# Supplementary material for: White matter microstructure differences between 15q11.2 copy number variation carriers and non-carriers in mid-to-late life
Source: Transl Psychiatry. 2026 Mar 19;16:190. doi: 10.1038/s41398-026-03962-2 (PMC13039188; doi:10.1038/s41398-026-03962-2)
Supplement: Supplementary file 2 — Supplemental File 1 [file 41398_2026_3962_MOESM2_ESM.csv]

	PCs	est	ci_l	ci_h	p	pFDR
1	DKI_PC	0.000136635	-0.175541978	0.175815248	0.998389699	0.998389699
2	DTI_PC	0.022961183	-0.138868784	0.184791149	0.784962229	0.998389699
3	BRIA_PC	-0.080481627	-0.263736213	0.102772959	0.400026644	0.998389699
4	SMT_PC	0.046306935	-0.126167089	0.218780959	0.545492311	0.998389699
5	SMTmc_PC	0.04049247	-0.127605213	0.208590152	0.608188135	0.998389699
6	WMTI_PC	0.017106056	-0.148402706	0.182614818	0.840309785	0.998389699
Legend	Principal component	Standardized beta coefficient	lower Confidence Interval	upper Confidence interval	uncorrected p-value	corrected p-value
