# Supplementary material for: White matter microstructure differences between 15q11.2 copy number variation carriers and non-carriers in mid-to-late life
Source: Transl Psychiatry. 2026 Mar 19;16:190. doi: 10.1038/s41398-026-03962-2 (PMC13039188; doi:10.1038/s41398-026-03962-2)
Supplement: Supplementary file 3 — Supplemental File 2 [file 41398_2026_3962_MOESM3_ESM.csv]

	PCs	est	ci_l	ci_h	p	pFDR
1	DKI_PC	0.004435967	-0.170416843	0.179288776	0.953670084	0.953670084
2	DTI_PC	-0.012890277	-0.178577286	0.152796733	0.88112947	0.953670084
3	BRIA_PC	0.078190901	-0.104986964	0.261368766	0.414959911	0.953670084
4	SMT_PC	-0.01143922	-0.184855266	0.161976825	0.885296597	0.953670084
5	SMTmc_PC	-0.016944002	-0.185957971	0.152069967	0.832601916	0.953670084
6	WMTI_PC	-0.053696467	-0.236803554	0.129410621	0.091222855	0.547337131
Legend	Principal component	Standardized beta coefficient	lower Confidence Interval	upper Confidence interval	uncorrected p-value	corrected p-value
