# Supplementary material for: White matter microstructure differences between 15q11.2 copy number variation carriers and non-carriers in mid-to-late life
Source: Transl Psychiatry. 2026 Mar 19;16:190. doi: 10.1038/s41398-026-03962-2 (PMC13039188; doi:10.1038/s41398-026-03962-2)
Supplement: Supplementary file 4 — Supplemental File 3 [file 41398_2026_3962_MOESM4_ESM.csv]

	PCs	est	ci_l	ci_h	p	pFDR
1	DKI_PC	0.100730285	-0.072748462	0.274209031	0.376428655	0.857480787
2	DTI_PC	0.024928442	-0.13223373	0.182090615	0.736944258	0.857480787
3	BRIA_PC	0.013221211	-0.166590222	0.193032644	0.857480787	0.857480787
4	SMT_PC	0.068566357	-0.100899443	0.238032157	0.467698819	0.857480787
5	SMTmc_PC	0.063456493	-0.102469205	0.229382192	0.513801332	0.857480787
6	WMTI_PC	0.015568568	-0.144223985	0.175361121	0.822941542	0.857480787
Legend	Principal component	Standardized beta coefficient	lower Confidence Interval	upper Confidence interval	uncorrected p-value	corrected p-value
