# Supplementary material for: White matter microstructure differences between 15q11.2 copy number variation carriers and non-carriers in mid-to-late life
Source: Transl Psychiatry. 2026 Mar 19;16:190. doi: 10.1038/s41398-026-03962-2 (PMC13039188; doi:10.1038/s41398-026-03962-2)
Supplement: Supplementary file 5 — Supplemental File 4 [file 41398_2026_3962_MOESM5_ESM.csv]

	PCs	est	ci_l	ci_h	p	pFDR
1	DKI_PC	-0.057569344	-0.230052903	0.114914215	0.563273815	0.877561945
2	DTI_PC	-0.011581532	-0.172841272	0.149678207	0.877561945	0.877561945
3	BRIA_PC	0.01723636	-0.162488316	0.196961036	0.815844525	0.877561945
4	SMT_PC	0.030102667	-0.139952495	0.200157829	0.729274366	0.877561945
5	SMTmc_PC	0.021346378	-0.145162418	0.187855174	0.805333078	0.877561945
6	WMTI_PC	0.030817439	-0.148746376	0.210381254	0.313635253	0.877561945
Legend	Principal component	Standardized beta coefficient	lower Confidence Interval	upper Confidence interval	uncorrected p-value	corrected p-value
