# Supplementary material for: White matter microstructure differences between 15q11.2 copy number variation carriers and non-carriers in mid-to-late life
Source: Transl Psychiatry. 2026 Mar 19;16:190. doi: 10.1038/s41398-026-03962-2 (PMC13039188; doi:10.1038/s41398-026-03962-2)
Supplement: Supplementary file 6 — Supplemental File 5 [file 41398_2026_3962_MOESM6_ESM.csv]

	skeletons	est	ci_l	ci_h	p	pFDR
1	v_intra_Mean	-0.047744436470368	-0.226955519001981	0.131466646061245	0.619262883518815	0.995888369062633
2	v_extra_Mean	-0.0669138004913515	-0.246222739352297	0.112395138369594	0.431817991363174	0.995888369062633
3	v_csf_Mean	0.0655813513295306	-0.117581306449131	0.248744009108192	0.456227172700351	0.995888369062633
4	micro_Rd_Mean	-0.0395865545752738	-0.202686925779038	0.123513816628491	0.647717548524349	0.995888369062633
5	micro_FA_Mean	-0.0606178712115082	-0.241124990404127	0.119889247981111	0.50184472710447	0.995888369062633
6	micro_Ax_Mean	-0.0544224296741992	-0.23778765594705	0.128942796598652	0.517189195712853	0.995888369062633
7	micro_ADC_Mean	-0.04783558779033	-0.223598902554739	0.127927726974079	0.603497407711167	0.995888369062633
8	Dax_intra_Mean	-0.0550117508226301	-0.238108159090602	0.128084657445342	0.517836630829116	0.995888369062633
9	Dax_extra_Mean	-0.0541002160298799	-0.236958822557118	0.128758390497359	0.526577672963562	0.995888369062633
10	mk_Mean	-0.00122020216348676	-0.176076352777915	0.173635948450942	0.987503528641726	0.995888369062633
11	rk_Mean	-0.0048640442670372	-0.176485444312611	0.166757355778536	0.954867241768199	0.995888369062633
12	ak_Mean	0.0237646484514977	-0.155152656851893	0.202681953754889	0.719502911292028	0.995888369062633
13	FA_Mean	0.0118638881472553	-0.150924060919467	0.174651837213978	0.890769705919481	0.995888369062633
14	MD_Mean	0.00717025484397483	-0.157153605293456	0.171494114981406	0.932775825162004	0.995888369062633
15	RD_Mean	0.0145247298141492	-0.146843467673245	0.175892927301543	0.86706752622442	0.995888369062633
16	AD_Mean	-0.00770880812189844	-0.182177502361148	0.166759886117351	0.924742395004053	0.995888369062633
17	smt_fa_Mean	0.0012772927906728	-0.176565188966606	0.179119774547951	0.986841174176619	0.995888369062633
18	smt_long_Mean	0.00376569814197973	-0.1717111613232	0.17924255760716	0.962048732278235	0.995888369062633
19	smt_md_Mean	0.000413694053086837	-0.169303728443751	0.170131116549924	0.995888369062633	0.995888369062633
20	smt_trans_Mean	-0.00764641422035564	-0.177432648121415	0.162139819680703	0.9349231457992	0.995888369062633
21	smt_mc_intra_Mean	0.022306125136328	-0.151971459428822	0.196583709701478	0.791173882371711	0.995888369062633
22	smt_mc_extramd_Mean	-0.00312511007753673	-0.173297860947485	0.167047640792412	0.96823537262049	0.995888369062633
23	smt_mc_extratrans_Mean	-0.0237231045968299	-0.191272429210121	0.143826220016461	0.772672137039338	0.995888369062633
24	smt_mc_diff_Mean	0.0181636435046158	-0.165010224370979	0.20133751138021	0.833244177731964	0.995888369062633
25	awf_Mean	0.0437671175455764	-0.125810446813467	0.21334468190462	0.605618837200328	0.995888369062633
26	radEAD_Mean	-0.0383013642942866	-0.221470525733129	0.144867797144555	0.205878619395923	0.995888369062633
