# Supplementary material for: White matter microstructure differences between 15q11.2 copy number variation carriers and non-carriers in mid-to-late life
Source: Transl Psychiatry. 2026 Mar 19;16:190. doi: 10.1038/s41398-026-03962-2 (PMC13039188; doi:10.1038/s41398-026-03962-2)
Supplement: Supplementary file 7 — Supplemental File 6 [file 41398_2026_3962_MOESM7_ESM.csv]

	tracts	est	ci_l	ci_h	p	pFDR
1	v_intra_ATRL	-0.0794146776182372	-0.259107623839164	0.100278268602689	0.414260834319183	0.994794521546018
2	v_extra_ATRL	-0.0494369104389738	-0.229771994477144	0.130898173599196	0.560616210227232	0.994794521546018
3	v_csf_ATRL	0.0698597894112368	-0.113156799221489	0.252876378043963	0.410803479320445	0.994794521546018
4	micro_Rd_ATRL	0.0718214145543607	-0.0896168744879898	0.233259703596711	0.552939021056555	0.994794521546018
5	micro_FA_ATRL	-0.0871856944415177	-0.26755158933442	0.0931802004513846	0.338277527257584	0.994794521546018
6	micro_Ax_ATRL	-0.0626168823024411	-0.245562450904135	0.120328686299253	0.476906456251163	0.994794521546018
7	micro_ADC_ATRL	-0.00372195240135093	-0.177530559350101	0.170086654547399	0.973017875227501	0.994794521546018
8	Dax_intra_ATRL	-0.0646779763431746	-0.247660467495717	0.118304514809367	0.45308446373439	0.994794521546018
9	Dax_extra_ATRL	-0.0674237376897668	-0.249961115882759	0.115113640503226	0.444804022112647	0.994794521546018
10	mk_ATRL	-0.0764320398359167	-0.252898964457868	0.100034884786034	0.335886769388047	0.994794521546018
11	rk_ATRL	-0.097461433348079	-0.271017115776564	0.0760942490804059	0.287052280171527	0.994794521546018
12	ak_ATRL	0.0113179812929494	-0.16834732995947	0.190983292545369	0.861099722372496	0.994794521546018
13	FA_ATRL	0.0103463066900651	-0.155093068542144	0.175785681922274	0.911583949661582	0.994794521546018
14	MD_ATRL	0.109164625320405	-0.055733940596632	0.274063191237442	0.412030959083159	0.994794521546018
15	RD_ATRL	0.107587590709857	-0.0564187285074359	0.271593909927149	0.417755587352379	0.994794521546018
16	AD_ATRL	0.101419631924086	-0.0674402104806324	0.270279474328805	0.420474890370814	0.994794521546018
17	smt_fa_ATRL	-0.156862660033253	-0.334398138996686	0.0206728189301799	0.257114853194358	0.994794521546018
18	smt_long_ATRL	-0.0457094583098215	-0.218550391541632	0.127131474921989	0.600922044474365	0.994794521546018
19	smt_md_ATRL	0.0407754614666259	-0.126692940089183	0.208243863022434	0.715532198954395	0.994794521546018
20	smt_trans_ATRL	0.153023555197021	-0.0190571629141674	0.32510427330821	0.346696998578115	0.994794521546018
21	smt_mc_intra_ATRL	-0.0396898659016147	-0.213974045735301	0.134594313932072	0.674605105357342	0.994794521546018
22	smt_mc_extramd_ATRL	0.0356081426225194	-0.132299406393811	0.20351569163885	0.732581078271234	0.994794521546018
23	smt_mc_extratrans_ATRL	0.0413476202948537	-0.125569157409489	0.208264397999196	0.696945604216511	0.994794521546018
24	smt_mc_diff_ATRL	-0.0149325170231183	-0.195347395073059	0.165482361026823	0.870647229559635	0.994794521546018
25	awf_ATRL	-0.0192468810825765	-0.1899417060021	0.151447943836947	0.831547565746412	0.994794521546018
26	radEAD_ATRL	0.0742965750770256	-0.0919379833591133	0.240531133513165	0.550774077696264	0.994794521546018
27	v_intra_ATRR	-0.0431945207988516	-0.223910312937862	0.137521271340159	0.651241988014937	0.994794521546018
28	v_extra_ATRR	-0.0594934174949781	-0.240767075465673	0.121780240475717	0.524543905303018	0.994794521546018
29	v_csf_ATRR	0.0657387407519326	-0.117258770260791	0.248736251764656	0.445315643866849	0.994794521546018
30	micro_Rd_ATRR	0.00719122469205206	-0.1503593674004	0.164741816784504	0.932597097124969	0.994794521546018
31	micro_FA_ATRR	-0.0633846729759582	-0.244268497889292	0.117499151937375	0.478699133387625	0.994794521546018
32	micro_Ax_ATRR	-0.0585594179799721	-0.241346443478895	0.124227607518951	0.502779039323622	0.994794521546018
33	micro_ADC_ATRR	-0.03536956881512	-0.209365765337268	0.138626627707028	0.706312970926268	0.994794521546018
34	Dax_intra_ATRR	-0.066142137614977	-0.249150713728509	0.116866438498556	0.439703536890306	0.994794521546018
35	Dax_extra_ATRR	-0.0660629525994157	-0.248625083788264	0.116499178589433	0.450620034167707	0.994794521546018
36	mk_ATRR	-0.00546935223894062	-0.184352345115064	0.173413640637183	0.939723150742752	0.994794521546018
37	rk_ATRR	-0.0483161207143488	-0.224187199007675	0.127554957578977	0.576729924488651	0.994794521546018
38	ak_ATRR	0.0386593953165053	-0.14107194860196	0.218390739234971	0.508460861352073	0.994794521546018
39	FA_ATRR	0.0124564479097455	-0.153971583802246	0.178884479621737	0.88262942002621	0.994794521546018
40	MD_ATRR	0.033947041905193	-0.126639409223262	0.194533493033648	0.699494355914104	0.994794521546018
41	RD_ATRR	0.0409628671917555	-0.119855034681008	0.201780769064519	0.652342949026722	0.994794521546018
42	AD_ATRR	0.0167539941494724	-0.147204509965936	0.18071249826488	0.835216574442152	0.994794521546018
43	smt_fa_ATRR	-0.0224098533719248	-0.201286319666399	0.15646661292255	0.820333654470615	0.994794521546018
44	smt_long_ATRR	-0.0218822541968905	-0.194807707201452	0.151043198807671	0.791722110593069	0.994794521546018
45	smt_md_ATRR	-0.00777870918806816	-0.173189331253611	0.157631912877475	0.923790786332954	0.994794521546018
46	smt_trans_ATRR	0.0178868490844499	-0.152652100663248	0.188425798832148	0.860934459932206	0.994794521546018
47	smt_mc_intra_ATRR	0.0404991266512445	-0.136306372298045	0.217304625600534	0.641996530983224	0.994794521546018
48	smt_mc_extramd_ATRR	0.00117032560661969	-0.165751528575747	0.168092179788986	0.988424488732557	0.994794521546018
49	smt_mc_extratrans_ATRR	-0.0224189656972107	-0.189085161250504	0.144247229856082	0.789025052388664	0.994794521546018
50	smt_mc_diff_ATRR	0.0218125545074631	-0.157793049268981	0.201418158283907	0.800394670917431	0.994794521546018
51	awf_ATRR	0.0468242621687009	-0.126046045249845	0.219694569587247	0.569624892799466	0.994794521546018
52	radEAD_ATRR	0.0362589195990457	-0.126422769761246	0.198940608959337	0.690915005112748	0.994794521546018
53	v_intra_CSTL	-0.0689885946704174	-0.250484592645651	0.112507403304817	0.468969968239662	0.994794521546018
54	v_extra_CSTL	-0.0774726747034735	-0.256969575141101	0.102024225734154	0.348213692471617	0.994794521546018
55	v_csf_CSTL	0.066073591163395	-0.117297683779517	0.249444866106307	0.439654332987749	0.994794521546018
56	micro_Rd_CSTL	-0.0118866616862061	-0.186794502182183	0.16302117880977	0.90781826897968	0.994794521546018
57	micro_FA_CSTL	-0.0804330918974412	-0.262743258333348	0.101877074538466	0.355014561129111	0.994794521546018
58	micro_Ax_CSTL	-0.0486184138615002	-0.231933361636151	0.13469653391315	0.581751124227891	0.994794521546018
59	micro_ADC_CSTL	-0.0217014105208776	-0.203562913272797	0.160160092231042	0.827600083977366	0.994794521546018
60	Dax_intra_CSTL	-0.0601997550815678	-0.243558128940793	0.123158618777657	0.49198038140883	0.994794521546018
61	Dax_extra_CSTL	-0.0517458207698996	-0.235130886113848	0.131639244574049	0.552057844015261	0.994794521546018
62	mk_CSTL	-0.0211604855624267	-0.200222263773565	0.157901292648712	0.787516596816908	0.994794521546018
63	rk_CSTL	0.0195232815422825	-0.15801150033665	0.197058063421215	0.815206287136729	0.994794521546018
64	ak_CSTL	-0.060504841242256	-0.242692718218781	0.121683035734269	0.355123382245742	0.994794521546018
65	FA_CSTL	0.0400991230458622	-0.13306065702673	0.213258903118454	0.654706556841282	0.994794521546018
66	MD_CSTL	0.052922798659531	-0.123530182346026	0.229375779665088	0.552944155801723	0.994794521546018
67	RD_CSTL	0.00869892910272178	-0.165135104145507	0.18253296235095	0.923764230517737	0.994794521546018
68	AD_CSTL	0.115452277405133	-0.0644256786833137	0.295330233493581	0.157439735744273	0.994794521546018
69	smt_fa_CSTL	0.00522048571878156	-0.173545784422625	0.183986755860188	0.948491230323748	0.994794521546018
70	smt_long_CSTL	0.0215810802231352	-0.158731459588271	0.201893620034542	0.79935727676059	0.994794521546018
71	smt_md_CSTL	0.01622885725835	-0.161711454479145	0.194169168995845	0.846369350378616	0.994794521546018
72	smt_trans_CSTL	-0.0172570330223188	-0.191961774346815	0.157447708302177	0.846047205770071	0.994794521546018
73	smt_mc_intra_CSTL	0.00531654006546036	-0.170725307818797	0.181358387949718	0.952362552294994	0.994794521546018
74	smt_mc_extramd_CSTL	0.0120424774398335	-0.16632207161509	0.190407026494757	0.885230719463509	0.994794521546018
75	smt_mc_extratrans_CSTL	-0.00811966769062305	-0.182651672230683	0.166412336849437	0.924685350908083	0.994794521546018
76	smt_mc_diff_CSTL	0.0238839550273774	-0.158981581957452	0.206749492012207	0.785691782087897	0.994794521546018
77	awf_CSTL	0.0369809041442788	-0.138270541166795	0.212232349455353	0.68169160657994	0.994794521546018
78	radEAD_CSTL	0.0415333221862258	-0.137509491120384	0.220576135492836	0.63526717868493	0.994794521546018
79	v_intra_CSTR	-0.0630399407597139	-0.244776340645218	0.11869645912579	0.50725843068974	0.994794521546018
80	v_extra_CSTR	-0.104573668544253	-0.285499711100163	0.0763523740116563	0.264049913836392	0.994794521546018
81	v_csf_CSTR	0.0611135322824479	-0.122242661216991	0.244469725781886	0.476447955619835	0.994794521546018
82	micro_Rd_CSTR	-0.0517095711816508	-0.225678614520168	0.122259472156866	0.586923366666616	0.994794521546018
83	micro_FA_CSTR	-0.067154031181693	-0.249378125462626	0.11507006309924	0.442018684524474	0.994794521546018
84	micro_Ax_CSTR	-0.0557897457290174	-0.239239643744488	0.127660152286453	0.520070483384996	0.994794521546018
85	micro_ADC_CSTR	-0.0391644229553219	-0.220835289252781	0.142506443342137	0.66924210895038	0.994794521546018
86	Dax_intra_CSTR	-0.0604208354627416	-0.243837207847711	0.122995536922228	0.486853574342997	0.994794521546018
87	Dax_extra_CSTR	-0.0543573738614017	-0.237808059883213	0.129093312160409	0.526907250351576	0.994794521546018
88	mk_CSTR	-0.0325108176095728	-0.212425049380192	0.147403414161046	0.676935242887829	0.994794521546018
89	rk_CSTR	-0.0234853803384509	-0.201610028546216	0.154639267869314	0.785166072430216	0.994794521546018
90	ak_CSTR	0.0246776489560506	-0.156574185147556	0.205929483059658	0.708220645238579	0.994794521546018
91	FA_CSTR	0.00326044345287278	-0.16868930885572	0.175210195761466	0.969914540222122	0.994794521546018
92	MD_CSTR	0.0194256952064601	-0.156496343044862	0.195347733457782	0.815327696900146	0.994794521546018
93	RD_CSTR	0.0166357789380409	-0.155852590075253	0.189124147951335	0.846064223450578	0.994794521546018
94	AD_CSTR	0.0228404095933704	-0.159081892094035	0.204762711280776	0.770654502673157	0.994794521546018
95	smt_fa_CSTR	0.0299258561855518	-0.150881426700928	0.210733139072031	0.654834838330234	0.994794521546018
96	smt_long_CSTR	0.0259648804342882	-0.154065568181906	0.205995329050482	0.752404963150746	0.994794521546018
97	smt_md_CSTR	0.0145558799170743	-0.162658506389861	0.19177026622401	0.85853075635513	0.994794521546018
98	smt_trans_CSTR	-0.0355353447857036	-0.211714103621951	0.140643414050544	0.660692548062989	0.994794521546018
99	smt_mc_intra_CSTR	0.0127346171666446	-0.165828457791456	0.191297692124745	0.882211079592433	0.994794521546018
100	smt_mc_extramd_CSTR	0.00422246001178638	-0.172945536406514	0.181390456430087	0.958912339383275	0.994794521546018
101	smt_mc_extratrans_CSTR	-0.0179514046955504	-0.193148069493422	0.157245260102321	0.831874028363646	0.994794521546018
102	smt_mc_diff_CSTR	0.0248093424644002	-0.158590210645545	0.208208895574345	0.770550185987191	0.994794521546018
103	awf_CSTR	0.0207506110429316	-0.15496653365373	0.196467755739593	0.805281752011452	0.994794521546018
104	radEAD_CSTR	0.0100653313527207	-0.165849129401283	0.185979792106724	0.909123498075103	0.994794521546018
105	v_intra_CINGL	0.0114841320908348	-0.168009541976964	0.190977806158634	0.906761682701212	0.994794521546018
106	v_extra_CINGL	-0.0026408891036071	-0.18458326282879	0.179301484621576	0.974617790057912	0.994794521546018
107	v_csf_CINGL	0.0531905493943946	-0.129888870914261	0.236269969703051	0.53568752881229	0.994794521546018
108	micro_Rd_CINGL	-0.0980827701838822	-0.270416626754448	0.0742510863866836	0.195563276877258	0.994794521546018
109	micro_FA_CINGL	-0.0197408501336273	-0.200210589867455	0.160728889600201	0.837295789436678	0.994794521546018
110	micro_Ax_CINGL	-0.0868875315519364	-0.27005905870197	0.0962839955980976	0.3509970838901	0.994794521546018
111	micro_ADC_CINGL	-0.127143058620082	-0.305773337473343	0.0514872202331796	0.172891639820669	0.994794521546018
112	Dax_intra_CINGL	-0.0833161716792947	-0.266703817391411	0.100071474032822	0.323344622127852	0.994794521546018
113	Dax_extra_CINGL	-0.102881259534076	-0.286116522552194	0.0803540034840416	0.265186150516974	0.994794521546018
114	mk_CINGL	0.0562606362697914	-0.122660281989963	0.235181554529546	0.44387835113221	0.994794521546018
115	rk_CINGL	0.029394323123568	-0.148020705938771	0.206809352185907	0.739717786741856	0.994794521546018
116	ak_CINGL	0.0846994523391803	-0.0980242680033175	0.267423172681678	0.245211446781578	0.994794521546018
117	FA_CINGL	0.169194457543305	-0.00724844987542869	0.34563736496204	0.0924367812537656	0.994794521546018
118	MD_CINGL	-0.0945429536906673	-0.26942643347581	0.0803405260944752	0.249061871286406	0.994794521546018
119	RD_CINGL	-0.125982047566189	-0.29918353354676	0.047219438414382	0.143750450670937	0.994794521546018
120	AD_CINGL	-0.0174209577738548	-0.19702351118576	0.162181595638051	0.839309867983631	0.994794521546018
121	smt_fa_CINGL	0.108166117573484	-0.0693696729937994	0.285701908140768	0.171707473170183	0.994794521546018
122	smt_long_CINGL	-0.08210708990325	-0.26428705422493	0.10007287441843	0.336630068304452	0.994794521546018
123	smt_md_CINGL	-0.139093730362979	-0.318254684467092	0.0400672237411336	0.0728998511094314	0.994794521546018
124	smt_trans_CINGL	-0.169910788857348	-0.344505673320996	0.00468409560629993	0.0259588629894007	0.994794521546018
125	smt_mc_intra_CINGL	0.111347857567113	-0.0652859020601305	0.287981617194356	0.204151107683376	0.994794521546018
126	smt_mc_extramd_CINGL	-0.104091220928972	-0.283242126120573	0.0750596842626288	0.187944341295962	0.994794521546018
127	smt_mc_extratrans_CINGL	-0.133492984393677	-0.309294519476112	0.0423085506887574	0.0806635611705362	0.994794521546018
128	smt_mc_diff_CINGL	-0.031495161852712	-0.213523450397803	0.15053312669238	0.729990023350244	0.994794521546018
129	awf_CINGL	0.17171420977204	-0.00497140920161743	0.348399828745698	0.0492500674436811	0.994794521546018
130	radEAD_CINGL	-0.116952972996793	-0.29323301724691	0.0593270712533232	0.180945092283941	0.994794521546018
131	v_intra_CINGR	-0.0201559561562319	-0.199922721610633	0.159610809298169	0.838535595348448	0.994794521546018
132	v_extra_CINGR	-0.0966339440053561	-0.278411983596399	0.0851440955856869	0.329318687622886	0.994794521546018
133	v_csf_CINGR	0.0699466291304837	-0.113213726087525	0.253106984348492	0.436721446761729	0.994794521546018
134	micro_Rd_CINGR	-0.0883943378133927	-0.261221398667679	0.0844327230408939	0.333222142170725	0.994794521546018
135	micro_FA_CINGR	-0.0510619369741533	-0.232036803817323	0.129912929869016	0.594864976231895	0.994794521546018
136	micro_Ax_CINGR	-0.088883188307471	-0.272210998866199	0.0944446222512569	0.331341471175253	0.994794521546018
137	micro_ADC_CINGR	-0.102335280502101	-0.281845584028872	0.0771750230246705	0.288122047436873	0.994794521546018
138	Dax_intra_CINGR	-0.102561514363001	-0.285899269308198	0.0807762405821964	0.26139041366848	0.994794521546018
139	Dax_extra_CINGR	-0.110146768670004	-0.293431613382259	0.0731380760422502	0.236180473884241	0.994794521546018
140	mk_CINGR	0.0250385510791763	-0.152751712554535	0.202828814712887	0.742645867981827	0.994794521546018
141	rk_CINGR	0.00325922284159258	-0.172779200586762	0.179297646269947	0.971374139428938	0.994794521546018
142	ak_CINGR	0.0956115495934455	-0.0870211549470009	0.278244254133892	0.193731245270107	0.994794521546018
143	FA_CINGR	0.151241417481022	-0.0245026255868875	0.326985460548931	0.122727287524049	0.994794521546018
144	MD_CINGR	-0.0634904398821536	-0.238265342615675	0.111284462851367	0.460910844010988	0.994794521546018
145	RD_CINGR	-0.0951239944428732	-0.26807576621489	0.0778277773291441	0.28327469115637	0.994794521546018
146	AD_CINGR	0.00774267890393486	-0.171343438777422	0.186828796585291	0.929155699172202	0.994794521546018
147	smt_fa_CINGR	0.00414501440890777	-0.174231466503155	0.182521495320971	0.957483709493031	0.994794521546018
148	smt_long_CINGR	-0.0816373917185853	-0.264244418118935	0.100969634681765	0.339399203686577	0.994794521546018
149	smt_md_CINGR	-0.0978460479566154	-0.277025504985631	0.0813334090724005	0.23352532769085	0.994794521546018
150	smt_trans_CINGR	-0.0725156330377486	-0.245499925401592	0.100468659326095	0.42532374246743	0.994794521546018
151	smt_mc_intra_CINGR	0.0588155232161219	-0.117839231104058	0.235470277536302	0.497773349018382	0.994794521546018
152	smt_mc_extramd_CINGR	-0.0480229819455531	-0.227054149730259	0.131008185839153	0.549893480278393	0.994794521546018
153	smt_mc_extratrans_CINGR	-0.0739360270899331	-0.248683315835935	0.100811261656069	0.375625830130629	0.994794521546018
154	smt_mc_diff_CINGR	0.00773335065596036	-0.175088293852112	0.190554995164033	0.931020792340964	0.994794521546018
155	awf_CINGR	0.124929859884298	-0.050858571753839	0.300718291522435	0.160063910410519	0.994794521546018
156	radEAD_CINGR	-0.061704107688436	-0.24412682153716	0.120718606160287	0.133934798485591	0.994794521546018
157	v_intra_CGL	0.000276426757423608	-0.178132191111399	0.178685044626246	0.99771944688218	0.998671469627067
158	v_extra_CGL	-0.0813382597938434	-0.26013080310185	0.0974542835141629	0.366333591760487	0.994794521546018
159	v_csf_CGL	0.0471861408906179	-0.136043142690227	0.230415424471463	0.579431412471328	0.994794521546018
160	micro_Rd_CGL	-0.146558611526288	-0.315489267500466	0.0223720444478911	0.0710419777663172	0.994794521546018
161	micro_FA_CGL	-0.0203446004994787	-0.200540347096637	0.15985114609768	0.825102797604629	0.994794521546018
162	micro_Ax_CGL	-0.0663196997382204	-0.249776462074394	0.117137062597953	0.426979446798547	0.994794521546018
163	micro_ADC_CGL	-0.116943543754335	-0.293766193425026	0.0598791059163561	0.180080013975392	0.994794521546018
164	Dax_intra_CGL	-0.0589556995419961	-0.24212019106924	0.124208791985247	0.483454802513133	0.994794521546018
165	Dax_extra_CGL	-0.0676014067468226	-0.250590135003158	0.115387321509512	0.425209476612831	0.994794521546018
166	mk_CGL	0.0524439866037533	-0.121732271019283	0.22662024422679	0.493026265364458	0.994794521546018
167	rk_CGL	0.0915332676295292	-0.0792085510251754	0.262275086284234	0.288566955285002	0.994794521546018
168	ak_CGL	0.0585985528217171	-0.123064711033314	0.240261816676748	0.377344142649468	0.994794521546018
169	FA_CGL	0.0925503052572156	-0.0718550749909622	0.256955685505393	0.265927728129411	0.994794521546018
170	MD_CGL	-0.0946864102994691	-0.26505017118474	0.0756773505858017	0.194416019774284	0.994794521546018
171	RD_CGL	-0.0999149667359566	-0.264609869627766	0.0647799361558527	0.187547188086505	0.994794521546018
172	AD_CGL	-0.0484828598829311	-0.230481635619041	0.133515915853178	0.538498324873712	0.994794521546018
173	smt_fa_CGL	0.0871611992016776	-0.0890511935226027	0.263373591925958	0.253182792474914	0.994794521546018
174	smt_long_CGL	-0.0025725815338323	-0.18139879817456	0.176253635106895	0.972418486071152	0.994794521546018
175	smt_md_CGL	-0.0411572513248391	-0.214836792713352	0.132522290063674	0.571084307398527	0.994794521546018
176	smt_trans_CGL	-0.112822057736388	-0.282682457647086	0.0570383421743098	0.162503974922101	0.994794521546018
177	smt_mc_intra_CGL	0.0919003477958086	-0.0816433897533315	0.265444085344949	0.270150209699209	0.994794521546018
178	smt_mc_extramd_CGL	-0.0458907354958227	-0.220518930335094	0.128737459343449	0.516837277302466	0.994794521546018
179	smt_mc_extratrans_CGL	-0.10127217637562	-0.270124442085407	0.0675800893341666	0.184321250447987	0.994794521546018
180	smt_mc_diff_CGL	0.0515174707898755	-0.131451756835062	0.234486698414813	0.541508387057095	0.994794521546018
181	awf_CGL	0.101421046823724	-0.069050139324497	0.271892232971945	0.222781035444416	0.994794521546018
182	radEAD_CGL	-0.0782958616123491	-0.255005414120264	0.0984136908955653	0.12725001239683	0.994794521546018
183	v_intra_CGR	-0.0103039379222053	-0.190208720271213	0.169600844426803	0.913751470650109	0.994794521546018
184	v_extra_CGR	-0.0882436541739918	-0.268475917079799	0.0919886087318156	0.342667599877311	0.994794521546018
185	v_csf_CGR	0.0467418606189328	-0.136595312825922	0.230079034063788	0.574912960380998	0.994794521546018
186	micro_Rd_CGR	-0.122166642708629	-0.296914530284004	0.0525812448667466	0.150102244681303	0.994794521546018
187	micro_FA_CGR	-0.0327325945751445	-0.214085049318429	0.14861986016814	0.718489475181815	0.994794521546018
188	micro_Ax_CGR	-0.0652553246526258	-0.248710390976259	0.118199741671008	0.438564646877916	0.994794521546018
189	micro_ADC_CGR	-0.0868612425635644	-0.266803465794481	0.093080980667352	0.303560433169122	0.994794521546018
190	Dax_intra_CGR	-0.0639511383558937	-0.247202813362104	0.119300536650317	0.44927212350752	0.994794521546018
191	Dax_extra_CGR	-0.0690636338372909	-0.252207169010723	0.114079901336141	0.413619475035067	0.994794521546018
192	mk_CGR	0.048652583408441	-0.128326595420176	0.225631762237057	0.491332605990799	0.994794521546018
193	rk_CGR	0.104896941157533	-0.0690890767471439	0.278882959062209	0.204255753506997	0.994794521546018
194	ak_CGR	0.0299451772660333	-0.150990807489771	0.210881162021837	0.649104931818531	0.994794521546018
195	FA_CGR	0.147546246464367	-0.0233603254568311	0.318452818385566	0.0708723564173515	0.994794521546018
196	MD_CGR	-0.0603315630425095	-0.236496004142936	0.115832878057918	0.418733025176544	0.994794521546018
197	RD_CGR	-0.114702432912356	-0.28624111474104	0.0568362489163276	0.123430166354966	0.994794521546018
198	AD_CGR	0.0570006802574136	-0.125612778208355	0.239614138723183	0.484245126364162	0.994794521546018
199	smt_fa_CGR	0.0754018881457038	-0.103385509524071	0.254189285815479	0.298912778707533	0.994794521546018
200	smt_long_CGR	-0.00127219104180822	-0.182060409333687	0.17951602725007	0.986381828366627	0.994794521546018
201	smt_md_CGR	-0.0296847266138459	-0.207126716122825	0.147757262895133	0.684765867647154	0.994794521546018
202	smt_trans_CGR	-0.0980136602848074	-0.271984222878006	0.0759569023083914	0.198959814091801	0.994794521546018
203	smt_mc_intra_CGR	0.0961627673180028	-0.0807197538788887	0.273045288514894	0.234638525395136	0.994794521546018
204	smt_mc_extramd_CGR	-0.0043170766602844	-0.183689011040987	0.175054857720419	0.953533325903567	0.994794521546018
205	smt_mc_extratrans_CGR	-0.0797783605749657	-0.253871884716761	0.0943151635668298	0.290849810573182	0.994794521546018
206	smt_mc_diff_CGR	0.0705960312199655	-0.112343906668527	0.253535969108458	0.393728952904435	0.994794521546018
207	awf_CGR	0.0814266654301916	-0.0933761181525778	0.256229449012961	0.305204327621854	0.994794521546018
208	radEAD_CGR	-0.0988358596907716	-0.276748887615884	0.0790771682343403	0.0996989005910437	0.994794521546018
209	v_intra_IFOFL	-0.0823422718239485	-0.260986742074286	0.0963021984263889	0.388400579336691	0.994794521546018
210	v_extra_IFOFL	-0.0579852953543184	-0.238311398756527	0.12234080804789	0.548234421289285	0.994794521546018
211	v_csf_IFOFL	0.0715923892612186	-0.111561832670538	0.254746611192975	0.406891270070712	0.994794521546018
212	micro_Rd_IFOFL	0.0297312896400018	-0.137206506577151	0.196669085857155	0.782218747100338	0.994794521546018
213	micro_FA_IFOFL	-0.0900574490827055	-0.270214922102265	0.0901000239368545	0.327985128663005	0.994794521546018
214	micro_Ax_IFOFL	-0.0440122195292624	-0.227164083019684	0.139139643961159	0.615738379705457	0.994794521546018
215	micro_ADC_IFOFL	0.00292021658003988	-0.171675164165322	0.177515597325401	0.977490524047959	0.994794521546018
216	Dax_intra_IFOFL	-0.0497539779081164	-0.232594935966445	0.133086980150212	0.566648959689986	0.994794521546018
217	Dax_extra_IFOFL	-0.0446166192126697	-0.226915746182313	0.137682507756974	0.613239074144727	0.994794521546018
218	mk_IFOFL	-0.0745887622228789	-0.249474419454181	0.100296895008423	0.362072093987668	0.994794521546018
219	rk_IFOFL	-0.064221453453711	-0.23415026472818	0.105707357820758	0.474393832331112	0.994794521546018
220	ak_IFOFL	-0.066094267633157	-0.244933202255921	0.112744666989607	0.366494803017318	0.994794521546018
221	FA_IFOFL	-0.0369572178731529	-0.195305893801606	0.1213914580553	0.655058819115453	0.994794521546018
222	MD_IFOFL	0.0774611120554869	-0.0897156182179493	0.244637842328923	0.467768236353076	0.994794521546018
223	RD_IFOFL	0.0741049907123259	-0.0872247090265458	0.235434690451198	0.469872245429331	0.994794521546018
224	AD_IFOFL	0.0696343946554242	-0.110497793399462	0.249766582710311	0.514773296244892	0.994794521546018
225	smt_fa_IFOFL	-0.0876234409229791	-0.267354380891018	0.0921074990450593	0.387403122164455	0.994794521546018
226	smt_long_IFOFL	0.0131340949459088	-0.159708299751735	0.185976489643553	0.870584322590134	0.994794521546018
227	smt_md_IFOFL	0.0500666196109597	-0.118258922665968	0.218392161887888	0.583188217798986	0.994794521546018
228	smt_trans_IFOFL	0.10469068562995	-0.0678462988064063	0.277227670066306	0.397976653141436	0.994794521546018
229	smt_mc_intra_IFOFL	-0.048942653665568	-0.223224802109946	0.12533949477881	0.569143564634626	0.994794521546018
230	smt_mc_extramd_IFOFL	0.0572111600030401	-0.112851726564935	0.227274046571015	0.522402462628017	0.994794521546018
231	smt_mc_extratrans_IFOFL	0.0626029547521979	-0.104224716152487	0.229430625656883	0.481740528030988	0.994794521546018
232	smt_mc_diff_IFOFL	0.00617775875620926	-0.176250501419795	0.188606018932214	0.94576076260509	0.994794521546018
233	awf_IFOFL	-0.0360578325489925	-0.206079871722433	0.133964206624449	0.679419187048484	0.994794521546018
234	radEAD_IFOFL	-0.0243573942123834	-0.207499292723831	0.158784504299064	0.426865689639594	0.994794521546018
235	v_intra_IFOFR	-0.0593199149654157	-0.238290341705787	0.119650511774955	0.527381098232727	0.994794521546018
236	v_extra_IFOFR	-0.0760266771510556	-0.257017097612204	0.104963743310093	0.440395154945434	0.994794521546018
237	v_csf_IFOFR	0.0701347124897418	-0.112933180426941	0.253202605406425	0.432775681820905	0.994794521546018
238	micro_Rd_IFOFR	-0.0342246083196636	-0.201377719250328	0.132928502611001	0.70365828154743	0.994794521546018
239	micro_FA_IFOFR	-0.0700721681803741	-0.250079995199014	0.109935658838266	0.445218436667568	0.994794521546018
240	micro_Ax_IFOFR	-0.0528844683951948	-0.236158465874991	0.130389529084601	0.529349500854668	0.994794521546018
241	micro_ADC_IFOFR	-0.030102794779374	-0.204043735910322	0.143838146351574	0.741418188365453	0.994794521546018
242	Dax_intra_IFOFR	-0.0511964497761175	-0.234231141061232	0.131838241508998	0.549341912248656	0.994794521546018
243	Dax_extra_IFOFR	-0.0505456977234189	-0.233054492081135	0.131963096634298	0.556439976125505	0.994794521546018
244	mk_IFOFR	-0.0256070721711344	-0.20143648299463	0.150222338652361	0.734632947955798	0.994794521546018
245	rk_IFOFR	-0.0503422373362943	-0.222206549886118	0.12152207521353	0.539414259425442	0.994794521546018
246	ak_IFOFR	-0.00189673338693923	-0.180047521807884	0.176254055034006	0.97772600630903	0.994794521546018
247	FA_IFOFR	-0.0191094557608832	-0.180965028165752	0.142746116643986	0.815350074716517	0.994794521546018
248	MD_IFOFR	0.0197285008873155	-0.146671901743077	0.186128903517708	0.797199104368583	0.994794521546018
249	RD_IFOFR	0.0268638927094797	-0.135557814435483	0.189285599854442	0.725555555972456	0.994794521546018
250	AD_IFOFR	0.00601459382268188	-0.171459860244905	0.183489047890268	0.940128195672518	0.994794521546018
251	smt_fa_IFOFR	0.0178643912262365	-0.161644036149929	0.197372818602402	0.767675859125492	0.994794521546018
252	smt_long_IFOFR	0.0246994465727459	-0.14880987026831	0.198208763413802	0.749497712041389	0.994794521546018
253	smt_md_IFOFR	0.0184818310242311	-0.149995456407028	0.18695911845549	0.807891229645161	0.994794521546018
254	smt_trans_IFOFR	-0.00404209771622546	-0.175572885060588	0.167488689628137	0.957104419407466	0.994794521546018
255	smt_mc_intra_IFOFR	-0.00563837737993856	-0.180979841881655	0.169703087121778	0.943377628707335	0.994794521546018
256	smt_mc_extramd_IFOFR	0.0502737177737351	-0.119715895640909	0.220263331188379	0.501244769167245	0.994794521546018
257	smt_mc_extratrans_IFOFR	0.0337042815539029	-0.133625373862489	0.201033936970295	0.656058899398294	0.994794521546018
258	smt_mc_diff_IFOFR	0.0319392053627391	-0.151277898702992	0.21515630942847	0.706978363097575	0.994794521546018
259	awf_IFOFR	-0.00396477656528546	-0.174998406530211	0.16706885339964	0.960885154000428	0.994794521546018
260	radEAD_IFOFR	0.0255678295447923	-0.139211531531427	0.190347190621011	0.744439193894712	0.994794521546018
261	v_intra_ILFL	-0.0598603369288664	-0.239867039820726	0.120146365962994	0.534640312152889	0.994794521546018
262	v_extra_ILFL	-0.0433508857224486	-0.224780056516309	0.138078285071412	0.627915141901033	0.994794521546018
263	v_csf_ILFL	0.0744999992038751	-0.108745447997243	0.257745446404993	0.415305543808199	0.994794521546018
264	micro_Rd_ILFL	-0.0256026831043894	-0.198561960187205	0.147356593978426	0.767127488560343	0.994794521546018
265	micro_FA_ILFL	-0.0725765816267028	-0.253754214440644	0.108601051187238	0.432940508542476	0.994794521546018
266	micro_Ax_ILFL	-0.0506580303319443	-0.234003154501303	0.132687093837415	0.559470017199877	0.994794521546018
267	micro_ADC_ILFL	-0.0401905731431285	-0.218164269095808	0.137783122809551	0.676165842401888	0.994794521546018
268	Dax_intra_ILFL	-0.0463078534714989	-0.229450663099287	0.136834956156289	0.584092792557103	0.994794521546018
269	Dax_extra_ILFL	-0.0477833032001599	-0.230634552819868	0.135067946419548	0.5856625449856	0.994794521546018
270	mk_ILFL	-0.0247129906451159	-0.202490225226824	0.153064243936592	0.748157434876639	0.994794521546018
271	rk_ILFL	-0.056423749663076	-0.230174423954931	0.117326924628779	0.519101833122495	0.994794521546018
272	ak_ILFL	-0.0394450805787834	-0.220085266484926	0.141195105327359	0.536126416444854	0.994794521546018
273	FA_ILFL	-0.0531478038432833	-0.21655333967325	0.110257731986684	0.538139700901114	0.994794521546018
274	MD_ILFL	0.00701031671455631	-0.166381352645261	0.180401986074373	0.932014866281662	0.994794521546018
275	RD_ILFL	0.0339158712054502	-0.133913464640031	0.201745207050931	0.680278335385128	0.994794521546018
276	AD_ILFL	-0.0469436948601128	-0.229321568142317	0.135434178422092	0.579115095191932	0.994794521546018
277	smt_fa_ILFL	-0.00103556221062606	-0.180757420792073	0.17868629637082	0.988998561898361	0.994794521546018
278	smt_long_ILFL	0.0214482146486346	-0.158135979133364	0.201032408430633	0.790565987594695	0.994794521546018
279	smt_md_ILFL	0.00465452906192191	-0.170755586956575	0.180064645080418	0.953421320645394	0.994794521546018
280	smt_trans_ILFL	-0.0126199001950609	-0.186389135725231	0.161149335335109	0.872770896537169	0.994794521546018
281	smt_mc_intra_ILFL	-0.00715668209189076	-0.183880274181611	0.16956690999783	0.930999732529205	0.994794521546018
282	smt_mc_extramd_ILFL	0.0312193890406006	-0.145243969630603	0.207682747711804	0.695305148170325	0.994794521546018
283	smt_mc_extratrans_ILFL	0.0329948233943857	-0.140551940886162	0.206541587674933	0.671422859477185	0.994794521546018
284	smt_mc_diff_ILFL	0.0170677862674957	-0.166302096356191	0.200437668891182	0.848871387416122	0.994794521546018
285	awf_ILFL	0.0124795018914883	-0.162269962742597	0.187228966525574	0.879100969300605	0.994794521546018
286	radEAD_ILFL	-0.0494947154828769	-0.232614034566403	0.133624603600649	0.0963960227214945	0.994794521546018
287	v_intra_ILFR	-0.0312413698735007	-0.211277175125347	0.148794435378345	0.746667360599637	0.994794521546018
288	v_extra_ILFR	-0.102827679219112	-0.283920000253194	0.0782646418149695	0.326781246990212	0.994794521546018
289	v_csf_ILFR	0.0780053018057715	-0.105291086124091	0.261301689735634	0.414532070230684	0.994794521546018
290	micro_Rd_ILFR	-0.0882957915722098	-0.264713659376634	0.0881220762322142	0.33265503767535	0.994794521546018
291	micro_FA_ILFR	-0.0524579439943926	-0.233994957944627	0.129079069955842	0.57115873788241	0.994794521546018
292	micro_Ax_ILFR	-0.0649931586000717	-0.248455519944931	0.118469202744787	0.458403697991728	0.994794521546018
293	micro_ADC_ILFR	-0.0757060555310008	-0.25587446654948	0.104462355487479	0.422019758806555	0.994794521546018
294	Dax_intra_ILFR	-0.0648665222688588	-0.248202097479076	0.118469052941358	0.453366950928772	0.994794521546018
295	Dax_extra_ILFR	-0.0673500398544708	-0.250551483604277	0.115851403895335	0.448177582152954	0.994794521546018
296	mk_ILFR	0.0177303797879959	-0.159928776593601	0.195389536169593	0.829893726779864	0.994794521546018
297	rk_ILFR	-0.00491074946423246	-0.179837146040045	0.17001564711158	0.955702159280686	0.994794521546018
298	ak_ILFR	0.0388190800299973	-0.141661792241097	0.219299952301092	0.621714878343837	0.994794521546018
299	FA_ILFR	0.0245270761502206	-0.142244540743884	0.191298693044326	0.785100865248502	0.994794521546018
300	MD_ILFR	-0.0390784629243077	-0.216077579324594	0.137920653475979	0.628774205829976	0.994794521546018
301	RD_ILFR	-0.0351804684066454	-0.207917796121083	0.137556859307793	0.665406761210721	0.994794521546018
302	AD_ILFR	-0.035334362648118	-0.218211039461576	0.14754231416534	0.670939007070997	0.994794521546018
303	smt_fa_ILFR	-0.00335474136493923	-0.183065748578423	0.176356265848544	0.965572092554844	0.994794521546018
304	smt_long_ILFR	-0.0106145629708624	-0.191885648777454	0.170656522835729	0.90711457229394	0.994794521546018
305	smt_md_ILFR	-0.0099978335542488	-0.188498159558137	0.168502492449639	0.909229802600329	0.994794521546018
306	smt_trans_ILFR	-0.00577451640436174	-0.181621276180867	0.170072243372144	0.943605581693645	0.994794521546018
307	smt_mc_intra_ILFR	0.00473888103217862	-0.172095836109189	0.181573598173546	0.955677137863657	0.994794521546018
308	smt_mc_extramd_ILFR	0.015525694249313	-0.164437096836862	0.195488485335488	0.8598279250802	0.994794521546018
309	smt_mc_extratrans_ILFR	0.0131290133021105	-0.162331891833607	0.188589918437828	0.873235840524388	0.994794521546018
310	smt_mc_diff_ILFR	0.00592240967638259	-0.177188515361153	0.189033334713919	0.9500841120276	0.994794521546018
311	awf_ILFR	0.0405564405691962	-0.13396066846024	0.215073549598632	0.626487682791349	0.994794521546018
312	radEAD_ILFR	-0.0144327869003407	-0.190384762865639	0.161519189064958	0.868347848843308	0.994794521546018
313	v_intra_SLFL	-0.0768397598188872	-0.255758603417026	0.102079083779252	0.429673626392977	0.994794521546018
314	v_extra_SLFL	-0.0825711307282838	-0.260611334069864	0.095469072613296	0.388542249291685	0.994794521546018
315	v_csf_SLFL	0.0762757538764611	-0.106976497239435	0.259528004992357	0.388978956674179	0.994794521546018
316	micro_Rd_SLFL	0.0341889203888929	-0.135919386202479	0.204297226980265	0.754533894625073	0.994794521546018
317	micro_FA_SLFL	-0.092044438214991	-0.272836969550817	0.0887480931208348	0.317163506453604	0.994794521546018
318	micro_Ax_SLFL	-0.0407563333506235	-0.224106930441259	0.142594263740012	0.638009650093066	0.994794521546018
319	micro_ADC_SLFL	0.0158693206347418	-0.161283149721714	0.193021790991198	0.874734818598797	0.994794521546018
320	Dax_intra_SLFL	-0.0454086718948061	-0.228364900323466	0.137547556533853	0.599941128638519	0.994794521546018
321	Dax_extra_SLFL	-0.0353484468790605	-0.218069579965456	0.147372686207335	0.684236394224924	0.994794521546018
322	mk_SLFL	-0.0468671072535958	-0.220406486618714	0.126672272111522	0.583310309007497	0.994794521546018
323	rk_SLFL	-0.0618019904865244	-0.233850684676494	0.110246703703445	0.490945214214715	0.994794521546018
324	ak_SLFL	-0.0364790500159797	-0.210754980550576	0.137796880518616	0.635128632840788	0.994794521546018
325	FA_SLFL	-0.0484506122828015	-0.217280023991937	0.120378799426334	0.616064445215066	0.994794521546018
326	MD_SLFL	0.0875930373795272	-0.0824288195864765	0.257614894345531	0.397953668438244	0.994794521546018
327	RD_SLFL	0.0970508179659588	-0.0710723936348121	0.26517402956673	0.358150918186099	0.994794521546018
328	AD_SLFL	0.0573722225891792	-0.118943235349531	0.233687680527889	0.556488431937166	0.994794521546018
329	smt_fa_SLFL	-0.0438112189851814	-0.222632668259504	0.135010230289141	0.62091863190762	0.994794521546018
330	smt_long_SLFL	0.0539445148239722	-0.121277581480124	0.229166611128069	0.502700984576008	0.994794521546018
331	smt_md_SLFL	0.0701319446104356	-0.101032610818942	0.241296500039814	0.432785482305373	0.994794521546018
332	smt_trans_SLFL	0.0772787106424852	-0.094713024134146	0.249270445419116	0.518937717097338	0.994794521546018
333	smt_mc_intra_SLFL	-0.0240114192927479	-0.197427243777302	0.149404405191806	0.788404350892982	0.994794521546018
334	smt_mc_extramd_SLFL	0.0726223477131901	-0.100287443329453	0.245532138755833	0.406725911252714	0.994794521546018
335	smt_mc_extratrans_SLFL	0.049339134277052	-0.119811577782155	0.218489846336259	0.59386407720041	0.994794521546018
336	smt_mc_diff_SLFL	0.0481219654167406	-0.135043512480729	0.23128744331421	0.573321721931348	0.994794521546018
337	awf_SLFL	-0.035648098136901	-0.206894080870998	0.135597884597196	0.699062540581984	0.994794521546018
338	radEAD_SLFL	0.0799498131337783	-0.091527887501002	0.251427513768559	0.414863223172808	0.994794521546018
339	v_intra_SLFR	-0.0543677254770976	-0.233666130698889	0.124930679744694	0.564854897080734	0.994794521546018
340	v_extra_SLFR	-0.0284205784820466	-0.208064014429486	0.151222857465393	0.727205759155227	0.994794521546018
341	v_csf_SLFR	0.0623857677343653	-0.120812809388004	0.245584344856735	0.475717994100028	0.994794521546018
342	micro_Rd_SLFR	-0.0377629471836546	-0.207138612615768	0.131612718248459	0.623169891865388	0.994794521546018
343	micro_FA_SLFR	-0.0605046577349018	-0.241106559389377	0.120097243919574	0.502098288456937	0.994794521546018
344	micro_Ax_SLFR	-0.0575876902834838	-0.240867377931648	0.12569199736468	0.495073106365204	0.994794521546018
345	micro_ADC_SLFR	-0.0446371881694489	-0.221057904859925	0.131783528521027	0.607223946781754	0.994794521546018
346	Dax_intra_SLFR	-0.0516236897199785	-0.23466170325395	0.131414323813993	0.547381586229918	0.994794521546018
347	Dax_extra_SLFR	-0.0471179173328197	-0.229866077464033	0.135630242798394	0.576303832080477	0.994794521546018
348	mk_SLFR	-0.00304871138738803	-0.177297821242684	0.171200398467908	0.967834825731579	0.994794521546018
349	rk_SLFR	-0.0270698202477687	-0.199763548624956	0.145623908129418	0.743850428077591	0.994794521546018
350	ak_SLFR	0.01553418892208	-0.159006689701018	0.190075067545178	0.82546315283835	0.994794521546018
351	FA_SLFR	-0.0381440206098005	-0.206645679291921	0.13035763807232	0.659246944018245	0.994794521546018
352	MD_SLFR	-0.00537264062539142	-0.174950675086404	0.164205393835621	0.94244290442146	0.994794521546018
353	RD_SLFR	0.0152744849121609	-0.152244441287956	0.182793411112278	0.842851247363323	0.994794521546018
354	AD_SLFR	-0.0426435970624189	-0.218438415797934	0.133151221673096	0.554188592842721	0.994794521546018
355	smt_fa_SLFR	0.0319978274699149	-0.146978264786247	0.210973919726077	0.572348068440475	0.994794521546018
356	smt_long_SLFR	0.0318007467231575	-0.141999059204287	0.205600552650602	0.675489725509459	0.994794521546018
357	smt_md_SLFR	0.0182569909219407	-0.151949786461147	0.188463768305028	0.809596453159463	0.994794521546018
358	smt_trans_SLFR	-0.0250087420076668	-0.198199153940186	0.148181669924852	0.717393547466229	0.994794521546018
359	smt_mc_intra_SLFR	0.0116387586268567	-0.163198410404353	0.186475927658066	0.882494110653931	0.994794521546018
360	smt_mc_extramd_SLFR	0.0219081401525173	-0.149735414978402	0.193551695283437	0.772800736703773	0.994794521546018
361	smt_mc_extratrans_SLFR	-0.00106636270847957	-0.170640934593862	0.168508209176903	0.989055322383252	0.994794521546018
362	smt_mc_diff_SLFR	0.0338534178909433	-0.148617331789837	0.216324167571724	0.675469355368005	0.994794521546018
363	awf_SLFR	0.00706070528552509	-0.16416548605532	0.17828689662637	0.93248971264229	0.994794521546018
364	radEAD_SLFR	0.0209346734444394	-0.149124059296381	0.19099340618526	0.787776846392637	0.994794521546018
365	v_intra_UFL	-0.00570442071110544	-0.184724419100103	0.173315577677892	0.954444397966019	0.994794521546018
366	v_extra_UFL	-0.18942026197301	-0.370811600491525	-0.00802892345449588	0.0806638217069297	0.994794521546018
367	v_csf_UFL	0.0788154132569004	-0.10439076748145	0.262021593995251	0.360041026176203	0.994794521546018
368	micro_Rd_UFL	-0.000232231479688248	-0.171882590068793	0.171418127109417	0.998671469627067	0.998671469627067
369	micro_FA_UFL	-0.0655051308873186	-0.246436601847619	0.115426340072982	0.494258992285789	0.994794521546018
370	micro_Ax_UFL	-0.0277643136530542	-0.210842666676872	0.155314039370764	0.757478092733458	0.994794521546018
371	micro_ADC_UFL	0.0156081761740811	-0.160851266762094	0.192067619110256	0.893721718974583	0.994794521546018
372	Dax_intra_UFL	-0.0617075261968964	-0.244404553732341	0.120989501338549	0.476405243989792	0.994794521546018
373	Dax_extra_UFL	-0.055110569344274	-0.237173138860733	0.126952000172185	0.537085583470591	0.994794521546018
374	mk_UFL	0.0327509708699248	-0.143486730520372	0.208988672260221	0.720729034042576	0.994794521546018
375	rk_UFL	0.0892861376551364	-0.0860772655095186	0.264649540819792	0.369197612180988	0.994794521546018
376	ak_UFL	0.00339512846487899	-0.172472159617122	0.17926241654688	0.964515861169431	0.994794521546018
377	FA_UFL	0.0658886287482756	-0.10605264971222	0.237829907208771	0.520795945584849	0.994794521546018
378	MD_UFL	0.0846852141629298	-0.0850673569512781	0.254437785277138	0.524546733355309	0.994794521546018
379	RD_UFL	0.0526951391236539	-0.116693963250302	0.22208424149761	0.693684373301185	0.994794521546018
380	AD_UFL	0.133359465166083	-0.0415778392535307	0.308296769585697	0.268025993917261	0.994794521546018
381	smt_fa_UFL	-0.0331330421184205	-0.214782287245871	0.14851620300903	0.774655697613457	0.994794521546018
382	smt_long_UFL	0.0260136082839351	-0.148355725719308	0.200382942287179	0.756618728868258	0.994794521546018
383	smt_md_UFL	0.0572142958687833	-0.112508456601408	0.226937048338974	0.602849518664019	0.994794521546018
384	smt_trans_UFL	0.0781553390818854	-0.0968258156978158	0.253136493861587	0.635702706011126	0.994794521546018
385	smt_mc_intra_UFL	0.0503878416699464	-0.124831359804816	0.225607043144709	0.592319421872152	0.994794521546018
386	smt_mc_extramd_UFL	0.0859702800900956	-0.0881782691811189	0.26011882936131	0.402907111157311	0.994794521546018
387	smt_mc_extratrans_UFL	0.034560160458235	-0.133788665447804	0.202908986364274	0.753404356402627	0.994794521546018
388	smt_mc_diff_UFL	0.097816916119357	-0.0853619710527567	0.280995803291471	0.266026992347559	0.994794521546018
389	awf_UFL	0.133444073004572	-0.038914766056201	0.305802912065344	0.202015674435751	0.994794521546018
390	radEAD_UFL	0.0668335920216854	-0.105398629553516	0.239065813596887	0.581552354564832	0.994794521546018
391	v_intra_UFR	0.019323567559062	-0.16039299483587	0.199040129953994	0.839249903762184	0.994794521546018
392	v_extra_UFR	-0.123725051472419	-0.305110229959247	0.0576601270144097	0.208769827910427	0.994794521546018
393	v_csf_UFR	0.0573380525438599	-0.125944438877242	0.240620543964962	0.511646697267815	0.994794521546018
394	micro_Rd_UFR	-0.156860687582962	-0.330171017941487	0.0164496427755635	0.0888721118212253	0.994794521546018
395	micro_FA_UFR	-0.0308423238100624	-0.212450831411224	0.150766183791099	0.73839346042883	0.994794521546018
396	micro_Ax_UFR	-0.0762228517252852	-0.259233794960433	0.106788091509863	0.389998372577761	0.994794521546018
397	micro_ADC_UFR	-0.104925123328401	-0.282511980289526	0.0726617336327242	0.228935278700916	0.994794521546018
398	Dax_intra_UFR	-0.0805690401674283	-0.263492849934113	0.102354769599256	0.353770236293982	0.994794521546018
399	Dax_extra_UFR	-0.0915029075945119	-0.273823271195573	0.0908174560065491	0.303210588782237	0.994794521546018
400	mk_UFR	0.0525311672100816	-0.125433345494696	0.23049567991486	0.491757797551031	0.994794521546018
401	rk_UFR	0.0591612526933386	-0.117915863524859	0.236238368911536	0.496689118393139	0.994794521546018
402	ak_UFR	0.0752634532952645	-0.102812474202249	0.253339380792778	0.270276015924833	0.994794521546018
403	FA_UFR	0.16821403734977	-0.00469943261957889	0.34112750731912	0.0587800344124808	0.994794521546018
404	MD_UFR	-0.060869003011941	-0.234300252293834	0.112562246269952	0.461709814537386	0.994794521546018
405	RD_UFR	-0.0959535284915803	-0.267645763658833	0.0757387066756724	0.247184172778703	0.994794521546018
406	AD_UFR	0.0264350042630397	-0.15283879908315	0.20570880760923	0.769747776652425	0.994794521546018
407	smt_fa_UFR	0.0197026186280488	-0.162122358326684	0.201527595582781	0.788380663574783	0.994794521546018
408	smt_long_UFR	-0.0413987366063551	-0.218843057969444	0.136045584756734	0.58948071132971	0.994794521546018
409	smt_md_UFR	-0.0611760046619729	-0.234743633231102	0.112391623907156	0.417907816316353	0.994794521546018
410	smt_trans_UFR	-0.0782044094171242	-0.253197500062787	0.0967886812285382	0.38244575559143	0.994794521546018
411	smt_mc_intra_UFR	0.102168866378209	-0.0746483924046614	0.278986125161079	0.199479835229993	0.994794521546018
412	smt_mc_extramd_UFR	-0.0145130566204593	-0.192379669724047	0.163353556483128	0.847529147420258	0.994794521546018
413	smt_mc_extratrans_UFR	-0.0804066810549729	-0.253203215946678	0.092389853836732	0.27435714525457	0.994794521546018
414	smt_mc_diff_UFR	0.0618698453437604	-0.120016283953261	0.243755974640781	0.458521070985345	0.994794521546018
415	awf_UFR	0.166779361989364	-0.0080499338582202	0.341608657836948	0.0447612824440579	0.994794521546018
416	radEAD_UFR	-0.0814140210570412	-0.256611876220946	0.0937838341068637	0.312944420100653	0.994794521546018
417	v_intra_SLFTL	-0.0545566728459912	-0.23449042268039	0.125377076988408	0.575055027171689	0.994794521546018
418	v_extra_SLFTL	-0.0513418878115217	-0.232285908826163	0.12960213320312	0.56358274478091	0.994794521546018
419	v_csf_SLFTL	0.0761332625021603	-0.107179894090553	0.259446419094873	0.394325863436335	0.994794521546018
420	micro_Rd_SLFTL	-0.0150602631086532	-0.190223516115251	0.160102989897944	0.876033925498245	0.994794521546018
421	micro_FA_SLFTL	-0.0741888506784224	-0.255856924061803	0.107479222704958	0.417769906771887	0.994794521546018
422	micro_Ax_SLFTL	-0.0534324018523491	-0.236766504529845	0.129901700825146	0.549063160551376	0.994794521546018
423	micro_ADC_SLFTL	-0.0373686748881848	-0.216310521783181	0.141573172006812	0.709302629673083	0.994794521546018
424	Dax_intra_SLFTL	-0.0570151458102265	-0.239957035689339	0.125926744068886	0.510174720354182	0.994794521546018
425	Dax_extra_SLFTL	-0.0563536084092635	-0.239034888284016	0.126327671465488	0.531652690158363	0.994794521546018
426	mk_SLFTL	0.0037349375291786	-0.1737663403177	0.181236215376057	0.964561109716505	0.994794521546018
427	rk_SLFTL	0.017906950199193	-0.159005738057662	0.194819638456048	0.840360683343806	0.994794521546018
428	ak_SLFTL	-0.0596133850158338	-0.240077506510138	0.12085073647847	0.429537683456313	0.994794521546018
429	FA_SLFTL	0.0149189883116359	-0.151564080562451	0.181402057185723	0.861862523824451	0.994794521546018
430	MD_SLFTL	0.00968608884975872	-0.163528378428435	0.182900556127953	0.920656086130106	0.994794521546018
431	RD_SLFTL	0.0142493045377745	-0.154537632587974	0.183036241663523	0.882946474242514	0.994794521546018
432	AD_SLFTL	-0.00347390239744459	-0.185548047139138	0.178600242344249	0.969049595700939	0.994794521546018
433	smt_fa_SLFTL	-0.0238563476350975	-0.204820230094395	0.1571075348242	0.769416339276941	0.994794521546018
434	smt_long_SLFTL	-0.0121759575148298	-0.190355254057624	0.166003339027965	0.888387514064844	0.994794521546018
435	smt_md_SLFTL	-0.00195591458778861	-0.176197282190314	0.172285453014737	0.98280988031362	0.994794521546018
436	smt_trans_SLFTL	0.0291903285207394	-0.144411618599102	0.202792275640581	0.777629740355802	0.994794521546018
437	smt_mc_intra_SLFTL	-0.00822017890172892	-0.183468286334107	0.167027928530649	0.922355952254997	0.994794521546018
438	smt_mc_extramd_SLFTL	0.000456766625479706	-0.17708748602261	0.17800101927357	0.995911302835243	0.998671469627067
439	smt_mc_extratrans_SLFTL	0.00558503612730153	-0.165381868323015	0.176551940577618	0.950753178969444	0.994794521546018
440	smt_mc_diff_SLFTL	-0.0094803017592222	-0.19286344304166	0.173902839523215	0.909707989878068	0.994794521546018
441	awf_SLFTL	0.0494936559647104	-0.124888623413989	0.223875935343409	0.587695122196048	0.994794521546018
442	radEAD_SLFTL	0.0270724680205907	-0.146271615377261	0.200416551418442	0.775290884227926	0.994794521546018
443	v_intra_SLTFR	-0.0416856450799376	-0.220692855817398	0.137321565657523	0.658246994934352	0.994794521546018
444	v_extra_SLTFR	-0.0542775464014178	-0.232699033815681	0.124143941012846	0.595129310705644	0.994794521546018
445	v_csf_SLTFR	0.0621766886817297	-0.121191901588181	0.24554527895164	0.497797353619057	0.994794521546018
446	micro_Rd_SLTFR	-0.144844170864879	-0.323074753761365	0.0333864120316075	0.101652182680928	0.994794521546018
447	micro_FA_SLTFR	-0.0386630916923227	-0.220065372516704	0.142739189132058	0.673535931529476	0.994794521546018
448	micro_Ax_SLTFR	-0.110073036541072	-0.293424234240166	0.0732781611580214	0.2094812041261	0.994794521546018
449	micro_ADC_SLTFR	-0.154410673071641	-0.335406600003928	0.0265852538606463	0.0928080673433306	0.994794521546018
450	Dax_intra_SLTFR	-0.0914698819636689	-0.274716161450588	0.0917763975232507	0.29807296822569	0.994794521546018
451	Dax_extra_SLTFR	-0.103683578991517	-0.286886217310536	0.0795190593275017	0.24562985606362	0.994794521546018
452	mk_SLTFR	0.0210158526557912	-0.154644332252699	0.196676037564281	0.798750514508078	0.994794521546018
453	rk_SLTFR	0.00935802740276498	-0.166058830409069	0.184774885214599	0.916195447326469	0.994794521546018
454	ak_SLTFR	0.0644152908667917	-0.115126216148808	0.243956797882391	0.428362166273325	0.994794521546018
455	FA_SLTFR	0.0548065435659789	-0.117054901540679	0.226667988672637	0.552934285351797	0.994794521546018
456	MD_SLTFR	-0.133696297333733	-0.312169735214065	0.0447771405465982	0.105786427557482	0.994794521546018
457	RD_SLTFR	-0.117723195760755	-0.293452033859567	0.058005642338057	0.168030275713376	0.994794521546018
458	AD_SLTFR	-0.133903779894214	-0.316686532932857	0.048878973144428	0.106990400192512	0.994794521546018
459	smt_fa_SLTFR	-0.0641580726767002	-0.242260474258396	0.113944328904995	0.409029853457804	0.994794521546018
460	smt_long_SLTFR	-0.140442337013262	-0.3221194027209	0.0412347286943761	0.152771156940687	0.994794521546018
461	smt_md_SLTFR	-0.111791029108181	-0.291510942927348	0.0679288847109869	0.249588331103087	0.994794521546018
462	smt_trans_SLTFR	0.0271000764860118	-0.148209307547385	0.202409460519408	0.734242077002763	0.994794521546018
463	smt_mc_intra_SLTFR	-0.0463977712289711	-0.22015211262892	0.127356570170978	0.577925857936876	0.994794521546018
464	smt_mc_extramd_SLTFR	-0.119837598070828	-0.300941530792968	0.0612663346513118	0.20512472702508	0.994794521546018
465	smt_mc_extratrans_SLTFR	-0.0346681102912562	-0.21051256616741	0.141176345584897	0.691803894216415	0.994794521546018
466	smt_mc_diff_SLTFR	-0.14651657980715	-0.327084067928229	0.0340509083139297	0.0994236916887541	0.994794521546018
467	awf_SLTFR	0.0349995538275299	-0.138930762897819	0.208929870552879	0.673684994870438	0.994794521546018
468	radEAD_SLTFR	-0.135234167598474	-0.313725351465057	0.0432570162681084	0.135792288593137	0.994794521546018
469	v_intra_FMIN	-0.00344971629699076	-0.179164225680559	0.172264793086578	0.970712602013713	0.994794521546018
470	v_extra_FMIN	-0.0112061849995259	-0.189778008487674	0.167365638488622	0.890387302118154	0.994794521546018
471	v_csf_FMIN	0.0527898501020925	-0.130149996710078	0.235729696914263	0.556021370838669	0.994794521546018
472	micro_Rd_FMIN	-0.129457988555967	-0.290049635529257	0.0311336584173227	0.059051951483819	0.994794521546018
473	micro_FA_FMIN	-0.0149008429718422	-0.192710161851442	0.162908475907757	0.870572025889069	0.994794521546018
474	micro_Ax_FMIN	-0.0855592005215374	-0.268375454324276	0.0972570532812015	0.323547317781637	0.994794521546018
475	micro_ADC_FMIN	-0.133583875589677	-0.303187749531482	0.0360199983521286	0.110302244526574	0.994794521546018
476	Dax_intra_FMIN	-0.0681891003651845	-0.250550541437797	0.114172340707428	0.426744182605516	0.994794521546018
477	Dax_extra_FMIN	-0.0803597298344634	-0.261931956040052	0.101212496371125	0.354515457774758	0.994794521546018
478	mk_FMIN	0.0432540984044133	-0.130066315218496	0.216574512027323	0.593865647384596	0.994794521546018
479	rk_FMIN	0.0311117384570506	-0.143259854904194	0.205483331818295	0.727162959360084	0.994794521546018
480	ak_FMIN	0.0730193082996035	-0.104827763872361	0.250866380471568	0.343432486392196	0.994794521546018
481	FA_FMIN	0.0857306588704711	-0.0700758733152465	0.241537191056189	0.256377373337464	0.994794521546018
482	MD_FMIN	-0.118522218342169	-0.278638962126583	0.0415945254422444	0.0985181339507981	0.994794521546018
483	RD_FMIN	-0.0886025714841184	-0.245233120472416	0.0680279775041791	0.208581208653676	0.994794521546018
484	AD_FMIN	-0.158843715669005	-0.33275152937054	0.0150640980325301	0.0606829331160284	0.994794521546018
485	smt_fa_FMIN	0.0438453129549773	-0.132576987020687	0.220267612930641	0.580909038924434	0.994794521546018
486	smt_long_FMIN	-0.0550047991938226	-0.226198048018019	0.116188449630374	0.512577645733613	0.994794521546018
487	smt_md_FMIN	-0.0793185683117524	-0.243581469162866	0.0849443325393616	0.301089728642651	0.994794521546018
488	smt_trans_FMIN	-0.0978637617566099	-0.264690271569497	0.068962748056277	0.20745025442261	0.994794521546018
489	smt_mc_intra_FMIN	0.0646681048050602	-0.106164121573152	0.235500331183272	0.416817042944248	0.994794521546018
490	smt_mc_extramd_FMIN	-0.0938856716022915	-0.258046779340843	0.07027543613626	0.215233934105971	0.994794521546018
491	smt_mc_extratrans_FMIN	-0.102433543504755	-0.264042656305562	0.0591755692960527	0.162661921219005	0.994794521546018
492	smt_mc_diff_FMIN	-0.0253886748070853	-0.207405491505664	0.156628141891493	0.782009387371243	0.994794521546018
493	awf_FMIN	0.115682276633254	-0.0511218830909655	0.282486436357473	0.1631419072786	0.994794521546018
494	radEAD_FMIN	-0.0811770111869418	-0.240860599268621	0.0785065768947372	0.259953988839245	0.994794521546018
495	v_intra_FMAJ	-0.0764328440085106	-0.256171774467495	0.103306086450474	0.434107439072917	0.994794521546018
496	v_extra_FMAJ	-0.0373667516914035	-0.21794906240385	0.143215559021043	0.705497251868397	0.994794521546018
497	v_csf_FMAJ	0.0792815410321951	-0.103839598728217	0.262402680792607	0.394247798743761	0.994794521546018
498	micro_Rd_FMAJ	-0.00829743496958584	-0.179661451918095	0.163066581978923	0.922992527279639	0.994794521546018
499	micro_FA_FMAJ	-0.0819644710885268	-0.262651325424767	0.0987223832477132	0.374835971379141	0.994794521546018
500	micro_Ax_FMAJ	-0.0543306232944867	-0.237608944560442	0.128947697971469	0.524253187757657	0.994794521546018
501	micro_ADC_FMAJ	-0.0195901231752689	-0.196396647014193	0.157216400663655	0.833183865077692	0.994794521546018
502	Dax_intra_FMAJ	-0.0501041578000149	-0.233333976301899	0.133125660701869	0.560597703142549	0.994794521546018
503	Dax_extra_FMAJ	-0.0415938244503877	-0.224688958097892	0.141501309197116	0.630658903602471	0.994794521546018
504	mk_FMAJ	-0.0410423518379896	-0.217820684566596	0.135735980890617	0.632106732571957	0.994794521546018
505	rk_FMAJ	-0.00202094305562206	-0.177568944763352	0.173527058652108	0.982206401635718	0.994794521546018
506	ak_FMAJ	-0.00915471532195559	-0.192447439897951	0.17413800925404	0.895824472637137	0.994794521546018
507	FA_FMAJ	-0.0405650933198537	-0.202782143545312	0.121651956905605	0.619935941728003	0.994794521546018
508	MD_FMAJ	0.039221518165145	-0.13255733119306	0.21100036752335	0.624207263925794	0.994794521546018
509	RD_FMAJ	0.0381682605037165	-0.126960778221433	0.203297299228866	0.630839835636515	0.994794521546018
510	AD_FMAJ	0.0266876828417846	-0.156677441530119	0.210052807213688	0.754127930079335	0.994794521546018
511	smt_fa_FMAJ	0.0113960100694544	-0.16696373873074	0.189755758869649	0.861420470624963	0.994794521546018
512	smt_long_FMAJ	0.0313566299904204	-0.147547880735486	0.210261140716327	0.694966591032056	0.994794521546018
513	smt_md_FMAJ	0.0232475438205755	-0.151677664774491	0.198172752415642	0.760833158122076	0.994794521546018
514	smt_trans_FMAJ	0.00375325418439161	-0.170422122435601	0.177928630804384	0.959600899179398	0.994794521546018
515	smt_mc_intra_FMAJ	-0.0228628989356274	-0.198950032160068	0.153224234288813	0.792578086072531	0.994794521546018
516	smt_mc_extramd_FMAJ	-0.00334059865207568	-0.175958872419036	0.169277675114884	0.966001629301026	0.994794521546018
517	smt_mc_extratrans_FMAJ	0.00116916732142438	-0.169913605982293	0.172251940625142	0.988320407401432	0.994794521546018
518	smt_mc_diff_FMAJ	-0.0120196485962945	-0.194869491291998	0.170830194099409	0.898417724143675	0.994794521546018
519	awf_FMAJ	-0.0300820571871066	-0.201637542219864	0.141473427845651	0.726216413384402	0.994794521546018
520	radEAD_FMAJ	-0.012282164076795	-0.190962166915377	0.166397838761787	0.814812942791576	0.994794521546018
