# Supplementary material for: White matter microstructure differences between 15q11.2 copy number variation carriers and non-carriers in mid-to-late life
Source: Transl Psychiatry. 2026 Mar 19;16:190. doi: 10.1038/s41398-026-03962-2 (PMC13039188; doi:10.1038/s41398-026-03962-2)
Supplement: Supplementary file 8 — Supplemental File 7 [file 41398_2026_3962_MOESM8_ESM.csv]

	skeletons	est	ci_l	ci_h	p	pFDR
1	v_intra_Mean	0.0206673234732625	-0.155742939115785	0.19707758606231	0.785301954205356	0.98972926436475
2	v_extra_Mean	-0.00101912746878028	-0.177708224985668	0.175669970048107	0.98972926436475	0.98972926436475
3	v_csf_Mean	-0.0228609958444892	-0.20254156030266	0.156819568613682	0.723986489545263	0.98972926436475
4	micro_Rd_Mean	0.0287786053797925	-0.130422551916905	0.187979762676491	0.714727479176007	0.98972926436475
5	micro_FA_Mean	0.00747940326602648	-0.169822235872248	0.184781042404301	0.916725804184527	0.98972926436475
6	micro_Ax_Mean	0.0282421728307103	-0.151610957005236	0.208095302666656	0.681768810839063	0.98972926436475
7	micro_ADC_Mean	0.0312220971051296	-0.141278811947731	0.20372300615799	0.694142796729767	0.98972926436475
8	Dax_intra_Mean	0.0159948627423155	-0.163703004986144	0.195692730470775	0.822650886599102	0.98972926436475
9	Dax_extra_Mean	0.0190188446416911	-0.160446745225752	0.198484434509134	0.792714735763089	0.98972926436475
10	mk_Mean	0.0660289916836128	-0.106488895850699	0.238546879217925	0.483466581679618	0.98972926436475
11	rk_Mean	-0.00836270932037231	-0.176756357809636	0.160030939168891	0.91090075387131	0.98972926436475
12	ak_Mean	0.129628319626306	-0.0473663008548063	0.306622940107418	0.333209162836406	0.98972926436475
13	FA_Mean	-0.158112850195175	-0.315584277704674	-0.000641422685676629	0.0379797129748022	0.987472537344858
14	MD_Mean	-0.00238202512559418	-0.162835125183143	0.158071074931955	0.973917555317763	0.98972926436475
15	RD_Mean	0.0563077719580129	-0.100363052780035	0.212978596696061	0.42952548322672	0.98972926436475
16	AD_Mean	-0.129786006233668	-0.301880553055302	0.0423085405879657	0.143738061033562	0.98972926436475
17	smt_fa_Mean	0.0454521269294697	-0.129713998518743	0.220618252377682	0.430430132162987	0.98972926436475
18	smt_long_Mean	-0.00512403941778695	-0.176840482786477	0.166592403950903	0.951079339451659	0.98972926436475
19	smt_md_Mean	-0.0164558815301864	-0.182735022780864	0.149823259720492	0.840545925674194	0.98972926436475
20	smt_trans_Mean	-0.031905552863279	-0.19831847429095	0.134507368564392	0.650857686445682	0.98972926436475
21	smt_mc_intra_Mean	0.0275286613147172	-0.144284835982033	0.199342158611467	0.731183823600826	0.98972926436475
22	smt_mc_extramd_Mean	-0.0103370177870108	-0.177304421800528	0.156630386226506	0.900830835684213	0.98972926436475
23	smt_mc_extratrans_Mean	-0.0088513276386625	-0.173687523112732	0.155984867835407	0.915934547728942	0.98972926436475
24	smt_mc_diff_Mean	-0.0087971081612302	-0.188216679299706	0.170622462977246	0.90455053042149	0.98972926436475
25	awf_Mean	-0.0317993395143785	-0.198216346012856	0.134617666984099	0.685246818131012	0.98972926436475
26	radEAD_Mean	-0.0193641552517541	-0.198994373661997	0.160266063158489	0.484455220919938	0.98972926436475
