# Supplementary material for: White matter microstructure differences between 15q11.2 copy number variation carriers and non-carriers in mid-to-late life
Source: Transl Psychiatry. 2026 Mar 19;16:190. doi: 10.1038/s41398-026-03962-2 (PMC13039188; doi:10.1038/s41398-026-03962-2)
Supplement: Supplementary file 9 — Supplemental File 8 [file 41398_2026_3962_MOESM9_ESM.csv]

	tracts	est	ci_l	ci_h	p	pFDR
1	v_intra_ATRL	0.0374893588113457	-0.139296078896192	0.214274796518884	0.629073525889509	0.999339937233234
2	v_extra_ATRL	-0.0438338434105266	-0.220977664010899	0.133309977189846	0.648200937558468	0.999339937233234
3	v_csf_ATRL	-0.0218218353017938	-0.201359865784469	0.157716195180881	0.72779037362214	0.999339937233234
4	micro_Rd_ATRL	0.0200833404461137	-0.134781266741423	0.174947947633651	0.808964578326862	0.999339937233234
5	micro_FA_ATRL	0.0107370745267803	-0.166344422744017	0.187818571797577	0.879546180391778	0.999339937233234
6	micro_Ax_ATRL	0.0358379250110267	-0.143704191740978	0.215380041763032	0.616233074765043	0.999339937233234
7	micro_ADC_ATRL	0.035013440200931	-0.13540204153248	0.205428921934342	0.680813369957947	0.999339937233234
8	Dax_intra_ATRL	0.0153190269847248	-0.164315288074732	0.194953342044182	0.838178577879064	0.999339937233234
9	Dax_extra_ATRL	0.0252890789750046	-0.153968859097619	0.204547017047628	0.735716456568596	0.999339937233234
10	mk_ATRL	0.111452400243863	-0.0625714250375643	0.285476225525291	0.370555093640068	0.999339937233234
11	rk_ATRL	0.0619223487072387	-0.108036782316894	0.231881479731372	0.495369109637861	0.999339937233234
12	ak_ATRL	0.0976754598291672	-0.0799070074719921	0.275257927130326	0.499347839699306	0.999339937233234
13	FA_ATRL	-0.111586548101051	-0.271640228878447	0.0484671326763446	0.144215499095229	0.999339937233234
14	MD_ATRL	-0.00807182433535879	-0.165801909010262	0.149658260339545	0.920952571546586	0.999339937233234
15	RD_ATRL	0.0298269322152753	-0.125792731915535	0.185446596346086	0.692846818711597	0.999339937233234
16	AD_ATRL	-0.0806637035773573	-0.246291510343444	0.0849641031887296	0.411795493544155	0.999339937233234
17	smt_fa_ATRL	0.103759875090338	-0.0698505154900629	0.27737026567074	0.14270216690137	0.999339937233234
18	smt_long_ATRL	0.0214427590378457	-0.14852512218328	0.191410640258971	0.822913004344876	0.999339937233234
19	smt_md_ATRL	-0.00286580537753525	-0.166546200613245	0.160814589858174	0.976088950103243	0.999339937233234
20	smt_trans_ATRL	-0.0545094901928825	-0.218411042720547	0.109392062334782	0.493143681597383	0.999339937233234
21	smt_mc_intra_ATRL	0.0480483421395234	-0.123518882663471	0.219615566942517	0.604466362556028	0.999339937233234
22	smt_mc_extramd_ATRL	-0.0201262263183331	-0.184790538342036	0.14453808570537	0.839181071885929	0.999339937233234
23	smt_mc_extratrans_ATRL	-0.0118361068586584	-0.175208423720156	0.151536210002839	0.899560969635285	0.999339937233234
24	smt_mc_diff_ATRL	-0.0169932354397638	-0.1941040847465	0.160117613866972	0.836690366698535	0.999339937233234
25	awf_ATRL	0.0129350987189624	-0.154430785258137	0.180300982696062	0.892759864235067	0.999339937233234
26	radEAD_ATRL	0.217544054690311	0.055455271422473	0.379632837958149	0.0874445357482208	0.999339937233234
27	v_intra_ATRR	0.0486042650231373	-0.12907578619965	0.226284316245925	0.542226627873322	0.999339937233234
28	v_extra_ATRR	-0.0768707452197293	-0.254807411826643	0.101065921387185	0.420375975471326	0.999339937233234
29	v_csf_ATRR	-0.0229532792574658	-0.202472814141892	0.156566255626961	0.705357345182223	0.999339937233234
30	micro_Rd_ATRR	0.0241955922614173	-0.129252363771238	0.177643548294073	0.791009959574115	0.999339937233234
31	micro_FA_ATRR	0.00367429204871264	-0.173916833039652	0.181265417137077	0.960096510382017	0.999339937233234
32	micro_Ax_ATRR	0.0283305973094176	-0.151094068301049	0.207755262919884	0.689532989639678	0.999339937233234
33	micro_ADC_ATRR	0.0411065117200075	-0.129986071908138	0.212199095348153	0.607040949961057	0.999339937233234
34	Dax_intra_ATRR	-0.000167403793152455	-0.179829609416847	0.179494801830542	0.998307081894823	0.999339937233234
35	Dax_extra_ATRR	0.0176337927274518	-0.16162313731177	0.196890722766673	0.8141239615003	0.999339937233234
36	mk_ATRR	0.15359669436437	-0.0227782826186626	0.329971671347403	0.301599355138199	0.999339937233234
37	rk_ATRR	0.0802335309739668	-0.0924192630201886	0.252886324968122	0.444949572069514	0.999339937233234
38	ak_ATRR	0.157431382967283	-0.0204810125779643	0.335343778512531	0.370561423667614	0.999339937233234
39	FA_ATRR	-0.138079100323345	-0.299419655254572	0.0232614546078812	0.0974781965337236	0.999339937233234
40	MD_ATRR	-0.0460614347503209	-0.203274399471686	0.111151529971044	0.614443928399641	0.999339937233234
41	RD_ATRR	0.00954600681681204	-0.146064292919524	0.165156306553148	0.902282343945124	0.999339937233234
42	AD_ATRR	-0.1371587724413	-0.301261126391936	0.0269435815093357	0.239920684717236	0.999339937233234
43	smt_fa_ATRR	0.131905426277546	-0.0436991425843967	0.30750999513949	0.0570859107976556	0.999339937233234
44	smt_long_ATRR	-0.00759328459645288	-0.178146105075115	0.162959535882209	0.945415001225108	0.999339937233234
45	smt_md_ATRR	-0.0417478651340567	-0.205702644693371	0.122206914425257	0.714707835393317	0.999339937233234
46	smt_trans_ATRR	-0.0949317231265366	-0.260918764052933	0.0710553177998599	0.276357996231926	0.999339937233234
47	smt_mc_intra_ATRR	0.0702335927381929	-0.10381641273773	0.244283598214116	0.471549540405972	0.999339937233234
48	smt_mc_extramd_ATRR	-0.052873736539793	-0.218630154374072	0.112882681294486	0.657832166174621	0.999339937233234
49	smt_mc_extratrans_ATRR	-0.0366023384371993	-0.201127446720841	0.127922769846443	0.736506458235655	0.999339937233234
50	smt_mc_diff_ATRR	-0.0431523308262383	-0.21976398977485	0.133459328122373	0.661364224185654	0.999339937233234
51	awf_ATRR	0.0486568140190972	-0.121907469820077	0.219221097858271	0.661551950696386	0.999339937233234
52	radEAD_ATRR	0.0386314288651199	-0.11927387586627	0.19653673359651	0.60069760291251	0.999339937233234
53	v_intra_CSTL	0.0642094269131905	-0.114192554313428	0.242611408139809	0.389540601137044	0.999339937233234
54	v_extra_CSTL	-0.087042340590893	-0.263546219014133	0.0894615378323466	0.248288363896022	0.999339937233234
55	v_csf_CSTL	-0.0195358096810295	-0.199392564777589	0.16032094541553	0.770159492722871	0.999339937233234
56	micro_Rd_CSTL	-0.022115689722967	-0.193639159284403	0.149407779838469	0.840812286864754	0.999339937233234
57	micro_FA_CSTL	0.0281150455019394	-0.150825367837627	0.207055458841505	0.688840343307877	0.999339937233234
58	micro_Ax_CSTL	0.0354966047596969	-0.144404998176677	0.215398207696071	0.611997896189896	0.999339937233234
59	micro_ADC_CSTL	0.0133120486061786	-0.165161996149581	0.191786093361938	0.87865052417171	0.999339937233234
60	Dax_intra_CSTL	0.00317266437950364	-0.176749705047717	0.183095033806724	0.96521905300049	0.999339937233234
61	Dax_extra_CSTL	0.0162398545284558	-0.163696032101236	0.196175741158148	0.820773565433753	0.999339937233234
62	mk_CSTL	0.137921740220572	-0.038534859924499	0.314378340365644	0.174597577990077	0.999339937233234
63	rk_CSTL	0.0725428760173121	-0.102299793358442	0.247385545393066	0.362731310171299	0.999339937233234
64	ak_CSTL	0.213359536273625	0.0343412995659931	0.392377772981257	0.118926890839817	0.999339937233234
65	FA_CSTL	-0.103399634776007	-0.272241883922016	0.0654426143700009	0.235614096474765	0.999339937233234
66	MD_CSTL	-0.0942402846272868	-0.266990955188267	0.0785103859336937	0.224224945785835	0.999339937233234
67	RD_CSTL	-0.00920294137492716	-0.178688042669463	0.160282159919609	0.907347713523532	0.999339937233234
68	AD_CSTL	-0.208144896576771	-0.386031914088476	-0.0302578790650669	0.0285294174961354	0.999339937233234
69	smt_fa_CSTL	0.117503712320416	-0.0587349498013886	0.293742374442221	0.0522806339839882	0.999339937233234
70	smt_long_CSTL	-0.0266698757873724	-0.203697210694748	0.150357459120003	0.769576390978762	0.999339937233234
71	smt_md_CSTL	-0.0578407443457863	-0.232362870561582	0.116681381870009	0.506795493961205	0.999339937233234
72	smt_trans_CSTL	-0.113863897328148	-0.286211161371492	0.0584833667151965	0.116760033038154	0.999339937233234
73	smt_mc_intra_CSTL	0.107110997623326	-0.0667325445069902	0.280954539753642	0.175161767022584	0.999339937233234
74	smt_mc_extramd_CSTL	-0.084127539229126	-0.259084631444092	0.0908295529858404	0.344707757799465	0.999339937233234
75	smt_mc_extratrans_CSTL	-0.100276702950452	-0.272263770601824	0.0717103647009198	0.219227930883641	0.999339937233234
76	smt_mc_diff_CSTL	-0.000135108779794191	-0.180007260946898	0.17973704338731	0.99872729467456	0.999339937233234
77	awf_CSTL	0.07220245309362	-0.100349414204872	0.244754320392112	0.393622337850164	0.999339937233234
78	radEAD_CSTL	0.208165295249898	0.0321891850633742	0.384141405436422	0.265762904520782	0.999339937233234
79	v_intra_CSTR	0.045882717720205	-0.132841800892257	0.224607236332667	0.543551229580744	0.999339937233234
80	v_extra_CSTR	-0.0420112917575338	-0.220144547853437	0.136121964338369	0.578358618082395	0.999339937233234
81	v_csf_CSTR	-0.0265062631260641	-0.206364785286868	0.15335225903474	0.678665421355156	0.999339937233234
82	micro_Rd_CSTR	0.00691581930015055	-0.163364846125456	0.177196484725757	0.941480076928129	0.999339937233234
83	micro_FA_CSTR	0.0176649459891742	-0.16133283978905	0.196662731767399	0.802691346231582	0.999339937233234
84	micro_Ax_CSTR	0.024099513105592	-0.155815594474251	0.204014620685435	0.724447164125737	0.999339937233234
85	micro_ADC_CSTR	0.0119167180609065	-0.166404183188156	0.190237619309969	0.882691215652981	0.999339937233234
86	Dax_intra_CSTR	0.00454993477658244	-0.175356544606204	0.184456414159369	0.949736623671318	0.999339937233234
87	Dax_extra_CSTR	0.0127588365685956	-0.16715637383659	0.192674046973782	0.856508609559755	0.999339937233234
88	mk_CSTR	0.144020188813908	-0.0334274813120297	0.321467858939847	0.209812570867464	0.999339937233234
89	rk_CSTR	0.078974955526999	-0.0962603931286367	0.254210304182635	0.361626255980759	0.999339937233234
90	ak_CSTR	0.200695962235859	0.0220767142611859	0.379315210210531	0.198691575172407	0.999339937233234
91	FA_CSTR	-0.189243193966705	-0.356629765880091	-0.0218566220533186	0.0348539466875747	0.999339937233234
92	MD_CSTR	-0.0787669259335862	-0.251356182845763	0.0938223309785905	0.331873688931997	0.999339937233234
93	RD_CSTR	0.0360690932273258	-0.132173241949939	0.204311428404591	0.618010168096789	0.999339937233234
94	AD_CSTR	-0.253094243719498	-0.432084868802927	-0.0741036186360684	0.0263400396236881	0.999339937233234
95	smt_fa_CSTR	0.064624795205852	-0.113458756642589	0.242708347054293	0.292400139896452	0.999339937233234
96	smt_long_CSTR	-0.0189970810441856	-0.195318430241189	0.157324268152818	0.83817770189366	0.999339937233234
97	smt_md_CSTR	-0.0431822745778498	-0.21699957601466	0.13063502685896	0.641125756554893	0.999339937233234
98	smt_trans_CSTR	-0.0889721972238065	-0.263261028156844	0.0853166337092307	0.235644885808331	0.999339937233234
99	smt_mc_intra_CSTR	0.0695255859511605	-0.106844425097647	0.245895596999967	0.410814145184992	0.999339937233234
100	smt_mc_extramd_CSTR	-0.0642400032556068	-0.238316887036253	0.109836880525039	0.52190090685051	0.999339937233234
101	smt_mc_extratrans_CSTR	-0.0644590946860737	-0.237558593960871	0.108640404588724	0.487929104765175	0.999339937233234
102	smt_mc_diff_CSTR	-0.0129799562490608	-0.192590414683733	0.166630502185612	0.884458233776378	0.999339937233234
103	awf_CSTR	0.0447954439238674	-0.128590743385791	0.218181631233526	0.620169438166294	0.999339937233234
104	radEAD_CSTR	0.0734673019089829	-0.100178727977588	0.247113331795553	0.293295758065517	0.999339937233234
105	v_intra_CINGL	-0.027484520140852	-0.203524514355289	0.148555474073585	0.748626175548659	0.999339937233234
106	v_extra_CINGL	0.0717916669521021	-0.106543717392252	0.250127051296456	0.417115124481617	0.999339937233234
107	v_csf_CINGL	-0.0168749482343737	-0.196635491975828	0.162885595507081	0.79660543368114	0.999339937233234
108	micro_Rd_CINGL	0.0430008480835175	-0.125690984788802	0.211692680955836	0.514700542613449	0.999339937233234
109	micro_FA_CINGL	-0.0172847955892349	-0.194247435641754	0.159677844463285	0.812347509372648	0.999339937233234
110	micro_Ax_CINGL	0.00534178646804351	-0.174579602134989	0.185263175071076	0.94190156982101	0.999339937233234
111	micro_ADC_CINGL	0.00971933279820412	-0.166843355884772	0.18628202148118	0.901561643135142	0.999339937233234
112	Dax_intra_CINGL	-0.00552630624264615	-0.185420149163942	0.17436753667865	0.941146095685504	0.999339937233234
113	Dax_extra_CINGL	-0.00471570853088654	-0.184619831979067	0.175188414917293	0.950724827305094	0.999339937233234
114	mk_CINGL	-0.0124167912969651	-0.187908606433614	0.163075023839684	0.908583735081768	0.999339937233234
115	rk_CINGL	-0.0595790438968234	-0.232391429688379	0.113233341894732	0.458388292320586	0.999339937233234
116	ak_CINGL	0.0312655041945012	-0.148038490057114	0.210569498446116	0.807781634697487	0.999339937233234
117	FA_CINGL	-0.163691077408951	-0.336693059475433	0.00931090465753059	0.0256194001491089	0.999339937233234
118	MD_CINGL	-0.0438926759074007	-0.215710470462418	0.127925118647617	0.550107636839808	0.999339937233234
119	RD_CINGL	0.0278343275663492	-0.141856549452755	0.197525204585454	0.684580335545067	0.999339937233234
120	AD_CINGL	-0.154868163264038	-0.332213847891559	0.0224775213634825	0.0812674973198388	0.999339937233234
121	smt_fa_CINGL	-0.0237240848637168	-0.196730022625262	0.149281852897828	0.736313488197097	0.999339937233234
122	smt_long_CINGL	-0.112815525647548	-0.292322857223096	0.0666918059279994	0.136367393141943	0.999339937233234
123	smt_md_CINGL	-0.0877701011455947	-0.264442776006469	0.0889025737152802	0.283974319676896	0.999339937233234
124	smt_trans_CINGL	0.0125772536520715	-0.157013185510181	0.182167692814324	0.877468154863306	0.999339937233234
125	smt_mc_intra_CINGL	-0.0423100990112977	-0.215743989094197	0.131123791071602	0.694126944620305	0.999339937233234
126	smt_mc_extramd_CINGL	-0.0968319206719569	-0.273869619642504	0.0802057782985898	0.240231788952425	0.999339937233234
127	smt_mc_extratrans_CINGL	-0.0490815260272022	-0.222817971999853	0.124654919945449	0.642447925063971	0.999339937233234
128	smt_mc_diff_CINGL	-0.118791030203231	-0.29795333597643	0.0603712755699684	0.0773606554698479	0.999339937233234
129	awf_CINGL	-0.103487674724063	-0.276742714529199	0.0697673650810742	0.218125857633098	0.999339937233234
130	radEAD_CINGL	0.168693411618366	-0.00579285569585039	0.343179678932582	0.248222120789587	0.999339937233234
131	v_intra_CINGR	0.00572286689137745	-0.170847929826589	0.182293663609344	0.94632924037356	0.999339937233234
132	v_extra_CINGR	0.0417802616306007	-0.13704636197768	0.220606885238882	0.638223264084022	0.999339937233234
133	v_csf_CINGR	-0.0291197973021617	-0.208752529598848	0.150512934994525	0.672624689024616	0.999339937233234
134	micro_Rd_CINGR	-0.035438665579512	-0.203641079143886	0.132763747984862	0.636297347988145	0.999339937233234
135	micro_FA_CINGR	0.00873968388820356	-0.168524474273602	0.186003842050009	0.906775150557353	0.999339937233234
136	micro_Ax_CINGR	-0.0126618669735011	-0.192611426320853	0.167287692373851	0.866901475808363	0.999339937233234
137	micro_ADC_CINGR	-0.0457634363376385	-0.221787288050552	0.130260415375275	0.587565958346066	0.999339937233234
138	Dax_intra_CINGR	-0.00177240766726478	-0.181698430591524	0.178153615256995	0.981641156264506	0.999339937233234
139	Dax_extra_CINGR	-0.00100987573364884	-0.180881062800088	0.178861311332791	0.989855357361348	0.999339937233234
140	mk_CINGR	0.0767716211636313	-0.0987934072525095	0.252336649579772	0.593457455085264	0.999339937233234
141	rk_CINGR	-0.054351847093439	-0.22651788844844	0.117814194261562	0.578428092612288	0.999339937233234
142	ak_CINGR	0.142989411359715	-0.0363268368256458	0.322305659545075	0.413470215382517	0.999339937233234
143	FA_CINGR	-0.168054230543328	-0.337772455658572	0.00166399457191671	0.0209068954818271	0.999339937233234
144	MD_CINGR	-0.108127895180836	-0.279000169189026	0.062744378827354	0.28995938296169	0.999339937233234
145	RD_CINGR	-0.0225716971675762	-0.190438331981618	0.145294937646466	0.798123626956196	0.999339937233234
146	AD_CINGR	-0.230627416547216	-0.407105660416676	-0.0541491726777553	0.0461435221562323	0.999339937233234
147	smt_fa_CINGR	0.0342922984484747	-0.140579579904222	0.209164176801171	0.570343340222404	0.999339937233234
148	smt_long_CINGR	-0.0996759266403932	-0.278841839318775	0.0794899860379883	0.337419583726165	0.999339937233234
149	smt_md_CINGR	-0.0985595596463544	-0.274247169891141	0.0771280505984319	0.367010217516733	0.999339937233234
150	smt_trans_CINGR	-0.0389576559922316	-0.208031837038276	0.130116525053812	0.648160663404247	0.999339937233234
151	smt_mc_intra_CINGR	-0.00429386294627764	-0.178327818120929	0.169740092228374	0.966329808450153	0.999339937233234
152	smt_mc_extramd_CINGR	-0.132506719723045	-0.308360754835465	0.0433473153893757	0.251060811095246	0.999339937233234
153	smt_mc_extratrans_CINGR	-0.0734395979212611	-0.245168731377497	0.0982895355349743	0.514775568477784	0.999339937233234
154	smt_mc_diff_CINGR	-0.153140689516181	-0.332714815566262	0.0264334365339003	0.0968738381610866	0.999339937233234
155	awf_CINGR	-0.0354721801246472	-0.208432967755761	0.137488607506466	0.759071037230293	0.999339937233234
156	radEAD_CINGR	-0.03883171061711	-0.217246074926404	0.139582653692184	0.358331546641103	0.999339937233234
157	v_intra_CGL	-0.0318078458568925	-0.20728455313398	0.143668861420194	0.681190234613501	0.999339937233234
158	v_extra_CGL	0.0761210868244892	-0.0997488268487469	0.251991000497725	0.326613911948002	0.999339937233234
159	v_csf_CGL	-0.0271572536341248	-0.206850861568511	0.152536354300261	0.662490505054444	0.999339937233234
160	micro_Rd_CGL	0.0795269087464963	-0.0858220330309199	0.244875850523913	0.280867217792035	0.999339937233234
161	micro_FA_CGL	-0.0201284518234205	-0.196996345806689	0.156739442159848	0.780726775871127	0.999339937233234
162	micro_Ax_CGL	0.0212037990621319	-0.15871628785071	0.201123885974973	0.75825032692119	0.999339937233234
163	micro_ADC_CGL	0.0579915974585315	-0.115140646455561	0.231123841372624	0.456357204876063	0.999339937233234
164	Dax_intra_CGL	0.0289505014535666	-0.150758383900066	0.208659386807199	0.683784222477509	0.999339937233234
165	Dax_extra_CGL	0.0297029147303007	-0.149800407002663	0.209206236463265	0.68266672427148	0.999339937233234
166	mk_CGL	-0.0227474059253604	-0.194047766676308	0.148552954825587	0.780599802906556	0.999339937233234
167	rk_CGL	-0.153548968087438	-0.3199826565258	0.0128847203509243	0.035270883771441	0.999339937233234
168	ak_CGL	0.0949732277778207	-0.0838956384346096	0.273842093990251	0.410814031753788	0.999339937233234
169	FA_CGL	-0.258681146950653	-0.417440660829958	-0.0999216330713472	0.00109428494289827	0.330502512966284
170	MD_CGL	0.0563952014173167	-0.110239196127131	0.223029598961764	0.444567455822183	0.999339937233234
171	RD_CGL	0.151257631279427	-0.00873284067406815	0.311248103232922	0.0343509192910649	0.999339937233234
172	AD_CGL	-0.143703740196598	-0.322207922655426	0.0348004422622289	0.107855102874099	0.999339937233234
173	smt_fa_CGL	-0.00498277884458327	-0.178653756703939	0.168688199014772	0.939004867732052	0.999339937233234
174	smt_long_CGL	0.0372968702034684	-0.137500679698557	0.212094420105494	0.635412441579763	0.999339937233234
175	smt_md_CGL	0.0469486638967083	-0.123108812405863	0.21700614019928	0.549358726243443	0.999339937233234
176	smt_trans_CGL	0.0502425983853806	-0.116711377580277	0.217196574351039	0.499133520600459	0.999339937233234
177	smt_mc_intra_CGL	-0.0526890892976368	-0.223442551920136	0.118064373324863	0.520484741342413	0.999339937233234
178	smt_mc_extramd_CGL	0.0449577480966475	-0.125875265657773	0.215790761851068	0.56288984985351	0.999339937233234
179	smt_mc_extratrans_CGL	0.0744931373747761	-0.0913526018360769	0.240338876585629	0.368463261879029	0.999339937233234
180	smt_mc_diff_CGL	-0.0264574234888371	-0.205803722858124	0.152888875880449	0.726346991189067	0.999339937233234
181	awf_CGL	-0.131356359088593	-0.297604967101837	0.0348922489246503	0.081072024923654	0.999339937233234
182	radEAD_CGL	0.0755558703106116	-0.0967765287985823	0.247888269419805	0.12809402029579	0.999339937233234
183	v_intra_CGR	0.00205629602646036	-0.17504349970124	0.179156091754161	0.980141455061622	0.999339937233234
184	v_extra_CGR	0.0342255581326137	-0.143312581441148	0.211763697706375	0.694541182376025	0.999339937233234
185	v_csf_CGR	-0.0309160791382694	-0.210716956493281	0.148884798216742	0.618208863637933	0.999339937233234
186	micro_Rd_CGR	0.0377731453874287	-0.133616081377646	0.209162372152503	0.607368195609541	0.999339937233234
187	micro_FA_CGR	-0.00463085794825409	-0.182719983370332	0.173458267473824	0.949537386248909	0.999339937233234
188	micro_Ax_CGR	0.0125255574041166	-0.167415045126631	0.192466159934864	0.857188915945774	0.999339937233234
189	micro_ADC_CGR	0.0256508066685179	-0.150806740538176	0.202108353875212	0.739894519965646	0.999339937233234
190	Dax_intra_CGR	0.0123280954464862	-0.167469337407784	0.192125528300757	0.863959765266762	0.999339937233234
191	Dax_extra_CGR	0.0195511212147887	-0.160115212418373	0.19921745484795	0.788078170225262	0.999339937233234
192	mk_CGR	0.0515821789453208	-0.123021169096085	0.226185526986727	0.644608226150163	0.999339937233234
193	rk_CGR	-0.109024852703661	-0.27959176466188	0.0615420592545573	0.164137348626576	0.999339937233234
194	ak_CGR	0.105077703964784	-0.0734951992572641	0.283650607186831	0.488076810023589	0.999339937233234
195	FA_CGR	-0.251893679627904	-0.417371623660012	-0.0864157355957961	0.00127116351140878	0.330502512966284
196	MD_CGR	-0.00253630579956747	-0.175458482738453	0.170385871139318	0.975196346182179	0.999339937233234
197	RD_CGR	0.0957533311514663	-0.0716933994304798	0.263200061733412	0.188439903297112	0.999339937233234
198	AD_CGR	-0.164955267953867	-0.344101323035847	0.0141907871281138	0.0923255529349496	0.999339937233234
199	smt_fa_CGR	0.0114850394078904	-0.164866296671463	0.187836375487244	0.865772800002457	0.999339937233234
200	smt_long_CGR	0.0109009573819749	-0.166006750038837	0.187808664802787	0.898372147975996	0.999339937233234
201	smt_md_CGR	0.00931179821221357	-0.164709670406212	0.183333266830639	0.916006293084644	0.999339937233234
202	smt_trans_CGR	-7.00252586960553e-05	-0.17165688545045	0.171516834933058	0.999339937233234	0.999339937233234
203	smt_mc_intra_CGR	-0.00776814799677766	-0.182081249142902	0.166544953149347	0.933424923847143	0.999339937233234
204	smt_mc_extramd_CGR	-0.0201615531546434	-0.196199370887495	0.155876264578208	0.83230121828069	0.999339937233234
205	smt_mc_extratrans_CGR	0.00327986661308166	-0.168459441824903	0.175019175051066	0.974357235886348	0.999339937233234
206	smt_mc_diff_CGR	-0.0350227437598258	-0.214378225265722	0.14433273774607	0.666218412372032	0.999339937233234
207	awf_CGR	-0.0941599799395182	-0.265828047715398	0.0775080878363615	0.283293811791482	0.999339937233234
208	radEAD_CGR	0.0553874302637946	-0.118201878711423	0.228976739239012	0.332495330890054	0.999339937233234
209	v_intra_IFOFL	0.0484393625505125	-0.12767539276588	0.224554117866905	0.532469655580224	0.999339937233234
210	v_extra_IFOFL	-0.0445897476582261	-0.221871317640954	0.132691822324501	0.616461951061992	0.999339937233234
211	v_csf_IFOFL	-0.0239028394646823	-0.203604479500839	0.155798800571474	0.721154186351221	0.999339937233234
212	micro_Rd_IFOFL	-0.0656703974143229	-0.228590712988375	0.0972499181597291	0.441699292149112	0.999339937233234
213	micro_FA_IFOFL	0.0383256484223296	-0.138854169319477	0.215505466164136	0.593215486615765	0.999339937233234
214	micro_Ax_IFOFL	0.0311136225600669	-0.14856451786269	0.210791762982824	0.657768767735432	0.999339937233234
215	micro_ADC_IFOFL	-0.0191335130855375	-0.190524238660961	0.152257212489886	0.817078645472437	0.999339937233234
216	Dax_intra_IFOFL	0.0192215269677727	-0.160294909881587	0.198737963817133	0.789279746962238	0.999339937233234
217	Dax_extra_IFOFL	0.0178531680423424	-0.161175705261507	0.196882041346191	0.810250073437536	0.999339937233234
218	mk_IFOFL	0.0695656757507167	-0.102820449991198	0.241951801492632	0.406654411874621	0.999339937233234
219	rk_IFOFL	0.0437015409446046	-0.123407755510157	0.210810837399366	0.571164170644168	0.999339937233234
220	ak_IFOFL	0.112557159364517	-0.0641971048172293	0.289311423546264	0.309409803321924	0.999339937233234
221	FA_IFOFL	-0.0499046408995283	-0.204209149228975	0.104399867429919	0.50879831889565	0.999339937233234
222	MD_IFOFL	-0.0530695443712356	-0.215768901110498	0.109629812368026	0.497666030772683	0.999339937233234
223	RD_IFOFL	-0.0243678509973302	-0.18074726322711	0.13201156123245	0.744974265272137	0.999339937233234
224	AD_IFOFL	-0.102165714330175	-0.279007419006978	0.0746759903466274	0.251794886909343	0.999339937233234
225	smt_fa_IFOFL	0.0720669160834106	-0.104907111192894	0.249040943359715	0.228225492017376	0.999339937233234
226	smt_long_IFOFL	-0.0203011286185526	-0.18947818813001	0.148875930892905	0.81014266025326	0.999339937233234
227	smt_md_IFOFL	-0.041935661682486	-0.206699561815345	0.122828238450373	0.616251285222393	0.999339937233234
228	smt_trans_IFOFL	-0.0598517709295682	-0.22854600922586	0.108842467366724	0.415034111606161	0.999339937233234
229	smt_mc_intra_IFOFL	0.0531212610147874	-0.11902566171816	0.225268183747735	0.519564413332996	0.999339937233234
230	smt_mc_extramd_IFOFL	-0.043025899735461	-0.209500929079339	0.123449129608417	0.597194966604658	0.999339937233234
231	smt_mc_extratrans_IFOFL	-0.0486317674388149	-0.212995425441696	0.115731890564066	0.574568002465079	0.999339937233234
232	smt_mc_diff_IFOFL	-0.00388047802984314	-0.182460597555192	0.174699641495506	0.959386070838597	0.999339937233234
233	awf_IFOFL	0.00574302322652749	-0.161459006892063	0.172945053345118	0.941061966792196	0.999339937233234
234	radEAD_IFOFL	-0.0302281193499873	-0.209871827545537	0.149415588845562	0.296999774571308	0.999339937233234
235	v_intra_IFOFR	0.0484235787384589	-0.127774361404567	0.224621518881485	0.540418504844335	0.999339937233234
236	v_extra_IFOFR	-0.0169260833907336	-0.194981038904325	0.161128872122858	0.843271575383399	0.999339937233234
237	v_csf_IFOFR	-0.0252446141551352	-0.204858725859159	0.154369497548888	0.703254526359358	0.999339937233234
238	micro_Rd_IFOFR	-0.0619425626313447	-0.225102811456544	0.101217686193855	0.426724305582021	0.999339937233234
239	micro_FA_IFOFR	0.0344116511389332	-0.142403995020206	0.211227297298073	0.635423922693159	0.999339937233234
240	micro_Ax_IFOFR	0.0129717058157422	-0.166783667460166	0.192727079091651	0.852847983836129	0.999339937233234
241	micro_ADC_IFOFR	-0.037517927948573	-0.208053337931202	0.133017482034056	0.636879234393426	0.999339937233234
242	Dax_intra_IFOFR	0.00132722708940245	-0.178293540310515	0.18094799448932	0.98517664551516	0.999339937233234
243	Dax_extra_IFOFR	-0.00119671116723488	-0.180330097625076	0.177936675290606	0.986925539880871	0.999339937233234
244	mk_IFOFR	0.0849630157098562	-0.0883032057835347	0.258229237203247	0.361547697084028	0.999339937233234
245	rk_IFOFR	0.0390187321657093	-0.129929113964852	0.20796657829627	0.609846606714719	0.999339937233234
246	ak_IFOFR	0.150017089454233	-0.0258758591588955	0.325910038067361	0.2409763236567	0.999339937233234
247	FA_IFOFR	-0.0483026590464149	-0.205588389138541	0.108983071045712	0.521968103844332	0.999339937233234
248	MD_IFOFR	-0.0821855214790397	-0.244710440190395	0.0803393972323157	0.287814639092416	0.999339937233234
249	RD_IFOFR	-0.0444083208934068	-0.202573697201715	0.113757055414902	0.549132400206888	0.999339937233234
250	AD_IFOFR	-0.145951452201178	-0.320001511437693	0.0280986070353372	0.102168027118479	0.999339937233234
251	smt_fa_IFOFR	0.0618150810934714	-0.114846586918404	0.238476749105347	0.232015571508686	0.999339937233234
252	smt_long_IFOFR	-0.0517329152629662	-0.221251521619064	0.117785691093132	0.552823865779479	0.999339937233234
253	smt_md_IFOFR	-0.0707056561093388	-0.235628899961248	0.0942175877425708	0.415315610346773	0.999339937233234
254	smt_trans_IFOFR	-0.0798422267833332	-0.24841644946332	0.088731995896654	0.268131375723283	0.999339937233234
255	smt_mc_intra_IFOFR	0.0580457670415481	-0.114879941415674	0.23097147549877	0.495503399356149	0.999339937233234
256	smt_mc_extramd_IFOFR	-0.0785171444896588	-0.245300999303332	0.0882667103240139	0.379758421082243	0.999339937233234
257	smt_mc_extratrans_IFOFR	-0.0738024217565999	-0.2388586023731	0.0912537588599005	0.425970494342085	0.999339937233234
258	smt_mc_diff_IFOFR	-0.0329649973607835	-0.212366671518685	0.146436676797118	0.663772438932815	0.999339937233234
259	awf_IFOFR	0.0185212610853431	-0.149425186896427	0.186467709067113	0.822902158319378	0.999339937233234
260	radEAD_IFOFR	-0.0444925351560746	-0.205310309399604	0.116325239087455	0.55436085399376	0.999339937233234
261	v_intra_ILFL	-0.00829912009476348	-0.185314665840944	0.168716425651417	0.913459647953411	0.999339937233234
262	v_extra_ILFL	0.0796995627296729	-0.0986533731910871	0.258052498650433	0.299845206706831	0.999339937233234
263	v_csf_ILFL	-0.0335284450797685	-0.213262382483336	0.146205492323799	0.61422568118568	0.999339937233234
264	micro_Rd_ILFL	-0.0582870271109228	-0.227440578257184	0.110866524035339	0.456197611833439	0.999339937233234
265	micro_FA_ILFL	0.0246438849457063	-0.153207473999305	0.202495243890717	0.73332205294	0.999339937233234
266	micro_Ax_ILFL	-0.00313840341517894	-0.183016155409498	0.17673934857914	0.964848333389515	0.999339937233234
267	micro_ADC_ILFL	-0.055457947012536	-0.229793192255128	0.118877298230056	0.486890010272859	0.999339937233234
268	Dax_intra_ILFL	0.0165681567410135	-0.163193185541304	0.196329499023331	0.814319895447461	0.999339937233234
269	Dax_extra_ILFL	-0.00170232654070374	-0.181186951986326	0.177782298904919	0.981678652102696	0.999339937233234
270	mk_ILFL	-0.0189813003601526	-0.193214755977583	0.155252155257278	0.789719492616885	0.999339937233234
271	rk_ILFL	-0.0143465249778002	-0.184248901060108	0.155555851104508	0.852415163253094	0.999339937233234
272	ak_ILFL	0.0304083596130952	-0.147172516393816	0.207989235620007	0.697681263393762	0.999339937233234
273	FA_ILFL	-0.0999691802399277	-0.258695977613852	0.0587576171339963	0.196713059322698	0.999339937233234
274	MD_ILFL	-0.0896164600787596	-0.258774615814268	0.0795416956567489	0.221772243859103	0.999339937233234
275	RD_ILFL	-0.0358287034456881	-0.19939894336386	0.127741536472484	0.630976780666856	0.999339937233234
276	AD_ILFL	-0.177990135720311	-0.356529947249831	0.00054967580920795	0.0177560406572025	0.999339937233234
277	smt_fa_ILFL	0.0024425779924242	-0.174005165802571	0.178890321787419	0.968212412174191	0.999339937233234
278	smt_long_ILFL	-0.0756454099941142	-0.251652712279901	0.100361892291673	0.335334875952759	0.999339937233234
279	smt_md_ILFL	-0.0816770169023475	-0.253004784592473	0.0896507507877776	0.29441666674712	0.999339937233234
280	smt_trans_ILFL	-0.0136861326987079	-0.18408186097774	0.156709595580324	0.84286199065371	0.999339937233234
281	smt_mc_intra_ILFL	-0.0357159332905886	-0.209448471283369	0.138016604702192	0.635016837797282	0.999339937233234
282	smt_mc_extramd_ILFL	-0.0958724945969407	-0.268208132636205	0.0764631434423235	0.192211510535137	0.999339937233234
283	smt_mc_extratrans_ILFL	-0.0184476465192093	-0.189132281560783	0.152236988522364	0.804987665664441	0.999339937233234
284	smt_mc_diff_ILFL	-0.120067989559459	-0.299774913968377	0.0596389348494603	0.113178271466046	0.999339937233234
285	awf_ILFL	-0.0478100666439685	-0.219259090740604	0.123638957452667	0.523554981234896	0.999339937233234
286	radEAD_ILFL	-0.0372590223228674	-0.216894893781208	0.142376849135473	0.183684639474977	0.999339937233234
287	v_intra_ILFR	-0.0164847177299557	-0.193659552750873	0.160690117290962	0.832934713556283	0.999339937233234
288	v_extra_ILFR	0.0639232338234983	-0.114372854086617	0.242219321733614	0.438414880652542	0.999339937233234
289	v_csf_ILFR	-0.0180521266420088	-0.19786227263974	0.161758019355722	0.800617566040694	0.999339937233234
290	micro_Rd_ILFR	-0.00608695002589626	-0.178215094704701	0.166041194652908	0.942944542959735	0.999339937233234
291	micro_FA_ILFR	0.00901858816068007	-0.169217305833556	0.187254482154916	0.903330724623969	0.999339937233234
292	micro_Ax_ILFR	0.00111070290349351	-0.178781062598989	0.181002468405976	0.987647421715373	0.999339937233234
293	micro_ADC_ILFR	-0.0254298315898329	-0.201640542841621	0.150780879661955	0.762534834043344	0.999339937233234
294	Dax_intra_ILFR	0.0086159465629204	-0.171232697075891	0.188464590201732	0.903476771494913	0.999339937233234
295	Dax_extra_ILFR	-0.00229477510517361	-0.181973921440645	0.177384371230298	0.975458831485579	0.999339937233234
296	mk_ILFR	-0.0197600650537133	-0.194487133700815	0.154967003593388	0.803255349147055	0.999339937233234
297	rk_ILFR	-0.0405615850324858	-0.211738942230237	0.130615772165265	0.622749972155427	0.999339937233234
298	ak_ILFR	0.0401771858744036	-0.137741459615711	0.218095831364518	0.681630927386073	0.999339937233234
299	FA_ILFR	-0.143152271008421	-0.304112631911246	0.0178080898944045	0.0773002303532661	0.999339937233234
300	MD_ILFR	-0.0493073556569518	-0.221536011559053	0.122921300245149	0.549854859901098	0.999339937233234
301	RD_ILFR	0.00653003549937545	-0.160936130931061	0.173996201929812	0.938260929626166	0.999339937233234
302	AD_ILFR	-0.146091449037776	-0.32499665221931	0.0328137541437568	0.071080416987136	0.999339937233234
303	smt_fa_ILFR	-0.0490391802103376	-0.225850537542122	0.127772177121447	0.474211694177202	0.999339937233234
304	smt_long_ILFR	-0.101530079174808	-0.278348147497639	0.0752879891480222	0.249616692032367	0.999339937233234
305	smt_md_ILFR	-0.0748164818350965	-0.248840235901336	0.0992072722311433	0.376383644847526	0.999339937233234
306	smt_trans_ILFR	0.0378264869949494	-0.134243804726425	0.209896778716324	0.602344951917589	0.999339937233234
307	smt_mc_intra_ILFR	-0.053108396510785	-0.22743037451406	0.12121358149249	0.497169001091458	0.999339937233234
308	smt_mc_extramd_ILFR	-0.0805135705973459	-0.256172575212213	0.0951454340175216	0.336030379006889	0.999339937233234
309	smt_mc_extratrans_ILFR	-0.00903711967715671	-0.181001728466181	0.162927489111867	0.91024075474936	0.999339937233234
310	smt_mc_diff_ILFR	-0.120406615386022	-0.300021745052414	0.059208514280371	0.153683936969684	0.999339937233234
311	awf_ILFR	-0.0652236257539016	-0.236507627296509	0.106060375788706	0.405401869803013	0.999339937233234
312	radEAD_ILFR	-0.0181425863272743	-0.189126418606083	0.152841245951534	0.833781447939256	0.999339937233234
313	v_intra_SLFL	-0.0137280238334873	-0.1899620898514	0.162506042184425	0.856570109626382	0.999339937233234
314	v_extra_SLFL	0.0289371492975815	-0.146758129649816	0.204632428244979	0.70299163883848	0.999339937233234
315	v_csf_SLFL	-0.0223745534876176	-0.20213492201448	0.157385815039244	0.730459138989787	0.999339937233234
316	micro_Rd_SLFL	0.0473062748082259	-0.119129380377545	0.213741929993996	0.599317932926154	0.999339937233234
317	micro_FA_SLFL	-0.00680490628645491	-0.184489104805499	0.170879292232589	0.925488646434475	0.999339937233234
318	micro_Ax_SLFL	0.0221751275547877	-0.1575921132918	0.201942368401376	0.755744630799056	0.999339937233234
319	micro_ADC_SLFL	0.0392080312733622	-0.13463330615278	0.213049368699504	0.638718093343742	0.999339937233234
320	Dax_intra_SLFL	0.0260140619238476	-0.153529843670709	0.205557967518404	0.717291639121745	0.999339937233234
321	Dax_extra_SLFL	0.0192128839588625	-0.160048881016732	0.198474648934457	0.79664034739348	0.999339937233234
322	mk_SLFL	-0.0292204760084246	-0.200126011600622	0.141685059583772	0.683800927315825	0.999339937233234
323	rk_SLFL	-0.0784780480343045	-0.24756117380659	0.0906050777379814	0.32287348506662	0.999339937233234
324	ak_SLFL	-0.00076952514844379	-0.172827334330679	0.171288284033791	0.99151980391376	0.999339937233234
325	FA_SLFL	-0.136304825016916	-0.299877386963127	0.0272677369292951	0.0876054403836851	0.999339937233234
326	MD_SLFL	0.0514179570508371	-0.114858857949753	0.217694772051427	0.54449346185223	0.999339937233234
327	RD_SLFL	0.0862382268904439	-0.0774953965929044	0.249971850373792	0.315684845309891	0.999339937233234
328	AD_SLFL	-0.0308923030101035	-0.204471956543941	0.142687350523734	0.703202799772413	0.999339937233234
329	smt_fa_SLFL	-0.0380139500294384	-0.214183337302905	0.138155437244028	0.6576853070325	0.999339937233234
330	smt_long_SLFL	0.0366441234054154	-0.134614837988344	0.207903084799175	0.656450934810031	0.999339937233234
331	smt_md_SLFL	0.0467813965641941	-0.12061484310465	0.214177636233039	0.55680795250627	0.999339937233234
332	smt_trans_SLFL	0.0499343735994623	-0.118878302829641	0.218747050028566	0.576520261019093	0.999339937233234
333	smt_mc_intra_SLFL	-0.031280386122597	-0.202276575988765	0.139715803743571	0.667496580799835	0.999339937233234
334	smt_mc_extramd_SLFL	0.0631295579533566	-0.1059953804773	0.232254496384014	0.428979198549233	0.999339937233234
335	smt_mc_extratrans_SLFL	0.0623972462514985	-0.103765027609226	0.228559520112223	0.419200454600304	0.999339937233234
336	smt_mc_diff_SLFL	0.0220266660092099	-0.157438890650122	0.201492222668542	0.770845409112046	0.999339937233234
337	awf_SLFL	-0.0821144919968982	-0.250247695943038	0.0860187119492416	0.275445293528482	0.999339937233234
338	radEAD_SLFL	0.0682390356600594	-0.0986518482142886	0.235129919534407	0.405890805222147	0.999339937233234
339	v_intra_SLFR	0.000256726463397346	-0.176253494183677	0.176766947110472	0.997269566167236	0.999339937233234
340	v_extra_SLFR	0.0230711758909638	-0.153929378293182	0.20007173007511	0.757124558775399	0.999339937233234
341	v_csf_SLFR	-0.0261681584532905	-0.205897292605054	0.153560975698473	0.681909839616758	0.999339937233234
342	micro_Rd_SLFR	0.0185293562973051	-0.146199899973848	0.183258612568458	0.821266610445216	0.999339937233234
343	micro_FA_SLFR	0.00529414571699112	-0.172140708961985	0.182729000395967	0.941583797973598	0.999339937233234
344	micro_Ax_SLFR	0.020797729469449	-0.158940811479813	0.200536270418711	0.768062862009458	0.999339937233234
345	micro_ADC_SLFR	0.0250699453531472	-0.147802316610956	0.197942207317251	0.758418962892912	0.999339937233234
346	Dax_intra_SLFR	0.0261571066000882	-0.153428354107222	0.205742567307399	0.710399644482899	0.999339937233234
347	Dax_extra_SLFR	0.0205393463331928	-0.158741895139865	0.19982058780625	0.777666316623975	0.999339937233234
348	mk_SLFR	-0.00529611564373729	-0.176678146466855	0.166085915179381	0.941086558967215	0.999339937233234
349	rk_SLFR	-0.0708298433918878	-0.240066174737261	0.098406487953485	0.367998628143501	0.999339937233234
350	ak_SLFR	0.0852032445320299	-0.0866848318188395	0.257091320882899	0.313681622359494	0.999339937233234
351	FA_SLFR	-0.164668720985697	-0.328020697470615	-0.00131674450077821	0.0399791051545367	0.999339937233234
352	MD_SLFR	0.0204859129461509	-0.144728988928862	0.185700814821164	0.793900830571287	0.999339937233234
353	RD_SLFR	0.0680217696473776	-0.0946892335473741	0.230732772842129	0.390804995362652	0.999339937233234
354	AD_SLFR	-0.0807693337415582	-0.253262649641742	0.0917239821586258	0.307236765343932	0.999339937233234
355	smt_fa_SLFR	0.00597835289097603	-0.170320498573018	0.18227720435497	0.91950421425209	0.999339937233234
356	smt_long_SLFR	0.0244116904154536	-0.145305999402074	0.194129380232981	0.762532204255326	0.999339937233234
357	smt_md_SLFR	0.0249591036456433	-0.141200433072374	0.191118640363661	0.752560529014979	0.999339937233234
358	smt_trans_SLFR	0.0166788342854184	-0.152513935712059	0.185871604282895	0.815464000927145	0.999339937233234
359	smt_mc_intra_SLFR	-0.0114789135477083	-0.183864209286069	0.160906382190652	0.875458131734537	0.999339937233234
360	smt_mc_extramd_SLFR	0.0384647229523745	-0.129401447308896	0.206330893213645	0.628239297444365	0.999339937233234
361	smt_mc_extratrans_SLFR	0.0373115932548392	-0.129097846425341	0.20372103293502	0.627558012079743	0.999339937233234
362	smt_mc_diff_SLFR	0.01545555437125	-0.163214353206513	0.194125461949013	0.844992005973273	0.999339937233234
363	awf_SLFR	-0.0676189941046573	-0.235253677276411	0.100015689067097	0.376593376844499	0.999339937233234
364	radEAD_SLFR	0.0609322255291507	-0.104759485730926	0.226623936789228	0.440800306566839	0.999339937233234
365	v_intra_UFL	0.0775930084518963	-0.0979491818582781	0.253135198762071	0.344197777809255	0.999339937233234
366	v_extra_UFL	-0.0963878004050595	-0.274111376257213	0.0813357754470936	0.31570723405075	0.999339937233234
367	v_csf_UFL	-0.0134111613830958	-0.193161650184192	0.166339327418	0.843207621006279	0.999339937233234
368	micro_Rd_UFL	-0.0155495851404056	-0.182001344996676	0.150902174715865	0.856641683283293	0.999339937233234
369	micro_FA_UFL	0.033974004759677	-0.143369440182048	0.211317449701401	0.638936586654768	0.999339937233234
370	micro_Ax_UFL	0.0442476404897141	-0.135469043752431	0.22396432473186	0.555628204737035	0.999339937233234
371	micro_ADC_UFL	0.0193987145741276	-0.153600199697404	0.192397628845659	0.821180194208895	0.999339937233234
372	Dax_intra_UFL	0.00876662098747406	-0.170668831428895	0.188202073403843	0.905674166935708	0.999339937233234
373	Dax_extra_UFL	0.0129392084825729	-0.165998430752483	0.191876847717629	0.867241276676189	0.999339937233234
374	mk_UFL	0.12754769969689	-0.04545342473992	0.300548824133701	0.222525075635796	0.999339937233234
375	rk_UFL	0.0609173698919247	-0.110611888720882	0.232446628504731	0.466893028630502	0.999339937233234
376	ak_UFL	0.152894300564584	-0.0213379966826156	0.327126597811783	0.2487645746602	0.999339937233234
377	FA_UFL	-0.130749913915653	-0.296858078311056	0.0353582504797505	0.120252368163562	0.999339937233234
378	MD_UFL	-0.023736544936382	-0.188426237562288	0.140953147689524	0.768368288433308	0.999339937233234
379	RD_UFL	0.0295004536985958	-0.133792764136483	0.192793671533674	0.713056121691944	0.999339937233234
380	AD_UFL	-0.130274938933495	-0.302842086997463	0.042292209130473	0.143126716762994	0.999339937233234
381	smt_fa_UFL	0.0862680342387701	-0.0913094674783661	0.263845535955906	0.222510947050842	0.999339937233234
382	smt_long_UFL	0.0204653368093488	-0.151826473330561	0.192757146949259	0.822507085000004	0.999339937233234
383	smt_md_UFL	-0.0144121863304451	-0.180945620782594	0.152121248121704	0.868955655419621	0.999339937233234
384	smt_trans_UFL	-0.0905512120306976	-0.258723291721407	0.0776208676600122	0.212040627686956	0.999339937233234
385	smt_mc_intra_UFL	0.11113960883458	-0.0605923889232528	0.282871606592413	0.23622399156763	0.999339937233234
386	smt_mc_extramd_UFL	0.0145460018599466	-0.157049748322155	0.186141752042049	0.870434003930906	0.999339937233234
387	smt_mc_extratrans_UFL	-0.0541267627932532	-0.219110698473116	0.110857172886609	0.564491663856811	0.999339937233234
388	smt_mc_diff_UFL	0.0874007614633787	-0.092330223462171	0.267131746388928	0.306642386866128	0.999339937233234
389	awf_UFL	0.0275723938099438	-0.140809449792524	0.195954237412412	0.719648294097025	0.999339937233234
390	radEAD_UFL	0.0551917504821363	-0.112590366119195	0.222973867083467	0.522518095393057	0.999339937233234
391	v_intra_UFR	0.0236612606528098	-0.152610067063958	0.199932588369578	0.763870930442529	0.999339937233234
392	v_extra_UFR	-0.02193836730917	-0.199583719300991	0.155706984682651	0.807353342157826	0.999339937233234
393	v_csf_UFR	-0.0142343777314897	-0.194047283741293	0.165578528278314	0.834811165741805	0.999339937233234
394	micro_Rd_UFR	0.0201861302997085	-0.14992182976442	0.190294090363837	0.850478812925663	0.999339937233234
395	micro_FA_UFR	0.00581897098089441	-0.172321163886491	0.183959105848279	0.93938037212887	0.999339937233234
396	micro_Ax_UFR	0.0115506510660557	-0.168110336325512	0.191211638457623	0.875405247512781	0.999339937233234
397	micro_ADC_UFR	0.0129162226161978	-0.161451591185553	0.187284036417948	0.889228962526513	0.999339937233234
398	Dax_intra_UFR	-0.0103586779792242	-0.18999789250187	0.169280536543421	0.891236234033013	0.999339937233234
399	Dax_extra_UFR	-0.011093791008562	-0.190266424382797	0.168078842365673	0.886636381788936	0.999339937233234
400	mk_UFR	0.0754602746148263	-0.0989249274540358	0.249845476683688	0.46436597219793	0.999339937233234
401	rk_UFR	0.0424421163865467	-0.129973631161303	0.214857863934397	0.618239053875206	0.999339937233234
402	ak_UFR	0.126711541500346	-0.0499079985269903	0.303331081527683	0.336034519695723	0.999339937233234
403	FA_UFR	-0.123232092293335	-0.29187347246882	0.0454092878821507	0.183146449349143	0.999339937233234
404	MD_UFR	-0.0221975998671603	-0.191640360612025	0.147245160877705	0.789275312249965	0.999339937233234
405	RD_UFR	0.0286993405108765	-0.139000907567917	0.19639958858967	0.749096876836352	0.999339937233234
406	AD_UFR	-0.119790402981497	-0.295096586382637	0.055515780419643	0.141380128949412	0.999339937233234
407	smt_fa_UFR	0.0146818913534069	-0.163105683355883	0.192469466062697	0.828443438416877	0.999339937233234
408	smt_long_UFR	-0.0514399280095342	-0.225794592184201	0.122914736165132	0.542735063352291	0.999339937233234
409	smt_md_UFR	-0.0527269154865588	-0.223049474580694	0.117595643607576	0.515389420491494	0.999339937233234
410	smt_trans_UFR	-0.0159387295850088	-0.186482047184246	0.154604588014228	0.829290227892856	0.999339937233234
411	smt_mc_intra_UFR	0.0460493921737178	-0.127089488367652	0.219188272715088	0.600859754876376	0.999339937233234
412	smt_mc_extramd_UFR	-0.0427953102273384	-0.217336670507094	0.131746050052417	0.59393436611561	0.999339937233234
413	smt_mc_extratrans_UFR	-0.052071730878663	-0.221950264504385	0.117806802747059	0.554626022297347	0.999339937233234
414	smt_mc_diff_UFR	-0.0136102995275393	-0.191557456728206	0.164336857673127	0.8665154463124	0.999339937233234
415	awf_UFR	0.0251730097206339	-0.146068906952931	0.196414926394199	0.766316173276409	0.999339937233234
416	radEAD_UFR	0.0401416445368408	-0.131712571223662	0.211995860297343	0.671031113012218	0.999339937233234
417	v_intra_SLFTL	-0.0526539122451975	-0.230011733887597	0.124703909397202	0.505796363946849	0.999339937233234
418	v_extra_SLFTL	0.0849689020781632	-0.0933014488248497	0.263239252981176	0.302696985167725	0.999339937233234
419	v_csf_SLFTL	-0.0202230950080317	-0.200052619691838	0.159606429675775	0.764370643984502	0.999339937233234
420	micro_Rd_SLFTL	0.0463249212956285	-0.125889358915274	0.218539201506531	0.599273310717796	0.999339937233234
421	micro_FA_SLFTL	-0.0236361754237893	-0.202201680846905	0.154929329999326	0.751967104158841	0.999339937233234
422	micro_Ax_SLFTL	-0.00156529214346754	-0.181294700354264	0.178164116067329	0.983997742282322	0.999339937233234
423	micro_ADC_SLFTL	0.0133594821540024	-0.16198053874866	0.188699503056665	0.871490059406016	0.999339937233234
424	Dax_intra_SLFTL	0.0142315461332572	-0.165245472840821	0.193708565107335	0.847520328772716	0.999339937233234
425	Dax_extra_SLFTL	0.00113049266468043	-0.177987976495225	0.180248961824586	0.988619106888316	0.999339937233234
426	mk_SLFTL	-0.0738896890495958	-0.249006374878251	0.101226996779059	0.3132177349389	0.999339937233234
427	rk_SLFTL	-0.0880333675572071	-0.261873744740452	0.085807009626038	0.268238411462129	0.999339937233234
428	ak_SLFTL	0.0307306819612492	-0.147329559282154	0.208790923204652	0.747275976620879	0.999339937233234
429	FA_SLFTL	-0.106688478329601	-0.269654935630623	0.0562779789714212	0.172107562726841	0.999339937233234
430	MD_SLFTL	0.00625096114779504	-0.163108257141198	0.175610179436788	0.938839119455803	0.999339937233234
431	RD_SLFTL	0.033075451544446	-0.131878061973386	0.198028965062278	0.676826655687616	0.999339937233234
432	AD_SLFTL	-0.0533453728930396	-0.231898681165795	0.125207935379716	0.550236970394742	0.999339937233234
433	smt_fa_SLFTL	-0.0985057432056572	-0.276803697811057	0.0797922113997426	0.33229041766566	0.999339937233234
434	smt_long_SLFTL	-0.0258640462205323	-0.200122738320273	0.148394645879209	0.780355635614569	0.999339937233234
435	smt_md_SLFTL	-0.00275302953506324	-0.173323319601947	0.167817260531821	0.974421750620191	0.999339937233234
436	smt_trans_SLFTL	0.0683837923929675	-0.1030723823404	0.239839967126335	0.380370711822193	0.999339937233234
437	smt_mc_intra_SLFTL	-0.0886023460669546	-0.261984652259544	0.084779960125635	0.257900068988854	0.999339937233234
438	smt_mc_extramd_SLFTL	-0.0144571302067545	-0.188193518356947	0.159279257943438	0.870248050200492	0.999339937233234
439	smt_mc_extratrans_SLFTL	0.0403518442703676	-0.127917678449752	0.208621366990487	0.611599239345774	0.999339937233234
440	smt_mc_diff_SLFTL	-0.06714114993057	-0.247032982343166	0.112750682482026	0.450587934221097	0.999339937233234
441	awf_SLFTL	-0.0934508683466028	-0.26599233403234	0.0790905973391349	0.208078031881066	0.999339937233234
442	radEAD_SLFTL	0.000639185505217181	-0.168608921307439	0.169887292317873	0.993817775194762	0.999339937233234
443	v_intra_SLTFR	-0.0609314253191684	-0.236909659574561	0.115046808936224	0.426643297677431	0.999339937233234
444	v_extra_SLTFR	0.118298738223561	-0.0571709644437347	0.293768440890857	0.130023109967402	0.999339937233234
445	v_csf_SLTFR	-0.017990854494526	-0.197839392138585	0.161857683149533	0.798355593551029	0.999339937233234
446	micro_Rd_SLTFR	0.022874407151267	-0.150970583476291	0.196719397778825	0.778807672774967	0.999339937233234
447	micro_FA_SLTFR	-0.0164584023645279	-0.194426659454978	0.161509854725922	0.822497531176561	0.999339937233234
448	micro_Ax_SLTFR	-0.00674451988569172	-0.186384047532454	0.172895007761071	0.924449460200075	0.999339937233234
449	micro_ADC_SLTFR	-0.0171505799649625	-0.194155629975303	0.159854470045378	0.837367766829517	0.999339937233234
450	Dax_intra_SLTFR	0.0162247454501547	-0.163510815667673	0.195960306567983	0.82179303462298	0.999339937233234
451	Dax_extra_SLTFR	0.00669563892499051	-0.172879120703607	0.186270398553588	0.927716416584495	0.999339937233234
452	mk_SLTFR	-0.104607002260111	-0.277277001254798	0.0680629967345763	0.183908009845131	0.999339937233234
453	rk_SLTFR	-0.107062547216892	-0.278217203509651	0.0640921090758669	0.167767003681583	0.999339937233234
454	ak_SLTFR	-0.0357387727486232	-0.212355028893018	0.140877483395772	0.721898923993663	0.999339937233234
455	FA_SLTFR	-0.11253926416912	-0.278539312056733	0.053460783718494	0.162323305945452	0.999339937233234
456	MD_SLTFR	-0.0278285030403023	-0.201557174704734	0.14590016862413	0.739069693277639	0.999339937233234
457	RD_SLTFR	0.00612400003909435	-0.164332006354441	0.176580006432629	0.940350822840268	0.999339937233234
458	AD_SLTFR	-0.0845171367119666	-0.263063849461732	0.094029576037799	0.331209418497323	0.999339937233234
459	smt_fa_SLTFR	-0.0861087994530098	-0.260467275523865	0.0882496766178453	0.185602307841394	0.999339937233234
460	smt_long_SLTFR	-0.0730508993341324	-0.250409931082598	0.104308132414333	0.421558282798195	0.999339937233234
461	smt_md_SLTFR	-0.0377581511096617	-0.213219934847817	0.137703632628494	0.668912193069246	0.999339937233234
462	smt_trans_SLTFR	0.0908466110213831	-0.0796205208986438	0.26131374294141	0.193990084388231	0.999339937233234
463	smt_mc_intra_SLTFR	-0.12675904817215	-0.297819083147672	0.0443009868033729	0.0971768207088899	0.999339937233234
464	smt_mc_extramd_SLTFR	-0.0606624124902816	-0.237551607931776	0.116226782951213	0.496760721632108	0.999339937233234
465	smt_mc_extratrans_SLTFR	0.0500889210795921	-0.122518251681289	0.222696093840474	0.550641197742896	0.999339937233234
466	smt_mc_diff_SLTFR	-0.155071169394914	-0.332330270494302	0.022187931704474	0.0654039006134154	0.999339937233234
467	awf_SLTFR	-0.143523498947932	-0.313054632303764	0.0260076344079008	0.0682790157006063	0.999339937233234
468	radEAD_SLTFR	-0.045823703463857	-0.219520376785279	0.127872969857565	0.596782998579032	0.999339937233234
469	v_intra_FMIN	0.0225441304423178	-0.150059998733164	0.1951482596178	0.787387801815261	0.999339937233234
470	v_extra_FMIN	-0.0329603539962126	-0.208326897049612	0.142406189057187	0.717012459613176	0.999339937233234
471	v_csf_FMIN	-0.00979874463435028	-0.189252522589038	0.169655033320337	0.883263820275492	0.999339937233234
472	micro_Rd_FMIN	0.0781935886898	-0.0782962707242803	0.23468344810388	0.285914461589201	0.999339937233234
473	micro_FA_FMIN	-0.014064352292986	-0.188318722800876	0.160190018214904	0.850970154487725	0.999339937233234
474	micro_Ax_FMIN	0.0449172511508211	-0.134400853253589	0.224235355555232	0.516068706275836	0.999339937233234
475	micro_ADC_FMIN	0.0812425124054431	-0.0846499901570515	0.247135014967938	0.27425250090226	0.999339937233234
476	Dax_intra_FMIN	0.0133651542448349	-0.165703897112815	0.192434205602485	0.861859043071526	0.999339937233234
477	Dax_extra_FMIN	0.032081773006063	-0.14619892120507	0.210362467217196	0.667587438103744	0.999339937233234
478	mk_FMIN	0.128831477710604	-0.0427601620470648	0.300423117468273	0.342362722436192	0.999339937233234
479	rk_FMIN	0.0109838138357096	-0.159539745551488	0.181507373222907	0.897912207016075	0.999339937233234
480	ak_FMIN	0.206561744007072	0.0291914588010061	0.383932029213138	0.282652622121014	0.999339937233234
481	FA_FMIN	-0.18425953985833	-0.334300618180255	-0.0342184615364057	0.0144327710516817	0.999339937233234
482	MD_FMIN	0.0412942515609111	-0.115979773825891	0.198568276947713	0.631314074405336	0.999339937233234
483	RD_FMIN	0.094462310914524	-0.0578424690845419	0.24676709091359	0.198500683664697	0.999339937233234
484	AD_FMIN	-0.0761197093608187	-0.247990804899625	0.0957513861779876	0.513011319892934	0.999339937233234
485	smt_fa_FMIN	0.0941981310146852	-0.0788038925244776	0.267200154553848	0.175415105422258	0.999339937233234
486	smt_long_FMIN	0.0462159800025087	-0.122062558222088	0.214494518227105	0.610533955482053	0.999339937233234
487	smt_md_FMIN	0.0272755555004428	-0.134850094512908	0.189401205513794	0.773009779885292	0.999339937233234
488	smt_trans_FMIN	-0.0275992988947872	-0.191109774292371	0.135911176502796	0.747140538648028	0.999339937233234
489	smt_mc_intra_FMIN	0.0454385265275451	-0.122566533774462	0.213443586829552	0.635508775736845	0.999339937233234
490	smt_mc_extramd_FMIN	0.0408813923244167	-0.121732090328326	0.203494874977159	0.699480160822642	0.999339937233234
491	smt_mc_extratrans_FMIN	0.0248591801696357	-0.134767507400737	0.184485867740009	0.809188508904257	0.999339937233234
492	smt_mc_diff_FMIN	0.0367713711130691	-0.141343289810781	0.21488603203692	0.650387133036553	0.999339937233234
493	awf_FMIN	-0.0157003628709217	-0.178444385571635	0.147043659829792	0.856925515500793	0.999339937233234
494	radEAD_FMIN	0.123683221647519	-0.0320927775817318	0.279459220876771	0.0766982246039419	0.999339937233234
495	v_intra_FMAJ	0.0300395710894499	-0.14708871292879	0.20716785510769	0.701228889194097	0.999339937233234
496	v_extra_FMAJ	0.0073240860277894	-0.170745861981213	0.185394034036791	0.925602658273445	0.999339937233234
497	v_csf_FMAJ	-0.0170423394768681	-0.196722166214205	0.162637487260469	0.806850617265493	0.999339937233234
498	micro_Rd_FMAJ	-0.00154401399281538	-0.169590368847613	0.166502340861983	0.983053776942921	0.999339937233234
499	micro_FA_FMAJ	0.0145028332256251	-0.163141662594899	0.192147329046149	0.843177751473498	0.999339937233234
500	micro_Ax_FMAJ	0.025285062773185	-0.154568488785231	0.205138614331601	0.702269321018757	0.999339937233234
501	micro_ADC_FMAJ	0.00708438082628368	-0.166748405108982	0.18091716676155	0.925703295541349	0.999339937233234
502	Dax_intra_FMAJ	0.0150720146104495	-0.164764484526646	0.194908513747545	0.826103758870122	0.999339937233234
503	Dax_extra_FMAJ	0.013330052202726	-0.166395047342606	0.193055151748058	0.84891685429071	0.999339937233234
504	mk_FMAJ	0.0790910300966878	-0.0953902506866059	0.253572310879981	0.392556866652146	0.999339937233234
505	rk_FMAJ	-0.00882444373054858	-0.181722560281974	0.164073672820877	0.912630034123721	0.999339937233234
506	ak_FMAJ	0.192016419290255	0.0128514929591164	0.371181345621393	0.159374900926273	0.999339937233234
507	FA_FMAJ	-0.149059019624946	-0.307991502792528	0.00987346354263585	0.0479517606753608	0.999339937233234
508	MD_FMAJ	-0.0496228220467206	-0.217920339966072	0.118674695872631	0.518112250892693	0.999339937233234
509	RD_FMAJ	0.0428267644065	-0.11900649875755	0.20466002757055	0.557281929998967	0.999339937233234
510	AD_FMAJ	-0.208816170059484	-0.388184829247713	-0.0294475108712542	0.027395435787029	0.999339937233234
511	smt_fa_FMAJ	0.049515489158608	-0.126457167017305	0.225488145334521	0.400718038114658	0.999339937233234
512	smt_long_FMAJ	-0.0142021903555276	-0.189340721138355	0.1609363404273	0.854461749752697	0.999339937233234
513	smt_md_FMAJ	-0.0313732064541346	-0.202836101884186	0.140089688975917	0.695725526429593	0.999339937233234
514	smt_trans_FMAJ	-0.0556030771047264	-0.226659360544889	0.115453206335436	0.471757160564789	0.999339937233234
515	smt_mc_intra_FMAJ	0.0259504671829349	-0.147991062036819	0.199891996402688	0.75778382723661	0.999339937233234
516	smt_mc_extramd_FMAJ	-0.0240081506981238	-0.193099563560839	0.145083262164592	0.767163689084829	0.999339937233234
517	smt_mc_extratrans_FMAJ	-0.0260082393571826	-0.194463854316503	0.142447375602138	0.764918039331714	0.999339937233234
518	smt_mc_diff_FMAJ	-0.00228990396397209	-0.181615943038476	0.177036135110532	0.974888017292886	0.999339937233234
519	awf_FMAJ	-0.0615556152764037	-0.230639789648282	0.107528559095474	0.45013624476948	0.999339937233234
520	radEAD_FMAJ	0.0187438427607853	-0.156062444926638	0.193550130448209	0.688463429075356	0.999339937233234
