# Supplementary material for: White matter microstructure differences between 15q11.2 copy number variation carriers and non-carriers in mid-to-late life
Source: Transl Psychiatry. 2026 Mar 19;16:190. doi: 10.1038/s41398-026-03962-2 (PMC13039188; doi:10.1038/s41398-026-03962-2)
Supplement: Supplementary file 10 — Supplemental File 9 [file 41398_2026_3962_MOESM10_ESM.csv]

	regions	est	ci_l	ci_h	p	pFDR
1	v_intra_Middlecerebellarpeduncle	0.0609284471095591	-0.117399698872276	0.239256593091394	0.44674882632024	0.998513926870589
2	v_intra_Pontine	0.083046214244257	-0.0962348803585921	0.262327308847106	0.3255654172081	0.998513926870589
3	v_intra_GenuCC	-0.0469395529996379	-0.218073989611266	0.12419488361199	0.567371615622434	0.998513926870589
4	v_intra_BodyCC	-0.0632361771660353	-0.237638419878542	0.111166065546472	0.451477573208326	0.998513926870589
5	v_intra_SpleniumCC	-0.00334789479954639	-0.179260335778192	0.172564546179099	0.966762619854842	0.999368926712423
6	v_intra_Fornix	0.165268548502151	0.0135667879676817	0.31697030903662	0.109044520467624	0.946256043061619
7	v_intra_CorticospinaltractR	0.116480149033778	-0.0610553079491432	0.294015606016699	0.166231692916708	0.998513926870589
8	v_intra_CorticospinaltractL	0.191492005924241	0.013410424336647	0.369573587511835	0.0192164173807697	0.559679898982
9	v_intra_MediallemniscusR	0.0470480220935101	-0.1323287212096	0.22642476539662	0.567493723619467	0.998513926870589
10	v_intra_MediallemniscusL	0.0917996045618698	-0.0874186381372083	0.271017847260948	0.259114990620101	0.998513926870589
11	v_intra_InferiorcerebellarpeduncleR	0.0401468309502408	-0.138942956109947	0.219236618010429	0.632946317392397	0.998513926870589
12	v_intra_InferiorcerebellarpeduncleL	0.0641494635274923	-0.114581599202003	0.242880526256987	0.440657900986302	0.998513926870589
13	v_intra_SuperiorcerebellarpeduncleR	0.076099728953402	-0.102519438300332	0.254718896207136	0.353046538371684	0.998513926870589
14	v_intra_SuperiorcerebellarpeduncleL	0.131709037563606	-0.0473161687750812	0.310734243902294	0.102709699004736	0.946256043061619
15	v_intra_CerebralpeduncleR	0.0465801169235884	-0.13219642282366	0.225356656670837	0.561663781028697	0.998513926870589
16	v_intra_CerebralpeduncleL	0.0354461459416475	-0.143177202005206	0.214069493888501	0.62980848133195	0.998513926870589
17	v_intra_AnteriorlimbofinternalcapsuleR	0.0516212859254163	-0.126254457479613	0.229497029330446	0.524041618637461	0.998513926870589
18	v_intra_AnteriorlimbofinternalcapsuleL	0.0391282202548254	-0.139160561023971	0.217417001533622	0.641009889048171	0.998513926870589
19	v_intra_.PosteriorlimbofinternalcapsuleR	0.0409021933140274	-0.138075388726894	0.219879775354949	0.588000006119228	0.998513926870589
20	v_intra_PosteriorlimbofinternalcapsuleL	0.0758530947535377	-0.102893856160801	0.254600045667876	0.309139053460538	0.998513926870589
21	v_intra_RetrolenticularpartofinternalcapsuleR	0.0426292544460498	-0.135331112143921	0.220589621036021	0.605297535670825	0.998513926870589
22	v_intra_RetrolenticularpartofinternalcapsuleL	0.021178399359689	-0.156947483368056	0.199304282087434	0.787146862671529	0.998513926870589
23	v_intra_AnteriorcoronaradiataR	0.0300305359050218	-0.142988543602156	0.2030496154122	0.718896597975721	0.998513926870589
24	v_intra_AnteriorcoronaradiataL	0.0168365434309881	-0.15572293432973	0.189396021191706	0.84374189575694	0.998513926870589
25	v_intra_SuperiorcoronaradiataR	0.0502920317624507	-0.125530368562437	0.226114432087339	0.526480359188275	0.998513926870589
26	v_intra_SuperiorcoronaradiataL	0.0347966658425188	-0.14037407394225	0.209967405627288	0.642995646170869	0.998513926870589
27	v_intra_PosteriorcoronaradiataR	0.000729967538905356	-0.173308009514326	0.174767944592136	0.992626829988573	0.999368926712423
28	v_intra_PosteriorcoronaradiataL	-0.0194250232908323	-0.194011992666818	0.155161946085154	0.792237047988825	0.998513926870589
29	v_intra_PosteriorthalamicradiationR	0.0523719023099504	-0.124273130812955	0.229016935432856	0.516158847971476	0.998513926870589
30	v_intra_PosteriorthalamicradiationL	0.0352406623360287	-0.141373023398855	0.211854348070912	0.646812756297616	0.998513926870589
31	v_intra_SagittalstratumR	0.00753672417549264	-0.168217638619432	0.183291086970417	0.926308233189468	0.998513926870589
32	v_intra_SagittalstratumL	-0.00132578349899513	-0.176528209030528	0.173876642032538	0.986283940061519	0.999368926712423
33	v_intra_ExternalcapsuleR	0.0229730790915477	-0.155851841250065	0.201797999433161	0.793888811983227	0.998513926870589
34	v_intra_ExternalcapsuleL	0.0628302731529489	-0.116327479154651	0.241988025460549	0.448479304377141	0.998513926870589
35	v_intra_CingulumcingulategyrusR	0.00121251295154975	-0.175398016886394	0.177823042789494	0.988617642216703	0.999368926712423
36	v_intra_CingulumcingulategyrusL	-0.0453654279029131	-0.220896454712874	0.130165598907048	0.561717052443307	0.998513926870589
37	v_intra_CingulumhippocampusR	-0.0527779389585513	-0.230254027580424	0.124698149663322	0.556629002869831	0.998513926870589
38	v_intra_CingulumhippocampusL	-0.0688663600141599	-0.244859892419416	0.107127172391097	0.456309219113279	0.998513926870589
39	v_intra_Fornix_StriaterminalisR	0.0736280048270493	-0.102627092217794	0.249883101871893	0.380082840664001	0.998513926870589
40	v_intra_Fornix_StriaterminalisL	0.0207030124902587	-0.155917246602027	0.197323271582544	0.797195594988834	0.998513926870589
41	v_intra_SuperiorlongitudinalfasciculusR	-0.0266810155748743	-0.204629082673813	0.151267051524065	0.721010035505925	0.998513926870589
42	v_intra_SuperiorlongitudinalfasciculusL	-0.0364339187434991	-0.214103257830403	0.141235420343405	0.630886912600105	0.998513926870589
43	v_intra_SuperiorfrontooccipitalfasciculusR	0.120215093169524	-0.0577189026050418	0.29814908894409	0.161537798857166	0.998513926870589
44	v_intra_SuperiorfrontooccipitalfasciculusL	0.105865894535871	-0.0710498117003389	0.282781600772082	0.1949988311873	0.998513926870589
45	v_intra_UncinatefasciculusR	-0.00710565116603354	-0.183670436608991	0.169459134276923	0.926936579024876	0.998513926870589
46	v_intra_UncinatefasciculusL	0.0255668206859136	-0.151526824683763	0.20266046605559	0.720180854107649	0.998513926870589
47	v_intra_TapetumR	0.0320323015653986	-0.132273071882072	0.19633767501287	0.687437249020527	0.998513926870589
48	v_intra_TapetumL	0.0110694412493905	-0.157861857815379	0.18000074031416	0.885251172000003	0.998513926870589
49	v_extra_Middlecerebellarpeduncle	-0.0442446193727374	-0.218485589762633	0.129996351017158	0.609690723845266	0.998513926870589
50	v_extra_Pontine	-0.000367688896939421	-0.180291813630637	0.179556435836758	0.996029441940895	0.999368926712423
51	v_extra_GenuCC	0.0665849381132669	-0.110670199970592	0.243840076197125	0.445227214222208	0.998513926870589
52	v_extra_BodyCC	0.108660985056014	-0.0709299031658557	0.288251873277884	0.2361522112255	0.998513926870589
53	v_extra_SpleniumCC	0.010798041235489	-0.16540575144251	0.187001833913488	0.893625774073362	0.998513926870589
54	v_extra_Fornix	-0.024409813808937	-0.196982756317118	0.148163128699244	0.707727761144958	0.998513926870589
55	v_extra_CorticospinaltractR	-0.117466116154383	-0.294417730219036	0.0594854979102706	0.112418060093271	0.946256043061619
56	v_extra_CorticospinaltractL	-0.16730410093196	-0.344372676775903	0.0097644749119824	0.00536319139707096	0.372342030045935
57	v_extra_MediallemniscusR	0.0200358263172566	-0.159299656430453	0.199371309064966	0.82759795835078	0.998513926870589
58	v_extra_MediallemniscusL	0.0153469903209615	-0.16388860739743	0.194582588039353	0.865846849762438	0.998513926870589
59	v_extra_InferiorcerebellarpeduncleR	0.0564580834793049	-0.123347886647984	0.236264053606593	0.586764127030255	0.998513926870589
60	v_extra_InferiorcerebellarpeduncleL	0.0374890408583545	-0.142319901456619	0.217297983173328	0.709429233621112	0.998513926870589
61	v_extra_SuperiorcerebellarpeduncleR	-0.08263104673529	-0.256869279961116	0.0916071864905364	0.262280650172854	0.998513926870589
62	v_extra_SuperiorcerebellarpeduncleL	-0.186442998591825	-0.36397367360308	-0.00891232358057023	0.0224238862267794	0.591681612114109
63	v_extra_CerebralpeduncleR	-0.017450223829567	-0.192107580978182	0.157207133319048	0.833079427359687	0.998513926870589
64	v_extra_CerebralpeduncleL	0.0225721039851977	-0.153379515291195	0.19852372326159	0.756424579482638	0.998513926870589
65	v_extra_AnteriorlimbofinternalcapsuleR	-0.0613285688919506	-0.240524217312568	0.117867079528666	0.488123057527427	0.998513926870589
66	v_extra_AnteriorlimbofinternalcapsuleL	-0.0223750535640615	-0.201501011271694	0.156750904143571	0.808744595006918	0.998513926870589
67	v_extra_.PosteriorlimbofinternalcapsuleR	-0.0450828296492573	-0.223910299488283	0.133744640189769	0.592505709813229	0.998513926870589
68	v_extra_PosteriorlimbofinternalcapsuleL	-0.119706412075462	-0.296595807381111	0.0571829832301879	0.176659688093794	0.998513926870589
69	v_extra_RetrolenticularpartofinternalcapsuleR	0.0417181999800909	-0.137414568272465	0.220850968232647	0.562415700532577	0.998513926870589
70	v_extra_RetrolenticularpartofinternalcapsuleL	0.00406247451454857	-0.174769785529487	0.182894734558584	0.959853458788781	0.999368926712423
71	v_extra_AnteriorcoronaradiataR	-0.00580385427637046	-0.181720312438566	0.170112603885825	0.949467576641187	0.999368926712423
72	v_extra_AnteriorcoronaradiataL	0.010455781659049	-0.164881901849018	0.185793465167116	0.905937867378718	0.998513926870589
73	v_extra_SuperiorcoronaradiataR	-0.0392409253408642	-0.215827517353511	0.137345666671782	0.662947032193652	0.998513926870589
74	v_extra_SuperiorcoronaradiataL	-0.00877011198886345	-0.184084161663903	0.166543937686176	0.916797665923008	0.998513926870589
75	v_extra_PosteriorcoronaradiataR	0.0667000296999145	-0.111175504519897	0.244575563919726	0.468637338280975	0.998513926870589
76	v_extra_PosteriorcoronaradiataL	0.105742871531644	-0.072450805559579	0.283936548622867	0.157103008144127	0.998513926870589
77	v_extra_PosteriorthalamicradiationR	0.024234943268897	-0.15461052959509	0.203080416132884	0.769972644277764	0.998513926870589
78	v_extra_PosteriorthalamicradiationL	0.0501351326056751	-0.129158821056703	0.229429086268053	0.514349091054371	0.998513926870589
79	v_extra_SagittalstratumR	0.0709967263926541	-0.10735023223855	0.249343685023858	0.386689768878993	0.998513926870589
80	v_extra_SagittalstratumL	0.115938376657144	-0.0620209841007095	0.293897737414998	0.105341955099814	0.946256043061619
81	v_extra_ExternalcapsuleR	0.0329083428785474	-0.146997140370476	0.212813826127571	0.658449372055224	0.998513926870589
82	v_extra_ExternalcapsuleL	-0.0571255769745908	-0.236950963897075	0.122699809947894	0.530605955415654	0.998513926870589
83	v_extra_CingulumcingulategyrusR	0.0143334128847861	-0.162044252181123	0.190711077950695	0.872009788249811	0.998513926870589
84	v_extra_CingulumcingulategyrusL	0.0583526220361186	-0.11612052196261	0.232825766034848	0.483791203166048	0.998513926870589
85	v_extra_CingulumhippocampusR	0.0748786275263783	-0.103857396191518	0.253614651244274	0.35149347476178	0.998513926870589
86	v_extra_CingulumhippocampusL	0.0626341097760636	-0.115258226833489	0.240526446385616	0.472670492658564	0.998513926870589
87	v_extra_Fornix_StriaterminalisR	-0.0435715077571698	-0.223374169578204	0.136231154063864	0.638687465353314	0.998513926870589
88	v_extra_Fornix_StriaterminalisL	0.0471040139971676	-0.131218476140574	0.225426504134909	0.572612928752302	0.998513926870589
89	v_extra_SuperiorlongitudinalfasciculusR	0.075803965799369	-0.102835656242639	0.254443587841377	0.363741019417017	0.998513926870589
90	v_extra_SuperiorlongitudinalfasciculusL	0.130785429186413	-0.0467207383137118	0.308291596686538	0.0377206876203246	0.687215672185046
91	v_extra_SuperiorfrontooccipitalfasciculusR	-0.144012183036648	-0.323353859846034	0.0353294937727376	0.117382288526913	0.953048194242909
92	v_extra_SuperiorfrontooccipitalfasciculusL	-0.0938864459104161	-0.27336546304431	0.0855925712234779	0.293304475715992	0.998513926870589
93	v_extra_UncinatefasciculusR	-0.00164748341764238	-0.179818499801142	0.176523532965857	0.985163380290475	0.999368926712423
94	v_extra_UncinatefasciculusL	-0.0679318315210283	-0.246443198069562	0.110579535027506	0.415350867263388	0.998513926870589
95	v_extra_TapetumR	-0.0704410894912984	-0.24674063887315	0.105858459890553	0.398389044361396	0.998513926870589
96	v_extra_TapetumL	0.0141958592809133	-0.163317578615425	0.191709297177252	0.884358199398185	0.998513926870589
97	v_csf_Middlecerebellarpeduncle	-0.0282817351400541	-0.208211575769906	0.151648105489798	0.638633740835836	0.998513926870589
98	v_csf_Pontine	-0.0364771928379075	-0.216288104899816	0.143333719224001	0.672793643285665	0.998513926870589
99	v_csf_GenuCC	-0.00229026410029369	-0.180612617295089	0.176032089094501	0.974084929950231	0.999368926712423
100	v_csf_BodyCC	-0.0249487142836156	-0.203398383587087	0.153500955019856	0.65466313852944	0.998513926870589
101	v_csf_SpleniumCC	-0.00305115999436077	-0.182651842925663	0.176549522936941	0.964824988105441	0.999368926712423
102	v_csf_Fornix	-0.0533133935658349	-0.198189423682472	0.0915626365508023	0.461671389962099	0.998513926870589
103	v_csf_CorticospinaltractR	-0.0072707145940194	-0.187202270710576	0.172660841522537	0.929804106677384	0.998513926870589
104	v_csf_CorticospinaltractL	-0.0536595582374886	-0.233574753205969	0.126255636730992	0.489377081577967	0.998513926870589
105	v_csf_MediallemniscusR	-0.0192199585332784	-0.199132483877446	0.160692566810889	0.776555808006815	0.998513926870589
106	v_csf_MediallemniscusL	-0.0484406370256792	-0.228303793120051	0.131422519068692	0.457407656832983	0.998513926870589
107	v_csf_InferiorcerebellarpeduncleR	-0.0611976152022207	-0.240962999219581	0.11856776881514	0.249077614249224	0.998513926870589
108	v_csf_InferiorcerebellarpeduncleL	-0.0362678260176791	-0.215896180812524	0.143360528777166	0.61085073552641	0.998513926870589
109	v_csf_SuperiorcerebellarpeduncleR	-0.018773782824188	-0.198707323611112	0.161159757962736	0.790786191312016	0.998513926870589
110	v_csf_SuperiorcerebellarpeduncleL	-0.0108128338490155	-0.190749055174909	0.169123387476878	0.890695780720162	0.998513926870589
111	v_csf_CerebralpeduncleR	-0.0233288396669921	-0.203139796054554	0.15648211672057	0.735317664911804	0.998513926870589
112	v_csf_CerebralpeduncleL	-0.0120298019509696	-0.191787787734663	0.167728183832724	0.865984183156301	0.998513926870589
113	v_csf_AnteriorlimbofinternalcapsuleR	-0.0363097655046444	-0.215880168188253	0.143260637178964	0.537628079510069	0.998513926870589
114	v_csf_AnteriorlimbofinternalcapsuleL	-0.0334302841518044	-0.212992740782349	0.14613217247874	0.589745828487607	0.998513926870589
115	v_csf_.PosteriorlimbofinternalcapsuleR	-0.0278815732710129	-0.207758991881736	0.151995845339711	0.63857628516103	0.998513926870589
116	v_csf_PosteriorlimbofinternalcapsuleL	-0.0187728007515032	-0.198671516267994	0.161125914764987	0.760013427906289	0.998513926870589
117	v_csf_RetrolenticularpartofinternalcapsuleR	-0.0327495820907573	-0.212472959143659	0.146973794962145	0.600076237784787	0.998513926870589
118	v_csf_RetrolenticularpartofinternalcapsuleL	-0.025665563575909	-0.205510829005099	0.154179701853281	0.679449611923736	0.998513926870589
119	v_csf_AnteriorcoronaradiataR	-0.0244268503528713	-0.2039826546394	0.155128953933657	0.687347838416003	0.998513926870589
120	v_csf_AnteriorcoronaradiataL	-0.0259355201777132	-0.205498112855417	0.15362707249999	0.680946710902998	0.998513926870589
121	v_csf_SuperiorcoronaradiataR	-0.0258942924215037	-0.205585598312547	0.153797013469539	0.673425203251702	0.998513926870589
122	v_csf_SuperiorcoronaradiataL	-0.0276738656211652	-0.207367732837325	0.152020001594994	0.655891895380093	0.998513926870589
123	v_csf_PosteriorcoronaradiataR	-0.033356880451168	-0.212592841443975	0.14587908054164	0.602887287470473	0.998513926870589
124	v_csf_PosteriorcoronaradiataL	-0.0297942959960937	-0.209050748041792	0.149462156049605	0.631637560600255	0.998513926870589
125	v_csf_PosteriorthalamicradiationR	-0.0338395947409426	-0.213300871696812	0.145621682214926	0.620529530424166	0.998513926870589
126	v_csf_PosteriorthalamicradiationL	-0.0374480889969699	-0.216878615955191	0.141982437961251	0.578895007078363	0.998513926870589
127	v_csf_SagittalstratumR	-0.0276682777389495	-0.207249962115642	0.151913406637743	0.693904926470914	0.998513926870589
128	v_csf_SagittalstratumL	-0.0427060806778209	-0.222306607463398	0.136894446107756	0.555853401072514	0.998513926870589
129	v_csf_ExternalcapsuleR	-0.0249649779605492	-0.204622074806621	0.154692118885523	0.691761655561637	0.998513926870589
130	v_csf_ExternalcapsuleL	-0.0164523120392295	-0.196215765379933	0.163311141301474	0.804131582586134	0.998513926870589
131	v_csf_CingulumcingulategyrusR	-0.0290879907072535	-0.208952813309346	0.150776831894839	0.649474509474835	0.998513926870589
132	v_csf_CingulumcingulategyrusL	-0.0256633077375428	-0.205515940533082	0.154189325057996	0.694076640010021	0.998513926870589
133	v_csf_CingulumhippocampusR	-0.0370480712620668	-0.216877101402211	0.142780958878078	0.552644525629855	0.998513926870589
134	v_csf_CingulumhippocampusL	-0.015575123509671	-0.19544880314092	0.164298556121578	0.821034372127654	0.998513926870589
135	v_csf_Fornix_StriaterminalisR	-0.0194395936326381	-0.198561714797952	0.159682527532676	0.796451465670478	0.998513926870589
136	v_csf_Fornix_StriaterminalisL	-0.0409947080044197	-0.220582498240354	0.138593082231515	0.480572944187057	0.998513926870589
137	v_csf_SuperiorlongitudinalfasciculusR	-0.0249856396145377	-0.204730807463871	0.154759528234796	0.700224145809935	0.998513926870589
138	v_csf_SuperiorlongitudinalfasciculusL	-0.0196897673399686	-0.199476795827038	0.160097261147101	0.774447564919234	0.998513926870589
139	v_csf_SuperiorfrontooccipitalfasciculusR	-0.0211685827380261	-0.200898118541865	0.158560953065813	0.713406079293757	0.998513926870589
140	v_csf_SuperiorfrontooccipitalfasciculusL	-0.0184661502055445	-0.198048529513572	0.161116229102484	0.793515046459245	0.998513926870589
141	v_csf_UncinatefasciculusR	-0.0493559707657397	-0.229227163337322	0.130515221805842	0.300353587990913	0.998513926870589
142	v_csf_UncinatefasciculusL	0.00303028653449249	-0.176814382534392	0.182874955603377	0.966554205234709	0.999368926712423
143	v_csf_TapetumR	-0.0180474806265818	-0.19258315353945	0.156488192286286	0.799785241420687	0.998513926870589
144	v_csf_TapetumL	-0.0172743578741393	-0.193021066777043	0.158472351028764	0.799149036349562	0.998513926870589
145	micro_Rd_Middlecerebellarpeduncle	0.0323275854433201	-0.146716019299393	0.211371190186034	0.838431889808131	0.998513926870589
146	micro_Rd_Pontine	-0.121747555434277	-0.299042520855039	0.0555474099864854	0.178393595083866	0.998513926870589
147	micro_Rd_GenuCC	0.0960173592632051	-0.0583324719260804	0.250367190452491	0.1964186042975	0.998513926870589
148	micro_Rd_BodyCC	0.154066154297417	-0.00365156803408093	0.311783876628915	0.0390303101742955	0.687215672185046
149	micro_Rd_SpleniumCC	0.106453835825051	-0.057934437476362	0.270842109126464	0.153114919875944	0.998513926870589
150	micro_Rd_Fornix	-0.0833776823466191	-0.22283409744964	0.0560787327564019	0.259792601341698	0.998513926870589
151	micro_Rd_CorticospinaltractR	-0.0301423247727177	-0.208543058031461	0.148258408486025	0.718081705883973	0.998513926870589
152	micro_Rd_CorticospinaltractL	-0.187139008563321	-0.366282667720225	-0.00799534940641686	0.0350240866375398	0.687215672185046
153	micro_Rd_MediallemniscusR	-0.0426800559439855	-0.221339957166428	0.135979845278457	0.650158720695288	0.998513926870589
154	micro_Rd_MediallemniscusL	-0.140176355763131	-0.319156385417401	0.0388036738911387	0.0906598959142687	0.928739691653757
155	micro_Rd_InferiorcerebellarpeduncleR	-0.037365127354356	-0.213093614802341	0.138363360093629	0.751694151165008	0.998513926870589
156	micro_Rd_InferiorcerebellarpeduncleL	-0.12917710853286	-0.302923808475783	0.0445695914100633	0.109995847164027	0.946256043061619
157	micro_Rd_SuperiorcerebellarpeduncleR	-0.0165481198532493	-0.195244236809548	0.16214799710305	0.84483261559946	0.998513926870589
158	micro_Rd_SuperiorcerebellarpeduncleL	-0.0220162203303702	-0.200872168201626	0.156839727540885	0.795683108819114	0.998513926870589
159	micro_Rd_CerebralpeduncleR	-0.059301580067232	-0.23507856181163	0.116475401677166	0.500437415459988	0.998513926870589
160	micro_Rd_CerebralpeduncleL	-0.039977669798407	-0.214204592475603	0.134249252878789	0.670148525239354	0.998513926870589
161	micro_Rd_AnteriorlimbofinternalcapsuleR	-0.0142968609176817	-0.177982089495835	0.149388367660471	0.847149621968011	0.998513926870589
162	micro_Rd_AnteriorlimbofinternalcapsuleL	-0.0133718487829485	-0.177526001239651	0.150782303673754	0.856830534471111	0.998513926870589
163	micro_Rd_.PosteriorlimbofinternalcapsuleR	0.0530199959508284	-0.122669290251604	0.228709282153261	0.522069821619609	0.998513926870589
164	micro_Rd_PosteriorlimbofinternalcapsuleL	0.0362459578535254	-0.140843768303921	0.213335684010972	0.638174576481607	0.998513926870589
165	micro_Rd_RetrolenticularpartofinternalcapsuleR	-0.0210869235185592	-0.192540212747361	0.150366365710243	0.747138369546129	0.998513926870589
166	micro_Rd_RetrolenticularpartofinternalcapsuleL	0.0122249973142802	-0.160817375378529	0.185267370007089	0.888754993923753	0.998513926870589
167	micro_Rd_AnteriorcoronaradiataR	0.00581309999506165	-0.156799272468921	0.168425472459044	0.937954562388906	0.999368926712423
168	micro_Rd_AnteriorcoronaradiataL	0.00404010599137507	-0.157733255467903	0.165813467450653	0.958361611108893	0.999368926712423
169	micro_Rd_SuperiorcoronaradiataR	0.0661528112847287	-0.100797691439809	0.233103314009266	0.244848991836446	0.998513926870589
170	micro_Rd_SuperiorcoronaradiataL	-0.00794119363293446	-0.173398016188169	0.1575156289223	0.906270074888163	0.998513926870589
171	micro_Rd_PosteriorcoronaradiataR	-0.0654997795140225	-0.229277724251602	0.0982781652235573	0.385943030328835	0.998513926870589
172	micro_Rd_PosteriorcoronaradiataL	-0.0139408788476971	-0.178206296233924	0.15032453853853	0.844185320874639	0.998513926870589
173	micro_Rd_PosteriorthalamicradiationR	-0.12355027297779	-0.292347786729537	0.0452472407739578	0.11836736386831	0.953048194242909
174	micro_Rd_PosteriorthalamicradiationL	-0.113294086033377	-0.279498042104643	0.052909870037889	0.134036773544742	0.998513926870589
175	micro_Rd_SagittalstratumR	-0.0657264577858287	-0.234371355285385	0.102918439713727	0.427604261596065	0.998513926870589
176	micro_Rd_SagittalstratumL	-0.122938725191205	-0.290180565814989	0.0443031154325798	0.112677505142082	0.946256043061619
177	micro_Rd_ExternalcapsuleR	0.0076170318075938	-0.160653491290202	0.17588755490539	0.920887876826691	0.998513926870589
178	micro_Rd_ExternalcapsuleL	-0.0462411350274769	-0.216046722594476	0.123564452539522	0.637243128501994	0.998513926870589
179	micro_Rd_CingulumcingulategyrusR	0.0494007605266667	-0.124905692331083	0.223707213384417	0.548507995397524	0.998513926870589
180	micro_Rd_CingulumcingulategyrusL	0.102822911474691	-0.0712795774740906	0.276925400423472	0.17730092485867	0.998513926870589
181	micro_Rd_CingulumhippocampusR	0.0516024214820337	-0.125616530181314	0.228821373145381	0.413556966693556	0.998513926870589
182	micro_Rd_CingulumhippocampusL	0.0938029566070085	-0.0824324434907049	0.270038356704722	0.24548734313807	0.998513926870589
183	micro_Rd_Fornix_StriaterminalisR	-0.0553850760178808	-0.212658220170903	0.101888068135141	0.432873626966122	0.998513926870589
184	micro_Rd_Fornix_StriaterminalisL	-0.0282256501058773	-0.195185252223255	0.138733952011501	0.728092198244249	0.998513926870589
185	micro_Rd_SuperiorlongitudinalfasciculusR	0.00714246024510128	-0.163266725706515	0.177551646196718	0.931496681890051	0.998513926870589
186	micro_Rd_SuperiorlongitudinalfasciculusL	0.0436604718856408	-0.127546534641452	0.214867478412734	0.569883237792335	0.998513926870589
187	micro_Rd_SuperiorfrontooccipitalfasciculusR	-0.00185250258401205	-0.170792340397758	0.167087335229733	0.980339547952888	0.999368926712423
188	micro_Rd_SuperiorfrontooccipitalfasciculusL	-0.0636137703654202	-0.228696093532925	0.101468552802085	0.387127290505226	0.998513926870589
189	micro_Rd_UncinatefasciculusR	0.0518559828893786	-0.123685601540441	0.227397567319198	0.616579781958133	0.998513926870589
190	micro_Rd_UncinatefasciculusL	0.125260708287441	-0.051051982353568	0.301573398928451	0.338014787791461	0.998513926870589
191	micro_Rd_TapetumR	-0.0210970284367932	-0.18065167413551	0.138457617261924	0.804036090576214	0.998513926870589
192	micro_Rd_TapetumL	0.0400358965009191	-0.125655281591712	0.205727074593551	0.612941136249041	0.998513926870589
193	micro_FA_Middlecerebellarpeduncle	0.0277317255085496	-0.151597481013289	0.207060932030388	0.725734969031693	0.998513926870589
194	micro_FA_Pontine	0.073044913808735	-0.106159844004097	0.252249671621567	0.416626707524706	0.998513926870589
195	micro_FA_GenuCC	-0.0644727246011722	-0.234800023017424	0.105854573815079	0.412616087485309	0.998513926870589
196	micro_FA_BodyCC	-0.0727525787192329	-0.244464182381217	0.0989590249427511	0.350658788242319	0.998513926870589
197	micro_FA_SpleniumCC	-0.0304041049192547	-0.206951942133899	0.14614373229539	0.690523330207099	0.998513926870589
198	micro_FA_Fornix	0.106910954875903	-0.0357212277905107	0.249543137542317	0.170353913546651	0.998513926870589
199	micro_FA_CorticospinaltractR	0.049141056593211	-0.129912099556005	0.228194212742427	0.578080423946729	0.998513926870589
200	micro_FA_CorticospinaltractL	0.13873395632588	-0.0406933551971997	0.31816126784896	0.121323702909309	0.95830367867606
201	micro_FA_MediallemniscusR	0.0105503081102465	-0.168996087730356	0.190096703950849	0.899309116893847	0.998513926870589
202	micro_FA_MediallemniscusL	0.0726751780564757	-0.106801958333175	0.252152314446126	0.357188667145917	0.998513926870589
203	micro_FA_InferiorcerebellarpeduncleR	0.0396786739338505	-0.138938663507084	0.218296011374785	0.616061941910165	0.998513926870589
204	micro_FA_InferiorcerebellarpeduncleL	0.0516810581907733	-0.126385692668155	0.229747809049701	0.497310304524944	0.998513926870589
205	micro_FA_SuperiorcerebellarpeduncleR	0.0153614401062088	-0.164267987833819	0.194990868046236	0.856787778167975	0.998513926870589
206	micro_FA_SuperiorcerebellarpeduncleL	0.0408544105607114	-0.138774444919425	0.220483266040848	0.642589716891157	0.998513926870589
207	micro_FA_CerebralpeduncleR	0.0239123852257805	-0.155520856603164	0.203345627054725	0.764789002516358	0.998513926870589
208	micro_FA_CerebralpeduncleL	0.0215146424172612	-0.157561948215126	0.200591233049648	0.774345801534963	0.998513926870589
209	micro_FA_AnteriorlimbofinternalcapsuleR	0.0129509662859514	-0.164610871243136	0.190512803815038	0.861490849128188	0.998513926870589
210	micro_FA_AnteriorlimbofinternalcapsuleL	0.0290864372400805	-0.148503583619856	0.206676458100017	0.673081116897967	0.998513926870589
211	micro_FA_.PosteriorlimbofinternalcapsuleR	-0.0139330462596976	-0.19315710846064	0.165291015941245	0.842689934676039	0.998513926870589
212	micro_FA_PosteriorlimbofinternalcapsuleL	0.0105779385913513	-0.168839396716636	0.189995273899338	0.878286841234993	0.998513926870589
213	micro_FA_RetrolenticularpartofinternalcapsuleR	0.0317411219544291	-0.146079819126982	0.20956206303584	0.656815939713495	0.998513926870589
214	micro_FA_RetrolenticularpartofinternalcapsuleL	0.0167362120294351	-0.161771314676197	0.195243738735068	0.818029578669415	0.998513926870589
215	micro_FA_AnteriorcoronaradiataR	0.00273326095363807	-0.172169507226953	0.177636029134229	0.970451906421595	0.999368926712423
216	micro_FA_AnteriorcoronaradiataL	0.0035447721867159	-0.170861597821666	0.177951142195098	0.961708321958005	0.999368926712423
217	micro_FA_SuperiorcoronaradiataR	0.0177914155946823	-0.159113460289763	0.194696291479128	0.798153037197896	0.998513926870589
218	micro_FA_SuperiorcoronaradiataL	0.0269157568087619	-0.149780741189098	0.203612254806622	0.695977441641249	0.998513926870589
219	micro_FA_PosteriorcoronaradiataR	0.0303299103488198	-0.143384786898836	0.204044607596475	0.669422612369229	0.998513926870589
220	micro_FA_PosteriorcoronaradiataL	0.00848039112047453	-0.165715147120968	0.182675929361917	0.90516065848281	0.998513926870589
221	micro_FA_PosteriorthalamicradiationR	0.0685656135539355	-0.107875381344788	0.245006608452659	0.368101489745741	0.998513926870589
222	micro_FA_PosteriorthalamicradiationL	0.062358932450155	-0.113661063912927	0.238378928813237	0.398020308023076	0.998513926870589
223	micro_FA_SagittalstratumR	0.0353159213584191	-0.141022564758929	0.211654407475767	0.64900331252982	0.998513926870589
224	micro_FA_SagittalstratumL	0.0582432540801832	-0.117906281634061	0.234392789794427	0.438972389916047	0.998513926870589
225	micro_FA_ExternalcapsuleR	0.0113841580446005	-0.166927920965449	0.18969623705465	0.873155414395114	0.998513926870589
226	micro_FA_ExternalcapsuleL	0.0438121130215657	-0.135188508854253	0.222812734897385	0.535132429175602	0.998513926870589
227	micro_FA_CingulumcingulategyrusR	-0.0178826142178551	-0.196233996080481	0.16046876764477	0.80377834678301	0.998513926870589
228	micro_FA_CingulumcingulategyrusL	-0.0323602178256325	-0.210410389623285	0.14568995397202	0.651904123698404	0.998513926870589
229	micro_FA_CingulumhippocampusR	-0.0354033130956297	-0.213750136057848	0.142943509866588	0.632313835549404	0.998513926870589
230	micro_FA_CingulumhippocampusL	-0.0568534735869711	-0.23412239418768	0.120415447013738	0.451562445895552	0.998513926870589
231	micro_FA_Fornix_StriaterminalisR	0.0293784938561849	-0.145724151769809	0.204481139482179	0.703685403567184	0.998513926870589
232	micro_FA_Fornix_StriaterminalisL	0.0250621751676795	-0.15206817620294	0.2021925265383	0.738704296339383	0.998513926870589
233	micro_FA_SuperiorlongitudinalfasciculusR	-0.00095373804380246	-0.179061768817537	0.177154292729933	0.989440216866088	0.999368926712423
234	micro_FA_SuperiorlongitudinalfasciculusL	-0.0117261898514996	-0.190083028504271	0.166630648801272	0.871525106941716	0.998513926870589
235	micro_FA_SuperiorfrontooccipitalfasciculusR	0.0228426299394391	-0.154983447468117	0.200668707346995	0.753059640227019	0.998513926870589
236	micro_FA_SuperiorfrontooccipitalfasciculusL	0.0759122040742285	-0.0998728514750515	0.251697259623509	0.307792109784839	0.998513926870589
237	micro_FA_UncinatefasciculusR	-0.00396742811250382	-0.182036109876031	0.174101253651024	0.957759514666436	0.999368926712423
238	micro_FA_UncinatefasciculusL	0.0114990646916083	-0.167036041854524	0.190034171237741	0.881450241418522	0.998513926870589
239	micro_FA_TapetumR	0.0240528527838401	-0.139594983593276	0.187700689160956	0.762989196436128	0.998513926870589
240	micro_FA_TapetumL	-0.00776251087010479	-0.176137451896938	0.160612430156728	0.921963078476423	0.998513926870589
241	micro_Ax_Middlecerebellarpeduncle	0.0112686933984129	-0.168261820219881	0.190799207016707	0.876237018080026	0.998513926870589
242	micro_Ax_Pontine	-0.0387422705319031	-0.218382303623196	0.14089776255939	0.621662592577432	0.998513926870589
243	micro_Ax_GenuCC	0.00297850764616366	-0.174837128508385	0.180794143800712	0.968540141792908	0.999368926712423
244	micro_Ax_BodyCC	0.0203152757743737	-0.158587401169019	0.199217952717767	0.777062472829302	0.998513926870589
245	micro_Ax_SpleniumCC	0.0345848496869267	-0.145156446640052	0.214326146013905	0.624801463117477	0.998513926870589
246	micro_Ax_Fornix	-0.0779911081879549	-0.25109313696223	0.0951109205863198	0.355755982601448	0.998513926870589
247	micro_Ax_CorticospinaltractR	0.0359822841646561	-0.143918732676118	0.215883301005431	0.648537460011184	0.998513926870589
248	micro_Ax_CorticospinaltractL	-0.0169378009067605	-0.196821911573958	0.162946309760437	0.82907602310199	0.998513926870589
249	micro_Ax_MediallemniscusR	-0.027480436974938	-0.207390839263057	0.152429965313181	0.741547919430322	0.998513926870589
250	micro_Ax_MediallemniscusL	-0.0306615564250788	-0.210573698571988	0.149250585721831	0.698767469832921	0.998513926870589
251	micro_Ax_InferiorcerebellarpeduncleR	-0.0120270805450621	-0.191698757532854	0.16764459644273	0.872836172896354	0.998513926870589
252	micro_Ax_InferiorcerebellarpeduncleL	-0.026241393897811	-0.206159152263891	0.153676364468269	0.731997554495848	0.998513926870589
253	micro_Ax_SuperiorcerebellarpeduncleR	0.0120524512963956	-0.1678686213155	0.191973523908291	0.865332476270166	0.998513926870589
254	micro_Ax_SuperiorcerebellarpeduncleL	0.0278884541070558	-0.151994298428713	0.207771206642825	0.699211505470799	0.998513926870589
255	micro_Ax_CerebralpeduncleR	-0.00305481931357997	-0.182849505292805	0.176739866665645	0.969166490772988	0.999368926712423
256	micro_Ax_CerebralpeduncleL	0.0204980177758557	-0.15906402906772	0.200060064619431	0.788862641101336	0.998513926870589
257	micro_Ax_AnteriorlimbofinternalcapsuleR	-0.0163150054072562	-0.194770425310061	0.162140414495549	0.845551663981572	0.998513926870589
258	micro_Ax_AnteriorlimbofinternalcapsuleL	0.0164452897594971	-0.16219031823039	0.195080897749384	0.834253779199174	0.998513926870589
259	micro_Ax_.PosteriorlimbofinternalcapsuleR	0.00866470097134069	-0.171270881143246	0.188600283085928	0.908730981853013	0.998513926870589
260	micro_Ax_PosteriorlimbofinternalcapsuleL	0.0407453897105632	-0.139137758023874	0.220628537445	0.571799953768258	0.998513926870589
261	micro_Ax_RetrolenticularpartofinternalcapsuleR	0.0107314269344986	-0.168899033001312	0.19036188687031	0.882101355114536	0.998513926870589
262	micro_Ax_RetrolenticularpartofinternalcapsuleL	0.0440840161609278	-0.135781317486787	0.223949349808643	0.549529822397762	0.998513926870589
263	micro_Ax_AnteriorcoronaradiataR	0.013456435608291	-0.16599296977784	0.192905840994422	0.850669728061844	0.998513926870589
264	micro_Ax_AnteriorcoronaradiataL	0.0202782848234332	-0.159229193115697	0.199785762762564	0.770519047172389	0.998513926870589
265	micro_Ax_SuperiorcoronaradiataR	0.0304962982135868	-0.149137581124251	0.210130177551425	0.662626574988595	0.998513926870589
266	micro_Ax_SuperiorcoronaradiataL	0.0308675586256234	-0.148800025360871	0.210535142612118	0.661034539622991	0.998513926870589
267	micro_Ax_PosteriorcoronaradiataR	-0.00751394614257978	-0.186967449420394	0.171939557135234	0.914737432248461	0.998513926870589
268	micro_Ax_PosteriorcoronaradiataL	0.0151724809814341	-0.164296091475185	0.194641053438054	0.828128556184533	0.998513926870589
269	micro_Ax_PosteriorthalamicradiationR	-0.00218526114705054	-0.182014653924356	0.177644131630255	0.974768417447969	0.999368926712423
270	micro_Ax_PosteriorthalamicradiationL	-0.00832673482507739	-0.187926848410691	0.171273378760536	0.905723778441663	0.998513926870589
271	micro_Ax_SagittalstratumR	-0.0057636905698184	-0.18558738002468	0.174059998885043	0.936735382004661	0.999368926712423
272	micro_Ax_SagittalstratumL	-0.0378857126634221	-0.217617585154136	0.141846159827291	0.611059521398964	0.998513926870589
273	micro_Ax_ExternalcapsuleR	-0.01041739589232	-0.188915276039434	0.168080484254794	0.895482449149614	0.998513926870589
274	micro_Ax_ExternalcapsuleL	0.0224719170010634	-0.155699518698797	0.200643352700924	0.785024697676563	0.998513926870589
275	micro_Ax_CingulumcingulategyrusR	0.00433181699198662	-0.175582484425899	0.184246118409873	0.952471258759165	0.999368926712423
276	micro_Ax_CingulumcingulategyrusL	0.0168694062915178	-0.163009422246981	0.196748234830017	0.810753039192139	0.998513926870589
277	micro_Ax_CingulumhippocampusR	-0.0374676696142697	-0.216912898684018	0.141977559455479	0.646360708633397	0.998513926870589
278	micro_Ax_CingulumhippocampusL	-0.0219612211187498	-0.201249125496686	0.157326683259186	0.781129752274107	0.998513926870589
279	micro_Ax_Fornix_StriaterminalisR	-0.01447453709509	-0.19404865294594	0.16509957875576	0.852000951920754	0.998513926870589
280	micro_Ax_Fornix_StriaterminalisL	-0.00721711313899929	-0.18715450951099	0.172720283232992	0.924645435932564	0.998513926870589
281	micro_Ax_SuperiorlongitudinalfasciculusR	0.00920355328754708	-0.170548218095774	0.188955324670869	0.893976738581241	0.998513926870589
282	micro_Ax_SuperiorlongitudinalfasciculusL	0.00623010547561812	-0.173550986718957	0.186011197670194	0.928741751976049	0.998513926870589
283	micro_Ax_SuperiorfrontooccipitalfasciculusR	0.0396574777038494	-0.139400202227453	0.218715157635152	0.599849560207029	0.998513926870589
284	micro_Ax_SuperiorfrontooccipitalfasciculusL	0.0468654686649342	-0.130713573310569	0.224444510640437	0.524860500060061	0.998513926870589
285	micro_Ax_UncinatefasciculusR	0.0223442836465943	-0.157582910178557	0.202271477471746	0.767979728871106	0.998513926870589
286	micro_Ax_UncinatefasciculusL	0.0679957370088382	-0.111634626981285	0.247626100998962	0.380453358557284	0.998513926870589
287	micro_Ax_TapetumR	0.0215467520616813	-0.156229574164341	0.199323078287704	0.786326488623046	0.998513926870589
288	micro_Ax_TapetumL	0.0650061985316336	-0.111949367914454	0.241961764977722	0.414767158914377	0.998513926870589
289	micro_ADC_Middlecerebellarpeduncle	-0.000582915411292215	-0.180505219347862	0.179339388525277	0.995514266920432	0.999368926712423
290	micro_ADC_Pontine	-0.103521137686299	-0.281552171028421	0.0745098956558225	0.252860478835789	0.998513926870589
291	micro_ADC_GenuCC	0.0701641017007671	-0.0900365056726166	0.230364709074151	0.359848564876807	0.998513926870589
292	micro_ADC_BodyCC	0.10527874752348	-0.0583664547872424	0.268923949834202	0.200029700653306	0.998513926870589
293	micro_ADC_SpleniumCC	0.085193897760521	-0.0865060892608343	0.256893884781876	0.290937163759292	0.998513926870589
294	micro_ADC_Fornix	-0.0614379189462134	-0.208237483500127	0.0853616456076999	0.40188650539156	0.998513926870589
295	micro_ADC_CorticospinaltractR	-0.00839454088380156	-0.18775567626566	0.170966594498057	0.922217368873859	0.998513926870589
296	micro_ADC_CorticospinaltractL	-0.14559762689594	-0.325251517356852	0.0340562635649728	0.0861644643770563	0.904765879601913
297	micro_ADC_MediallemniscusR	-0.0541854868374793	-0.233618566361772	0.125247592686813	0.534300211973015	0.998513926870589
298	micro_ADC_MediallemniscusL	-0.118150277550505	-0.297731142714523	0.0614305876135131	0.168560893618943	0.998513926870589
299	micro_ADC_InferiorcerebellarpeduncleR	-0.0530128209862483	-0.232049758168344	0.126024116195847	0.607048730706797	0.998513926870589
300	micro_ADC_InferiorcerebellarpeduncleL	-0.0963502175178179	-0.274414333542193	0.0817138985065577	0.239978739861094	0.998513926870589
301	micro_ADC_SuperiorcerebellarpeduncleR	-0.0196492659884551	-0.199049204467566	0.159750672490656	0.814617184378269	0.998513926870589
302	micro_ADC_SuperiorcerebellarpeduncleL	-0.0227988004503968	-0.202295525473148	0.156697924572355	0.78409151974297	0.998513926870589
303	micro_ADC_CerebralpeduncleR	-0.0423659743005531	-0.220935930641633	0.136203982040526	0.589808849288446	0.998513926870589
304	micro_ADC_CerebralpeduncleL	-0.0418772734070751	-0.218741459623844	0.134986912809694	0.641895732819761	0.998513926870589
305	micro_ADC_AnteriorlimbofinternalcapsuleR	-0.0361189027378252	-0.205779096690602	0.133541291214952	0.683950197341309	0.998513926870589
306	micro_ADC_AnteriorlimbofinternalcapsuleL	-0.0286911741857	-0.196805672098087	0.139423323726687	0.753557565057505	0.998513926870589
307	micro_ADC_.PosteriorlimbofinternalcapsuleR	0.0267103554344343	-0.151896557179073	0.205317268047941	0.748565679059218	0.998513926870589
308	micro_ADC_PosteriorlimbofinternalcapsuleL	0.0316101828572976	-0.147348156827964	0.21056852254256	0.725881410287869	0.998513926870589
309	micro_ADC_RetrolenticularpartofinternalcapsuleR	-0.0333260766688082	-0.207964984027459	0.141312830689843	0.675317423480579	0.998513926870589
310	micro_ADC_RetrolenticularpartofinternalcapsuleL	0.0406440258885682	-0.135704745181567	0.216992796958703	0.616522496303195	0.998513926870589
311	micro_ADC_AnteriorcoronaradiataR	0.00256097041818308	-0.164761834396885	0.169883775233251	0.973492316599411	0.999368926712423
312	micro_ADC_AnteriorcoronaradiataL	0.00753593685776773	-0.159398074259847	0.174469947975383	0.925177828164446	0.998513926870589
313	micro_ADC_SuperiorcoronaradiataR	0.0159757062029395	-0.156474001888594	0.188425414294473	0.832481128871588	0.998513926870589
314	micro_ADC_SuperiorcoronaradiataL	0.00451062253814337	-0.166933776368277	0.175955021444564	0.952810751994756	0.999368926712423
315	micro_ADC_PosteriorcoronaradiataR	-0.0616466887829514	-0.228609658170681	0.105316280604778	0.402826452767644	0.998513926870589
316	micro_ADC_PosteriorcoronaradiataL	-0.0130285751740453	-0.180620584336446	0.154563433988356	0.8632401112804	0.998513926870589
317	micro_ADC_PosteriorthalamicradiationR	-0.107490190886917	-0.279424386990682	0.0644440052168471	0.1733366307207	0.998513926870589
318	micro_ADC_PosteriorthalamicradiationL	-0.0999021305160085	-0.269321320910136	0.0695170598781188	0.189278576452297	0.998513926870589
319	micro_ADC_SagittalstratumR	-0.0744941792995561	-0.246622725347067	0.0976343667479546	0.380474314435905	0.998513926870589
320	micro_ADC_SagittalstratumL	-0.13996362586508	-0.311621417240362	0.0316941655102009	0.0973631510309548	0.946256043061619
321	micro_ADC_ExternalcapsuleR	-0.0331466029822104	-0.202657379051614	0.136364173087193	0.705554327734507	0.998513926870589
322	micro_ADC_ExternalcapsuleL	-0.0164558693061208	-0.188258344367302	0.155346605755061	0.861504773517328	0.998513926870589
323	micro_ADC_CingulumcingulategyrusR	0.0364339607231048	-0.141566205969254	0.214434127415463	0.642185494855112	0.998513926870589
324	micro_ADC_CingulumcingulategyrusL	0.0799583953248527	-0.0978768979552145	0.25779368860492	0.257035975155091	0.998513926870589
325	micro_ADC_CingulumhippocampusR	-0.0231544898188932	-0.202194077889528	0.155885098251741	0.775046201116069	0.998513926870589
326	micro_ADC_CingulumhippocampusL	0.0246346269070125	-0.154617708114988	0.203886961929013	0.776180395224938	0.998513926870589
327	micro_ADC_Fornix_StriaterminalisR	-0.0598788755970101	-0.229132074344866	0.109374323150846	0.475310356158157	0.998513926870589
328	micro_ADC_Fornix_StriaterminalisL	-0.0387436142536259	-0.214605411389504	0.137118182882252	0.644950605936694	0.998513926870589
329	micro_ADC_SuperiorlongitudinalfasciculusR	0.00786619527168671	-0.165463136238185	0.181195526781558	0.921101357296317	0.998513926870589
330	micro_ADC_SuperiorlongitudinalfasciculusL	0.0154826016054289	-0.159379278795837	0.190344482006695	0.850049272933841	0.998513926870589
331	micro_ADC_SuperiorfrontooccipitalfasciculusR	0.0265798801678717	-0.14582988995275	0.198989650288494	0.724653141137593	0.998513926870589
332	micro_ADC_SuperiorfrontooccipitalfasciculusL	-0.0240686884674009	-0.190463871497533	0.142326494562731	0.754180997091902	0.998513926870589
333	micro_ADC_UncinatefasciculusR	0.0321093718565415	-0.145465579270889	0.209684322983972	0.772652402804236	0.998513926870589
334	micro_ADC_UncinatefasciculusL	0.115677965916703	-0.0626565489565136	0.294012480789919	0.332714328553433	0.998513926870589
335	micro_ADC_TapetumR	-0.00543324024883736	-0.167411907704715	0.15654542720704	0.948074119270646	0.999368926712423
336	micro_ADC_TapetumL	0.0460549481959333	-0.120494493932357	0.212604390324223	0.566401837516043	0.998513926870589
337	Dax_intra_Middlecerebellarpeduncle	-0.0229141399452128	-0.202764273485183	0.156935993594758	0.756748451350483	0.998513926870589
338	Dax_intra_Pontine	-0.0526593569760495	-0.232444222416991	0.127125508464892	0.546274791531288	0.998513926870589
339	Dax_intra_GenuCC	-0.00294886853845974	-0.181393332702837	0.175495595625918	0.972295233331048	0.999368926712423
340	Dax_intra_BodyCC	0.0151001957861669	-0.164663577999465	0.194863969571798	0.838465180974897	0.998513926870589
341	Dax_intra_SpleniumCC	0.014224155486783	-0.165374425737585	0.193822736711151	0.8479962053232	0.998513926870589
342	Dax_intra_Fornix	-0.103708924790337	-0.275402799206399	0.0679849496257244	0.474280645952979	0.998513926870589
343	Dax_intra_CorticospinaltractR	-0.0247514705078401	-0.204546947903425	0.155044006887744	0.782330075195163	0.998513926870589
344	Dax_intra_CorticospinaltractL	-0.0615258826509337	-0.24130319194127	0.118251426639402	0.467872316021634	0.998513926870589
345	Dax_intra_MediallemniscusR	-0.0509721438851471	-0.230824966402087	0.128880678631793	0.557107363724873	0.998513926870589
346	Dax_intra_MediallemniscusL	-0.041669186224115	-0.221563407951927	0.138225035503697	0.605439085153318	0.998513926870589
347	Dax_intra_InferiorcerebellarpeduncleR	-0.0294873890314941	-0.208775676168391	0.149800898105403	0.68500695847111	0.998513926870589
348	Dax_intra_InferiorcerebellarpeduncleL	-0.0334715096519236	-0.213148688163915	0.146205668860068	0.675863389020299	0.998513926870589
349	Dax_intra_SuperiorcerebellarpeduncleR	-0.0389757404243323	-0.218610588600914	0.140659107752249	0.610549148449741	0.998513926870589
350	Dax_intra_SuperiorcerebellarpeduncleL	-0.0382968990000743	-0.218064648010951	0.141470850010803	0.632444438259919	0.998513926870589
351	Dax_intra_CerebralpeduncleR	-0.0144016517672433	-0.19428331275275	0.165480009218263	0.861764812404509	0.998513926870589
352	Dax_intra_CerebralpeduncleL	0.0121010119223327	-0.167842492203731	0.192044516048397	0.88367580288031	0.998513926870589
353	Dax_intra_AnteriorlimbofinternalcapsuleR	-0.0312055040919982	-0.210143481721244	0.147732473537247	0.729060790183753	0.998513926870589
354	Dax_intra_AnteriorlimbofinternalcapsuleL	0.00999070181207178	-0.169156407004736	0.18913781062888	0.897694504667154	0.998513926870589
355	Dax_intra_.PosteriorlimbofinternalcapsuleR	-0.017693690183097	-0.197546822652962	0.162159442286768	0.826193744046559	0.998513926870589
356	Dax_intra_PosteriorlimbofinternalcapsuleL	-0.00774451752427527	-0.187619755217835	0.172130720169284	0.917936757537655	0.998513926870589
357	Dax_intra_RetrolenticularpartofinternalcapsuleR	0.00831388141918433	-0.171491100349304	0.188118863187672	0.9079028143438	0.998513926870589
358	Dax_intra_RetrolenticularpartofinternalcapsuleL	0.037209813302912	-0.142602509147608	0.217022135753432	0.604061842238057	0.998513926870589
359	Dax_intra_AnteriorcoronaradiataR	-0.0074244211108984	-0.186286451464386	0.171437609242589	0.923573754882107	0.998513926870589
360	Dax_intra_AnteriorcoronaradiataL	0.0153307091936455	-0.163596365335404	0.194257783722695	0.834696527807519	0.998513926870589
361	Dax_intra_SuperiorcoronaradiataR	0.00734392864319613	-0.17199572954861	0.186683586835002	0.920676693053561	0.998513926870589
362	Dax_intra_SuperiorcoronaradiataL	0.023794812229289	-0.155537669106809	0.203127293565387	0.737493243091856	0.998513926870589
363	Dax_intra_PosteriorcoronaradiataR	0.0148383522884209	-0.164602614751546	0.194279319328388	0.835357179860981	0.998513926870589
364	Dax_intra_PosteriorcoronaradiataL	0.0354865704396826	-0.144075047133083	0.215048188012448	0.608283660283568	0.998513926870589
365	Dax_intra_PosteriorthalamicradiationR	0.00631911373932176	-0.173449051381897	0.18608727886054	0.927053454476026	0.998513926870589
366	Dax_intra_PosteriorthalamicradiationL	0.0137487649413228	-0.165938903446515	0.19343643332916	0.844295229018676	0.998513926870589
367	Dax_intra_SagittalstratumR	0.0111005162258268	-0.168701967946989	0.190903000398643	0.87444956076191	0.998513926870589
368	Dax_intra_SagittalstratumL	-0.00156973544370857	-0.181142153622805	0.178002682735388	0.982476365058278	0.999368926712423
369	Dax_intra_ExternalcapsuleR	-0.0198832265487505	-0.198988513389241	0.15922206029174	0.796787559217793	0.998513926870589
370	Dax_intra_ExternalcapsuleL	0.00345245431066476	-0.175137436867178	0.182042345488508	0.965186631475891	0.999368926712423
371	Dax_intra_CingulumcingulategyrusR	0.000294393429785621	-0.17950674972135	0.180095536580922	0.996914313815233	0.999368926712423
372	Dax_intra_CingulumcingulategyrusL	0.0288009253448493	-0.15090719382625	0.208509044515949	0.688908464318388	0.998513926870589
373	Dax_intra_CingulumhippocampusR	-0.00795026782397675	-0.187650105468311	0.171749569820357	0.923498762641893	0.998513926870589
374	Dax_intra_CingulumhippocampusL	-0.0269070880057258	-0.206433206022596	0.152619030011145	0.747783122903286	0.998513926870589
375	Dax_intra_Fornix_StriaterminalisR	-0.0387943039857113	-0.218610667252511	0.141022059281088	0.635127082880435	0.998513926870589
376	Dax_intra_Fornix_StriaterminalisL	-0.0118955151826426	-0.191813713530334	0.168022683165049	0.876306184315386	0.998513926870589
377	Dax_intra_SuperiorlongitudinalfasciculusR	0.0279119291044269	-0.151682237636132	0.207506095844986	0.69389123373051	0.998513926870589
378	Dax_intra_SuperiorlongitudinalfasciculusL	0.0261357581952809	-0.153433388983914	0.205704905374476	0.714788070897165	0.998513926870589
379	Dax_intra_SuperiorfrontooccipitalfasciculusR	-0.0313788112819077	-0.210537499807056	0.147779877243241	0.705355630140895	0.998513926870589
380	Dax_intra_SuperiorfrontooccipitalfasciculusL	0.0171801918974277	-0.161080682282907	0.195441066077762	0.815754587024029	0.998513926870589
381	Dax_intra_UncinatefasciculusR	0.00594933252110957	-0.173915153321739	0.185813818363958	0.93464301057349	0.999368926712423
382	Dax_intra_UncinatefasciculusL	0.0402450137932327	-0.139448088563521	0.219938116149986	0.586130392220997	0.998513926870589
383	Dax_intra_TapetumR	0.00934261665975364	-0.169959391948983	0.188644625268491	0.898676326038734	0.998513926870589
384	Dax_intra_TapetumL	0.0395715142594496	-0.139577981007277	0.218721009526176	0.560144594943349	0.998513926870589
385	Dax_extra_Middlecerebellarpeduncle	-0.00711126579238377	-0.18677345833504	0.172550926750272	0.921379071578289	0.998513926870589
386	Dax_extra_Pontine	-0.0424886091974108	-0.22212402323425	0.137146804839429	0.606868153630926	0.998513926870589
387	Dax_extra_GenuCC	0.0156225189415523	-0.161226990804931	0.192472028688035	0.844872774250164	0.998513926870589
388	Dax_extra_BodyCC	0.0338405398620266	-0.145195808345258	0.212876888069312	0.649446132027224	0.998513926870589
389	Dax_extra_SpleniumCC	0.0296866072411695	-0.149818049259235	0.209191263741575	0.682596960021712	0.998513926870589
390	Dax_extra_Fornix	-0.0792269489733844	-0.258107219095992	0.0996533211492234	0.403025416235461	0.998513926870589
391	Dax_extra_CorticospinaltractR	0.000129119252051038	-0.179711884186811	0.179970122690913	0.998777578879338	0.999578523208833
392	Dax_extra_CorticospinaltractL	-0.0510545241543217	-0.230912538389316	0.128803490080672	0.5289809850603	0.998513926870589
393	Dax_extra_MediallemniscusR	-0.0444620490681567	-0.2242848804523	0.135360782315987	0.611671227746724	0.998513926870589
394	Dax_extra_MediallemniscusL	-0.0470314463300316	-0.226929183817223	0.13286629115716	0.562351642962543	0.998513926870589
395	Dax_extra_InferiorcerebellarpeduncleR	-0.0246173642038056	-0.203855612905042	0.15462088449743	0.729526944676835	0.998513926870589
396	Dax_extra_InferiorcerebellarpeduncleL	-0.0218856870509163	-0.201615588008707	0.157844213906874	0.772951964388324	0.998513926870589
397	Dax_extra_SuperiorcerebellarpeduncleR	-0.0218476182270663	-0.201519326154196	0.157824089700063	0.760894252284043	0.998513926870589
398	Dax_extra_SuperiorcerebellarpeduncleL	-0.0145299234776598	-0.194284328426016	0.165224481470697	0.845895368679872	0.998513926870589
399	Dax_extra_CerebralpeduncleR	-0.0076706917102076	-0.187619315513587	0.172277932093172	0.924090850239396	0.998513926870589
400	Dax_extra_CerebralpeduncleL	0.0207195546405538	-0.159194138500679	0.200633247781787	0.792178192446419	0.998513926870589
401	Dax_extra_AnteriorlimbofinternalcapsuleR	-0.0127763481977969	-0.190811897834445	0.165259201438852	0.879482293122224	0.998513926870589
402	Dax_extra_AnteriorlimbofinternalcapsuleL	0.0144285308908193	-0.163855519889609	0.192712581671247	0.856344759010981	0.998513926870589
403	Dax_extra_.PosteriorlimbofinternalcapsuleR	1.75610672146061e-05	-0.179847193433736	0.179882315568165	0.999816065804582	0.999816065804582
404	Dax_extra_PosteriorlimbofinternalcapsuleL	0.018244719187872	-0.161669390554309	0.198158828930053	0.799919342877026	0.998513926870589
405	Dax_extra_RetrolenticularpartofinternalcapsuleR	0.00833856006707061	-0.171091783778902	0.187768903913043	0.911179517600553	0.998513926870589
406	Dax_extra_RetrolenticularpartofinternalcapsuleL	0.0437781748979942	-0.135910484912502	0.22346683470849	0.55940451717015	0.998513926870589
407	Dax_extra_AnteriorcoronaradiataR	0.000417573683249055	-0.177500837230891	0.17833598459739	0.995638921309531	0.999368926712423
408	Dax_extra_AnteriorcoronaradiataL	0.0190224884805498	-0.159021998863844	0.197066975824943	0.797773258472989	0.998513926870589
409	Dax_extra_SuperiorcoronaradiataR	0.0189634797426414	-0.160034801741468	0.197961761226751	0.795296847422301	0.998513926870589
410	Dax_extra_SuperiorcoronaradiataL	0.0252986084634056	-0.153643750718055	0.204240967644866	0.728601233444912	0.998513926870589
411	Dax_extra_PosteriorcoronaradiataR	0.00492871184703827	-0.173604377251715	0.183461800945792	0.946836485079277	0.999368926712423
412	Dax_extra_PosteriorcoronaradiataL	0.0257685995431072	-0.152947915599262	0.204485114685476	0.72487558078193	0.998513926870589
413	Dax_extra_PosteriorthalamicradiationR	-0.00943740724059737	-0.18885002644736	0.169975211966165	0.895421919841868	0.998513926870589
414	Dax_extra_PosteriorthalamicradiationL	-0.00638947515625183	-0.185449970688052	0.172671020375549	0.930593798091504	0.998513926870589
415	Dax_extra_SagittalstratumR	0.00132958080966684	-0.178048363293115	0.180707524912449	0.985756005037101	0.999368926712423
416	Dax_extra_SagittalstratumL	-0.0278133015061688	-0.206877163146426	0.151250560134088	0.713264258879257	0.998513926870589
417	Dax_extra_ExternalcapsuleR	-0.02852705718463	-0.206157931741834	0.149103817372574	0.725242860341925	0.998513926870589
418	Dax_extra_ExternalcapsuleL	0.00233246724843171	-0.174766474113645	0.179431408610508	0.977845129648143	0.999368926712423
419	Dax_extra_CingulumcingulategyrusR	0.0111510203513326	-0.168608271705621	0.190910312408286	0.881372496763778	0.998513926870589
420	Dax_extra_CingulumcingulategyrusL	0.0296550619219933	-0.150050080714513	0.209360204558499	0.682336136601281	0.998513926870589
421	Dax_extra_CingulumhippocampusR	-0.00757398709179545	-0.186991630590954	0.171843656407363	0.92814322420005	0.998513926870589
422	Dax_extra_CingulumhippocampusL	-0.0226530042721175	-0.202012211895547	0.156706203351312	0.783549937550709	0.998513926870589
423	Dax_extra_Fornix_StriaterminalisR	-0.0227255842781618	-0.202244833595773	0.156793665039449	0.772316147518362	0.998513926870589
424	Dax_extra_Fornix_StriaterminalisL	-0.0116516320902959	-0.19150216068354	0.168198896502949	0.881427964683812	0.998513926870589
425	Dax_extra_SuperiorlongitudinalfasciculusR	0.0184430073740945	-0.160897543885608	0.197783558633797	0.798444058269025	0.998513926870589
426	Dax_extra_SuperiorlongitudinalfasciculusL	0.0142014060848867	-0.165166944566406	0.193569756736179	0.84622613077014	0.998513926870589
427	Dax_extra_SuperiorfrontooccipitalfasciculusR	0.00216097432494265	-0.176541066872594	0.180863015522479	0.977721086494052	0.999368926712423
428	Dax_extra_SuperiorfrontooccipitalfasciculusL	0.02960590187189	-0.147223253924709	0.206435057668489	0.692323497001759	0.998513926870589
429	Dax_extra_UncinatefasciculusR	0.00651146824060918	-0.173315059272827	0.186337995754045	0.931190441870694	0.998513926870589
430	Dax_extra_UncinatefasciculusL	0.0385696808937577	-0.140912677709314	0.218052039496829	0.614564951039754	0.998513926870589
431	Dax_extra_TapetumR	-0.00318064615920782	-0.180396956460869	0.174035664142454	0.967616160353238	0.999368926712423
432	Dax_extra_TapetumL	0.0419788674427906	-0.134659570032908	0.218617304918489	0.572980390426033	0.998513926870589
433	mk_Middlecerebellarpeduncle	0.111529957472517	-0.0637512741594159	0.28681118910445	0.283604847664129	0.998513926870589
434	mk_Pontine	0.18948113825868	0.0109202232132113	0.368042053304149	0.139473627436328	0.998513926870589
435	mk_GenuCC	0.105939328479325	-0.0690878040091738	0.280966460967823	0.496289851001733	0.998513926870589
436	mk_BodyCC	-0.0169425912845379	-0.190859518552518	0.156974335983442	0.889691394230832	0.998513926870589
437	mk_SpleniumCC	0.0690142202259262	-0.105657793423965	0.243686233875818	0.501466205540112	0.998513926870589
438	mk_Fornix	0.176670068485168	0.0249816815984387	0.328358455371898	0.19402795688562	0.998513926870589
439	mk_CorticospinaltractR	0.22914608344888	0.0530154867577471	0.405276680140012	0.0748896524190275	0.849657147444967
440	mk_CorticospinaltractL	0.304260073358177	0.127965258677399	0.480554888038955	0.00676089850494831	0.401790539722643
441	mk_MediallemniscusR	0.19171012209604	0.0120443127312433	0.371375931460836	0.213484244197699	0.998513926870589
442	mk_MediallemniscusL	0.178807283368293	-0.000901253903029919	0.358515820639615	0.176025968563594	0.998513926870589
443	mk_InferiorcerebellarpeduncleR	0.0505433637169874	-0.12859476754768	0.229681494981655	0.66359065065321	0.998513926870589
444	mk_InferiorcerebellarpeduncleL	0.0897488708416496	-0.0894300913230638	0.268927833006363	0.467558102170312	0.998513926870589
445	mk_SuperiorcerebellarpeduncleR	0.202986650988576	0.0246340876558185	0.381339214321333	0.19215570029647	0.998513926870589
446	mk_SuperiorcerebellarpeduncleL	0.306658080655821	0.128013083700564	0.485303077611077	0.0481037533038408	0.725244386256735
447	mk_CerebralpeduncleR	0.152170322275588	-0.0248831940667143	0.32922383861789	0.250157105457374	0.998513926870589
448	mk_CerebralpeduncleL	0.0710601090081808	-0.107770938233769	0.24989115625013	0.627094640266971	0.998513926870589
449	mk_AnteriorlimbofinternalcapsuleR	0.160489441446227	-0.0172874522395466	0.338266335132	0.339865754955484	0.998513926870589
450	mk_AnteriorlimbofinternalcapsuleL	0.132657386392917	-0.0446749262254513	0.309989699011285	0.322679616612812	0.998513926870589
451	mk_.PosteriorlimbofinternalcapsuleR	0.180288428538995	0.00152579550125606	0.359051061576734	0.244215142170949	0.998513926870589
452	mk_PosteriorlimbofinternalcapsuleL	0.178138583730023	0.00016504218351196	0.356112125276533	0.14155817758256	0.998513926870589
453	mk_RetrolenticularpartofinternalcapsuleR	0.0817375259425486	-0.0948618184630331	0.25833687034813	0.35953237184689	0.998513926870589
454	mk_RetrolenticularpartofinternalcapsuleL	0.0216051502536278	-0.154868544140089	0.198078844647345	0.759087673520063	0.998513926870589
455	mk_AnteriorcoronaradiataR	0.0983632747154203	-0.071525999402419	0.26825254883326	0.459183805791251	0.998513926870589
456	mk_AnteriorcoronaradiataL	0.0679216746747678	-0.101247453853675	0.23709080320321	0.564903818054283	0.998513926870589
457	mk_SuperiorcoronaradiataR	0.099663595520494	-0.0733876407640139	0.272714831805002	0.35909860628461	0.998513926870589
458	mk_SuperiorcoronaradiataL	0.0247977583148809	-0.146980426736795	0.196575943366557	0.716967450848154	0.998513926870589
459	mk_PosteriorcoronaradiataR	-0.0170168401836604	-0.189107621541732	0.155073941174411	0.834723422474881	0.998513926870589
460	mk_PosteriorcoronaradiataL	-0.0446133418079013	-0.216464448357261	0.127237764741458	0.497051661335343	0.998513926870589
461	mk_PosteriorthalamicradiationR	0.0522878004031245	-0.123503631951026	0.228079232757275	0.504773494349998	0.998513926870589
462	mk_PosteriorthalamicradiationL	0.0348184535969534	-0.138578290489744	0.208215197683651	0.637466418757632	0.998513926870589
463	mk_SagittalstratumR	0.00783463637524844	-0.165658311165052	0.181327583915549	0.920304825485014	0.998513926870589
464	mk_SagittalstratumL	-0.0348847232601543	-0.207777719197801	0.138008272677493	0.590164764767897	0.998513926870589
465	mk_ExternalcapsuleR	0.0425299172898731	-0.136229957400948	0.221289791980694	0.692363868023932	0.998513926870589
466	mk_ExternalcapsuleL	0.0598497119927857	-0.119117865401708	0.23881728938728	0.506563252571272	0.998513926870589
467	mk_CingulumcingulategyrusR	0.0834978582554408	-0.0915956228167452	0.258591339327627	0.50021570905709	0.998513926870589
468	mk_CingulumcingulategyrusL	-0.00932983261962113	-0.182017773737767	0.163358108498525	0.9172029712496	0.998513926870589
469	mk_CingulumhippocampusR	0.0551079900850378	-0.122943825931979	0.233159806102055	0.734229149396517	0.998513926870589
470	mk_CingulumhippocampusL	-0.0263824105185884	-0.203012561436339	0.150247740399162	0.833060268462254	0.998513926870589
471	mk_Fornix_StriaterminalisR	0.184504920377475	0.00833228030259739	0.360677560452353	0.218285324986138	0.998513926870589
472	mk_Fornix_StriaterminalisL	0.0492335137091509	-0.125925925231453	0.224392952649755	0.5698352002803	0.998513926870589
473	mk_SuperiorlongitudinalfasciculusR	-0.0590061140138826	-0.233810795142678	0.115798567114913	0.399986512433465	0.998513926870589
474	mk_SuperiorlongitudinalfasciculusL	-0.0811162562507376	-0.255415979308009	0.0931834668065336	0.242242106361698	0.998513926870589
475	mk_SuperiorfrontooccipitalfasciculusR	0.232180448230293	0.055092308150546	0.409268588310041	0.139645657462811	0.998513926870589
476	mk_SuperiorfrontooccipitalfasciculusL	0.133022800220289	-0.0415917611665642	0.307637361607142	0.106555242039043	0.946256043061619
477	mk_UncinatefasciculusR	0.0229723272025728	-0.152660477757255	0.1986051321624	0.80629398143956	0.998513926870589
478	mk_UncinatefasciculusL	0.0158786323784987	-0.160840767440529	0.192598032197526	0.802557295745028	0.998513926870589
479	mk_TapetumR	0.0190902652173356	-0.144082319759194	0.182262850193865	0.800407360097274	0.998513926870589
480	mk_TapetumL	0.025392927754766	-0.141484785419941	0.192270640929473	0.732350183301256	0.998513926870589
481	rk_Middlecerebellarpeduncle	0.0308789869341915	-0.144442302586754	0.206200276455137	0.723063896692283	0.998513926870589
482	rk_Pontine	0.129242586625188	-0.0504634256747756	0.308948598925151	0.185179019146511	0.998513926870589
483	rk_GenuCC	-0.0674356816816516	-0.243238849288874	0.108367485925571	0.424947459104529	0.998513926870589
484	rk_BodyCC	-0.200297230469396	-0.371215743380861	-0.0293787175579314	0.0108771992755173	0.463940897658624
485	rk_SpleniumCC	-0.0378025035172153	-0.214642022886271	0.13903701585184	0.65436413203243	0.998513926870589
486	rk_Fornix	0.159028161197342	0.0165627092432707	0.301493613151413	0.103279928751315	0.946256043061619
487	rk_CorticospinaltractR	0.144102076203564	-0.0306035477807517	0.318807700187879	0.101886938595301	0.946256043061619
488	rk_CorticospinaltractL	0.202991628712527	0.0280825155351996	0.377900741889855	0.0106906942688927	0.463940897658624
489	rk_MediallemniscusR	0.0943708454781769	-0.0847819653800451	0.273523656336399	0.356522970327061	0.998513926870589
490	rk_MediallemniscusL	0.0461832328515488	-0.133113081562894	0.225479547265991	0.614472164972253	0.998513926870589
491	rk_InferiorcerebellarpeduncleR	0.0554462656529718	-0.119928582183873	0.230821113489816	0.567632983164378	0.998513926870589
492	rk_InferiorcerebellarpeduncleL	0.0551089893324174	-0.121116854161887	0.231334832826721	0.548428685867214	0.998513926870589
493	rk_SuperiorcerebellarpeduncleR	0.154020803163594	-0.0226275869302348	0.330669193257424	0.0967327647685764	0.946256043061619
494	rk_SuperiorcerebellarpeduncleL	0.280604265987547	0.103514300433801	0.457694231541292	0.00288371835450072	0.298508221889688
495	rk_CerebralpeduncleR	0.0720045113368133	-0.105249242697671	0.249258265371298	0.441479948052977	0.998513926870589
496	rk_CerebralpeduncleL	-0.0546101599431348	-0.231976795979891	0.122756476093621	0.55354770876521	0.998513926870589
497	rk_AnteriorlimbofinternalcapsuleR	-0.00221032345353325	-0.176473054064771	0.172052407157705	0.983264180989905	0.999368926712423
498	rk_AnteriorlimbofinternalcapsuleL	-0.00189507479582055	-0.174396845505723	0.170606695914082	0.983140091970402	0.999368926712423
499	rk_.PosteriorlimbofinternalcapsuleR	0.0808888318339622	-0.0981457704045148	0.259923434072439	0.407282784890116	0.998513926870589
500	rk_PosteriorlimbofinternalcapsuleL	0.0859479501647014	-0.092442588915961	0.264338489245364	0.361754035386826	0.998513926870589
501	rk_RetrolenticularpartofinternalcapsuleR	0.120407195361706	-0.0553275522762955	0.296141942999708	0.139580553926554	0.998513926870589
502	rk_RetrolenticularpartofinternalcapsuleL	0.0314933222160573	-0.144382712940587	0.207369357372702	0.698303513331022	0.998513926870589
503	rk_AnteriorcoronaradiataR	-0.00995456085642007	-0.178008578674053	0.158099456961213	0.910197683633131	0.998513926870589
504	rk_AnteriorcoronaradiataL	-0.022099746615816	-0.188872716861054	0.144673223629422	0.803917810819354	0.998513926870589
505	rk_SuperiorcoronaradiataR	0.0416748301435953	-0.131928200522468	0.215277860809659	0.602281796966878	0.998513926870589
506	rk_SuperiorcoronaradiataL	0.0226147761156605	-0.150749759177254	0.195979311408575	0.76770786568376	0.998513926870589
507	rk_PosteriorcoronaradiataR	-0.0565779319534098	-0.230832145872435	0.117676281965616	0.450293861923896	0.998513926870589
508	rk_PosteriorcoronaradiataL	-0.0455688539749185	-0.219136042870608	0.127998334920771	0.549787878262384	0.998513926870589
509	rk_PosteriorthalamicradiationR	0.0154206295240793	-0.15285924881085	0.183700507859009	0.836648682364843	0.998513926870589
510	rk_PosteriorthalamicradiationL	0.0652943857510277	-0.0999870527036002	0.230575824205656	0.408040149822879	0.998513926870589
511	rk_SagittalstratumR	-0.0132578056516209	-0.184511604525464	0.157995993222222	0.870633408061634	0.998513926870589
512	rk_SagittalstratumL	-0.052268675930885	-0.223453330853198	0.118915978991428	0.480653843473966	0.998513926870589
513	rk_ExternalcapsuleR	-0.00500752104258577	-0.180113480671593	0.170098438586422	0.952597684347443	0.999368926712423
514	rk_ExternalcapsuleL	0.0267992474083538	-0.149335701120373	0.202934195937081	0.739075730179639	0.998513926870589
515	rk_CingulumcingulategyrusR	-0.131719010906119	-0.30260981529504	0.0391717934828021	0.111128425014648	0.946256043061619
516	rk_CingulumcingulategyrusL	-0.209998469677035	-0.378686934922147	-0.0413100044319237	0.00394183785688323	0.351386688956448
517	rk_CingulumhippocampusR	-0.0727283409231562	-0.248897349547537	0.103440667701224	0.514549504990781	0.998513926870589
518	rk_CingulumhippocampusL	-0.0479273056391957	-0.22278283842102	0.126928227142629	0.581600817308532	0.998513926870589
519	rk_Fornix_StriaterminalisR	0.145416851988383	-0.0247991678220185	0.315632871798785	0.169717715402383	0.998513926870589
520	rk_Fornix_StriaterminalisL	0.112206227257327	-0.056056158294601	0.280468612809256	0.113139303560646	0.946256043061619
521	rk_SuperiorlongitudinalfasciculusR	-0.0937248941013532	-0.268406451878241	0.0809566636755346	0.242127390396289	0.998513926870589
522	rk_SuperiorlongitudinalfasciculusL	-0.111873347544284	-0.285832307415077	0.0620856123265093	0.171337737668755	0.998513926870589
523	rk_SuperiorfrontooccipitalfasciculusR	0.0912925073936285	-0.08604293279055	0.268627947577807	0.371754545445442	0.998513926870589
524	rk_SuperiorfrontooccipitalfasciculusL	0.208920371375495	0.0365065233624453	0.381334219388545	0.011889014447676	0.463940897658624
525	rk_UncinatefasciculusR	0.0353582196385368	-0.138849341168348	0.209565780445422	0.691572077418247	0.998513926870589
526	rk_UncinatefasciculusL	0.0667496158364879	-0.110173602273306	0.243672833946282	0.359471090925174	0.998513926870589
527	rk_TapetumR	-0.0338513947720381	-0.198663361687485	0.130960572143409	0.651860770771714	0.998513926870589
528	rk_TapetumL	0.0625390215497741	-0.109848736294066	0.234926779393614	0.445550277989136	0.998513926870589
529	ak_Middlecerebellarpeduncle	0.175422506607646	-0.00307309542705217	0.353918108642345	0.146471970947859	0.998513926870589
530	ak_Pontine	0.200371371419432	0.0217172820277095	0.379025460811154	0.110043025135021	0.946256043061619
531	ak_GenuCC	0.243793816021281	0.0644043174987602	0.423183314543803	0.252532111040339	0.998513926870589
532	ak_BodyCC	0.216581427325175	0.0376209976668417	0.395541856983508	0.213929228579758	0.998513926870589
533	ak_SpleniumCC	0.17197645079822	-0.00751994596775996	0.3514728475642	0.224558228647247	0.998513926870589
534	ak_Fornix	0.18833615037425	0.0187300412167089	0.357942259531791	0.321445611887988	0.998513926870589
535	ak_CorticospinaltractR	0.190888295886357	0.0122342224957227	0.36954236927699	0.183142746874015	0.998513926870589
536	ak_CorticospinaltractL	0.199322171148189	0.0217227497515586	0.376921592544819	0.133633995674113	0.998513926870589
537	ak_MediallemniscusR	0.107669143266599	-0.0708311881596036	0.286169474692801	0.5010388093897	0.998513926870589
538	ak_MediallemniscusL	0.126484042566806	-0.0524594482907893	0.305427533424402	0.354778211436213	0.998513926870589
539	ak_InferiorcerebellarpeduncleR	-0.00738130159416544	-0.182323205901931	0.1675606027136	0.944037805603653	0.999368926712423
540	ak_InferiorcerebellarpeduncleL	0.044471943111531	-0.13238818652152	0.221332072744582	0.718300275400423	0.998513926870589
541	ak_SuperiorcerebellarpeduncleR	0.113940436215532	-0.0632080790981242	0.291088951529189	0.495168054670036	0.998513926870589
542	ak_SuperiorcerebellarpeduncleL	0.0798874134777822	-0.0984560289563976	0.258230855911962	0.626314207451157	0.998513926870589
543	ak_CerebralpeduncleR	0.119195638154941	-0.0594248843395096	0.297816160649392	0.48647200339341	0.998513926870589
544	ak_CerebralpeduncleL	0.161452648847594	-0.0168666259087824	0.339771923603971	0.390807807460391	0.998513926870589
545	ak_AnteriorlimbofinternalcapsuleR	0.250038276687312	0.0778311089557436	0.42224544441888	0.206632463154272	0.998513926870589
546	ak_AnteriorlimbofinternalcapsuleL	0.154112721641073	-0.0212356615796828	0.329461104861828	0.294742874250995	0.998513926870589
547	ak_.PosteriorlimbofinternalcapsuleR	0.240304208919735	0.0612200295066364	0.419388388332834	0.215188796647054	0.998513926870589
548	ak_PosteriorlimbofinternalcapsuleL	0.231480226249919	0.0523024814520392	0.410657971047799	0.122650375226363	0.962689737625789
549	ak_RetrolenticularpartofinternalcapsuleR	0.0742833831870432	-0.104512835417468	0.253079601791554	0.518775040777928	0.998513926870589
550	ak_RetrolenticularpartofinternalcapsuleL	0.00949652299483808	-0.169573620203181	0.188566666192857	0.905791741955121	0.998513926870589
551	ak_AnteriorcoronaradiataR	0.158979122208894	-0.0148582408310375	0.332816485248826	0.356737319009212	0.998513926870589
552	ak_AnteriorcoronaradiataL	0.102899440411308	-0.072203328669384	0.278002209491999	0.484199304679958	0.998513926870589
553	ak_SuperiorcoronaradiataR	0.105329656566063	-0.0692496477722901	0.279908960904416	0.448938758489285	0.998513926870589
554	ak_SuperiorcoronaradiataL	-0.000522207587083755	-0.171914478905377	0.170870063731209	0.994993601447239	0.999368926712423
555	ak_PosteriorcoronaradiataR	0.0615479434044306	-0.108950642828292	0.232046529637153	0.550438532733504	0.998513926870589
556	ak_PosteriorcoronaradiataL	-0.024283313873277	-0.194882227467713	0.146315599721159	0.696055680232795	0.998513926870589
557	ak_PosteriorthalamicradiationR	0.162533718794177	-0.0132472476916304	0.338314685279985	0.107925955369703	0.946256043061619
558	ak_PosteriorthalamicradiationL	0.0738645923897851	-0.102349198760198	0.250078383539768	0.36778061118525	0.998513926870589
559	ak_SagittalstratumR	-0.0414601353502839	-0.217914541200398	0.134994270499831	0.678302409837619	0.998513926870589
560	ak_SagittalstratumL	0.0506499763387521	-0.126728287143946	0.22802823982145	0.52085859290174	0.998513926870589
561	ak_ExternalcapsuleR	0.115235332621334	-0.0629996818385809	0.293470347081249	0.378802788430292	0.998513926870589
562	ak_ExternalcapsuleL	0.0637380861662398	-0.114875221138161	0.242351393470641	0.572186333555482	0.998513926870589
563	ak_CingulumcingulategyrusR	0.14992301392961	-0.0273316365801122	0.327177664439332	0.333521294276897	0.998513926870589
564	ak_CingulumcingulategyrusL	0.0820707982989496	-0.0943243316827736	0.258465928280673	0.497145976410834	0.998513926870589
565	ak_CingulumhippocampusR	0.106319250658468	-0.072605237598423	0.285243738915358	0.554169881053693	0.998513926870589
566	ak_CingulumhippocampusL	-0.0167087153760072	-0.195443320653977	0.162025889901962	0.902195346713396	0.998513926870589
567	ak_Fornix_StriaterminalisR	0.121535195974153	-0.05804943423191	0.301119826180216	0.431279703310949	0.998513926870589
568	ak_Fornix_StriaterminalisL	-0.0736230180230956	-0.253166224508322	0.105920188462131	0.490259166012903	0.998513926870589
569	ak_SuperiorlongitudinalfasciculusR	0.0391479074871755	-0.130529815333398	0.208825630307749	0.635467895467398	0.998513926870589
570	ak_SuperiorlongitudinalfasciculusL	-0.0304884476647342	-0.201985798725931	0.141008903396462	0.661014841034487	0.998513926870589
571	ak_SuperiorfrontooccipitalfasciculusR	0.204566005588577	0.0338295301181674	0.375302481058987	0.254038607621341	0.998513926870589
572	ak_SuperiorfrontooccipitalfasciculusL	0.127494161721053	-0.0366975895712367	0.291685913013343	0.109166367964246	0.946256043061619
573	ak_UncinatefasciculusR	0.0308346860548696	-0.147483488290594	0.209152860400333	0.76185052816741	0.998513926870589
574	ak_UncinatefasciculusL	0.0169994636817563	-0.160868575861587	0.194867503225099	0.808124809993679	0.998513926870589
575	ak_TapetumR	0.108050435835826	-0.0652240892838185	0.28132496095547	0.255635419003875	0.998513926870589
576	ak_TapetumL	-0.0450016895173385	-0.21742145005196	0.127418071017283	0.57260167050952	0.998513926870589
577	FA_Middlecerebellarpeduncle	-0.123575435777051	-0.293028469213998	0.0458775976598955	0.208739036543012	0.998513926870589
578	FA_Pontine	-0.0781860539816419	-0.257107413676717	0.100735305713434	0.453164212698962	0.998513926870589
579	FA_GenuCC	-0.217738611868357	-0.373862520298489	-0.0616147034382244	0.00598768513596479	0.373631552484203
580	FA_BodyCC	-0.28061483208695	-0.443629170911487	-0.117600493262413	0.000535961948879815	0.123723743473726
581	FA_SpleniumCC	-0.256290318265397	-0.423883170768488	-0.088697465762307	0.00267244930321372	0.298508221889688
582	FA_Fornix	0.0672645736101787	-0.0772689981849535	0.211798145405311	0.389220658281738	0.998513926870589
583	FA_CorticospinaltractR	-0.133702002076481	-0.309304335135172	0.0419003309822095	0.201035330815643	0.998513926870589
584	FA_CorticospinaltractL	0.120516154212129	-0.0565706099932412	0.297602918417499	0.167832121831708	0.998513926870589
585	FA_MediallemniscusR	-0.0626488601148577	-0.237379437291323	0.112081717061608	0.541666983879513	0.998513926870589
586	FA_MediallemniscusL	-0.028998855573466	-0.204778994170889	0.146781283023957	0.770641347044172	0.998513926870589
587	FA_InferiorcerebellarpeduncleR	0.0540708724153103	-0.112732534402366	0.220874279232987	0.56140013272592	0.998513926870589
588	FA_InferiorcerebellarpeduncleL	0.0672810019878327	-0.100854914118505	0.23541691809417	0.393945738458037	0.998513926870589
589	FA_SuperiorcerebellarpeduncleR	-0.0652658819965561	-0.243572949611747	0.113041185618635	0.546339361992565	0.998513926870589
590	FA_SuperiorcerebellarpeduncleL	-0.0250391098802804	-0.202490702586724	0.152412482826163	0.798542036214028	0.998513926870589
591	FA_CerebralpeduncleR	-0.251389551775567	-0.419211834181279	-0.083567269369856	0.0296066943805377	0.654818301505512
592	FA_CerebralpeduncleL	-0.125073767645013	-0.287859098549218	0.0377115632591913	0.164535869267369	0.998513926870589
593	FA_AnteriorlimbofinternalcapsuleR	-0.148535795519847	-0.315848240438994	0.0187766493992996	0.0542032268175588	0.764863086734061
594	FA_AnteriorlimbofinternalcapsuleL	-0.179650531746228	-0.347413613694924	-0.0118874497975325	0.0265739927004788	0.654818301505512
595	FA_.PosteriorlimbofinternalcapsuleR	-0.170331443964933	-0.344760892228603	0.00409800429873652	0.0566698551665493	0.764863086734061
596	FA_PosteriorlimbofinternalcapsuleL	-0.131994339665892	-0.308181677336996	0.0441929980052116	0.190556097131309	0.998513926870589
597	FA_RetrolenticularpartofinternalcapsuleR	0.0120527930292238	-0.160234758332089	0.184340344390536	0.881367244064659	0.998513926870589
598	FA_RetrolenticularpartofinternalcapsuleL	-0.0270719132357124	-0.199414977553213	0.145271151081788	0.753438067408359	0.998513926870589
599	FA_AnteriorcoronaradiataR	-0.0963776638907934	-0.254165981077922	0.0614106532963352	0.200835687487817	0.998513926870589
600	FA_AnteriorcoronaradiataL	-0.135390820017181	-0.287897591432922	0.0171159513985601	0.0668850858915149	0.81835869796677
601	FA_SuperiorcoronaradiataR	0.00706213317431699	-0.162133440361393	0.176257706710027	0.923195275764069	0.998513926870589
602	FA_SuperiorcoronaradiataL	0.0253495641567927	-0.14429061758148	0.194989745895066	0.753906050970984	0.998513926870589
603	FA_PosteriorcoronaradiataR	-0.00701094447121987	-0.181224850172672	0.167202961230233	0.92489729758016	0.998513926870589
604	FA_PosteriorcoronaradiataL	-0.00904086961288439	-0.181863669550008	0.16378193032424	0.911042359432018	0.998513926870589
605	FA_PosteriorthalamicradiationR	0.015165076527574	-0.142676082216649	0.173006235271797	0.836223028296859	0.998513926870589
606	FA_PosteriorthalamicradiationL	0.0714310081134211	-0.0876223519521802	0.230484368179022	0.344151124220124	0.998513926870589
607	FA_SagittalstratumR	-0.0537768994374299	-0.22048251971691	0.11292872084205	0.495404138554472	0.998513926870589
608	FA_SagittalstratumL	-0.0402526353249551	-0.20550604210541	0.1250007714555	0.640540206702457	0.998513926870589
609	FA_ExternalcapsuleR	-0.0302096143759389	-0.19643714242106	0.136017913669182	0.713899471359473	0.998513926870589
610	FA_ExternalcapsuleL	-0.0490636372896845	-0.217578965039607	0.119451690460238	0.569078816839608	0.998513926870589
611	FA_CingulumcingulategyrusR	-0.301292896974503	-0.472966703645189	-0.129619090303816	0.000790357987931662	0.140909538419816
612	FA_CingulumcingulategyrusL	-0.303052772983287	-0.472299548823986	-0.133805997142588	0.000594825689777527	0.123723743473726
613	FA_CingulumhippocampusR	-0.108351181253504	-0.283949419097	0.0672470565899921	0.169550899708985	0.998513926870589
614	FA_CingulumhippocampusL	-0.149472925052079	-0.325607387860435	0.0266615377562769	0.0527184380825136	0.764863086734061
615	FA_Fornix_StriaterminalisR	-0.0371415714628277	-0.194689203353939	0.120406060428284	0.598055080933577	0.998513926870589
616	FA_Fornix_StriaterminalisL	0.0111284047438649	-0.14628526146529	0.168542070953019	0.883947096237654	0.998513926870589
617	FA_SuperiorlongitudinalfasciculusR	-0.109000004237992	-0.282960994229068	0.0649609857530837	0.182836503457766	0.998513926870589
618	FA_SuperiorlongitudinalfasciculusL	-0.085932877165999	-0.260311934032879	0.0884461797008811	0.311332901171081	0.998513926870589
619	FA_SuperiorfrontooccipitalfasciculusR	-0.0362546543340535	-0.212960978779913	0.140451670111806	0.681947878021997	0.998513926870589
620	FA_SuperiorfrontooccipitalfasciculusL	0.19117587652425	0.0157136684027123	0.366638084645788	0.0356177865967334	0.687215672185046
621	FA_UncinatefasciculusR	-0.179775726333519	-0.356744216883026	-0.00280723578401254	0.043756169593648	0.725244386256735
622	FA_UncinatefasciculusL	-0.0798443342487753	-0.257057827644359	0.0973691591468084	0.43191213421153	0.998513926870589
623	FA_TapetumR	0.0317094310065627	-0.13165661964827	0.195075481661396	0.693722309333621	0.998513926870589
624	FA_TapetumL	0.0015595910626468	-0.168219757151055	0.171338939276349	0.984573899194224	0.999368926712423
625	MD_Middlecerebellarpeduncle	-0.148886889937871	-0.328547757319763	0.0307739774440204	0.0802627989643329	0.871025853108587
626	MD_Pontine	-0.171385536518154	-0.348531557880631	0.00576048484432168	0.0614763578355333	0.782882597742302
627	MD_GenuCC	0.0415057290986044	-0.112802731573131	0.19581418977034	0.674412364995169	0.998513926870589
628	MD_BodyCC	0.113062299881397	-0.0449995766617593	0.271124176424553	0.232342241664572	0.998513926870589
629	MD_SpleniumCC	0.0466179769324892	-0.118781850128132	0.212017803993111	0.615359594639511	0.998513926870589
630	MD_Fornix	-0.0511895180960903	-0.19330796118139	0.0909289249892094	0.543130462201578	0.998513926870589
631	MD_CorticospinaltractR	-0.0975875254221665	-0.275955594030826	0.0807805431864934	0.314802412274277	0.998513926870589
632	MD_CorticospinaltractL	-0.239340338153613	-0.4181198838437	-0.0605607924635265	0.00596947693719558	0.373631552484203
633	MD_MediallemniscusR	-0.110281105005246	-0.289542586763927	0.0689803767534359	0.264131239806624	0.998513926870589
634	MD_MediallemniscusL	-0.169536031168053	-0.348684950908715	0.009612888572609	0.0336210105601602	0.687215672185046
635	MD_InferiorcerebellarpeduncleR	-0.131012992239381	-0.308948425149483	0.046922440670722	0.0607402521882304	0.781482832277439
636	MD_InferiorcerebellarpeduncleL	-0.187952746564604	-0.364615749247155	-0.0112897438820529	0.0170746637852956	0.532729510101224
637	MD_SuperiorcerebellarpeduncleR	-0.102106928335185	-0.281061905311707	0.0768480486413364	0.32166552861623	0.998513926870589
638	MD_SuperiorcerebellarpeduncleL	-0.13702485005449	-0.315861559788967	0.0418118596799874	0.203203522433325	0.998513926870589
639	MD_CerebralpeduncleR	-0.20571266530885	-0.383629296820516	-0.027796033797183	0.100612978727408	0.946256043061619
640	MD_CerebralpeduncleL	-0.154657061439686	-0.330611625096916	0.021297502217543	0.266776877549356	0.998513926870589
641	MD_AnteriorlimbofinternalcapsuleR	-0.100020716444125	-0.263890125570195	0.063848692681946	0.359076148819223	0.998513926870589
642	MD_AnteriorlimbofinternalcapsuleL	-0.0533604128702802	-0.218380982620385	0.111660156879824	0.554740754302779	0.998513926870589
643	MD_.PosteriorlimbofinternalcapsuleR	-0.0695187517974463	-0.244338033693019	0.105300530098126	0.568560900455317	0.998513926870589
644	MD_PosteriorlimbofinternalcapsuleL	-0.0542356296230829	-0.22949512537946	0.121023866133294	0.579334191852493	0.998513926870589
645	MD_RetrolenticularpartofinternalcapsuleR	-0.061399736669223	-0.233179795152281	0.110380321813835	0.472115800276737	0.998513926870589
646	MD_RetrolenticularpartofinternalcapsuleL	0.0392082145145743	-0.1330478700935	0.211464299122649	0.634986284074942	0.998513926870589
647	MD_AnteriorcoronaradiataR	-0.0540953033937873	-0.21406092526623	0.105870318478655	0.530112612102398	0.998513926870589
648	MD_AnteriorcoronaradiataL	-0.0237441078477087	-0.183507608792447	0.13601939309703	0.777004378319506	0.998513926870589
649	MD_SuperiorcoronaradiataR	-0.0304191321861076	-0.194287764012093	0.133449499639878	0.703694656591812	0.998513926870589
650	MD_SuperiorcoronaradiataL	-0.022198086458297	-0.183164704989896	0.138768532073302	0.754688765067565	0.998513926870589
651	MD_PosteriorcoronaradiataR	-0.0752036368720078	-0.237312852230351	0.0869055784863352	0.297233231014423	0.998513926870589
652	MD_PosteriorcoronaradiataL	-0.0192239543275694	-0.182485349881746	0.144037441226607	0.773635549326881	0.998513926870589
653	MD_PosteriorthalamicradiationR	-0.139751374230988	-0.309099831627654	0.0295970831656776	0.0743200810983625	0.849657147444967
654	MD_PosteriorthalamicradiationL	-0.115301272771502	-0.282268525967975	0.0516659804249707	0.10924137042714	0.946256043061619
655	MD_SagittalstratumR	-0.0956020505825679	-0.264406889679172	0.0732027885140362	0.265960975983884	0.998513926870589
656	MD_SagittalstratumL	-0.173017543998566	-0.341389638101	-0.00464544989613241	0.0291499581366551	0.654818301505512
657	MD_ExternalcapsuleR	-0.0683173962789217	-0.233344770083052	0.0967099775252086	0.429028265994497	0.998513926870589
658	MD_ExternalcapsuleL	-0.0488214453060467	-0.214521017608405	0.116878126996311	0.591936029397607	0.998513926870589
659	MD_CingulumcingulategyrusR	0.000254420241473738	-0.175673328783575	0.176182169266523	0.997767373945256	0.999368926712423
660	MD_CingulumcingulategyrusL	0.0748859297018817	-0.100443647967858	0.250215507371621	0.322191602280675	0.998513926870589
661	MD_CingulumhippocampusR	-0.0845702121809834	-0.263564434657675	0.094424010295708	0.453596928557172	0.998513926870589
662	MD_CingulumhippocampusL	-0.06118784710238	-0.240109211998921	0.117733517794161	0.493421489577882	0.998513926870589
663	MD_Fornix_StriaterminalisR	-0.125174516139149	-0.28820600300042	0.0378569707221224	0.209169050003116	0.998513926870589
664	MD_Fornix_StriaterminalisL	-0.0819455264458637	-0.253729259067015	0.0898382061752879	0.312109041324578	0.998513926870589
665	MD_SuperiorlongitudinalfasciculusR	0.00838682375148106	-0.159237326725767	0.176010974228729	0.90871325957871	0.998513926870589
666	MD_SuperiorlongitudinalfasciculusL	0.0275188905077109	-0.141332325803413	0.196370106818835	0.710901716853502	0.998513926870589
667	MD_SuperiorfrontooccipitalfasciculusR	-0.0571914260020979	-0.224406187190516	0.11002333518632	0.543717775418461	0.998513926870589
668	MD_SuperiorfrontooccipitalfasciculusL	-0.0448057726580362	-0.207929092457441	0.118317547141369	0.5228669030622	0.998513926870589
669	MD_UncinatefasciculusR	0.0112537267139651	-0.16324277721775	0.18575023064568	0.912706556835824	0.998513926870589
670	MD_UncinatefasciculusL	0.139163715132122	-0.0377754727113813	0.316102902975625	0.331364194887035	0.998513926870589
671	MD_TapetumR	0.0004543313866583	-0.15976008778938	0.160668750562697	0.995767798308804	0.999368926712423
672	MD_TapetumL	0.0406437508632076	-0.125865143751064	0.207152645477479	0.614821070060683	0.998513926870589
673	RD_Middlecerebellarpeduncle	-0.0116947707311585	-0.18886271982368	0.165473178361363	0.909251703661145	0.998513926870589
674	RD_Pontine	-0.132219603250369	-0.309728698966206	0.0452894924654682	0.146470939286841	0.998513926870589
675	RD_GenuCC	0.123385047118952	-0.0300626800877337	0.276832774325638	0.120440810552943	0.95830367867606
676	RD_BodyCC	0.191947539419926	0.0330577086769477	0.350837370162905	0.0163755359841124	0.526128138380453
677	RD_SpleniumCC	0.165141105274207	-0.000230269940046518	0.330512480488461	0.0356251009785947	0.687215672185046
678	RD_Fornix	-0.0438742738556224	-0.185958306416053	0.0982097587048081	0.594164512435033	0.998513926870589
679	RD_CorticospinaltractR	-0.039712356516327	-0.216924842728695	0.137500129696041	0.644176647034725	0.998513926870589
680	RD_CorticospinaltractL	-0.227068263539157	-0.405045082576341	-0.0490914445019736	0.00469899169800619	0.366521352444483
681	RD_MediallemniscusR	-0.0668184757902577	-0.244603023989753	0.110966072409237	0.449286598989696	0.998513926870589
682	RD_MediallemniscusL	-0.118738698564607	-0.296876705733163	0.0593993086039495	0.113732697483368	0.946256043061619
683	RD_InferiorcerebellarpeduncleR	-0.132167324387993	-0.304580994759294	0.0402463459833074	0.0862717465325542	0.904765879601913
684	RD_InferiorcerebellarpeduncleL	-0.178167262217245	-0.349402242453983	-0.00693228198050599	0.0111557905782997	0.463940897658624
685	RD_SuperiorcerebellarpeduncleR	-0.0628089790583873	-0.240778451908374	0.1151604937916	0.45658561944445	0.998513926870589
686	RD_SuperiorcerebellarpeduncleL	-0.107070993782745	-0.284502607525264	0.0703606199597742	0.208162811764256	0.998513926870589
687	RD_CerebralpeduncleR	0.0128419407466534	-0.15859123566432	0.184275117157627	0.88638209957887	0.998513926870589
688	RD_CerebralpeduncleL	-0.0307137057862949	-0.198483886999245	0.137056475426655	0.766473894296473	0.998513926870589
689	RD_AnteriorlimbofinternalcapsuleR	-0.00312637462942274	-0.167982447198411	0.161729697939566	0.973592880261419	0.999368926712423
690	RD_AnteriorlimbofinternalcapsuleL	0.0373360319430205	-0.127836350848681	0.202508414734722	0.656416906363682	0.998513926870589
691	RD_.PosteriorlimbofinternalcapsuleR	0.0555420319212664	-0.118338583181908	0.22942264702444	0.53890299432665	0.998513926870589
692	RD_PosteriorlimbofinternalcapsuleL	0.0520376900313414	-0.123409167851833	0.227484547914516	0.532183029437614	0.998513926870589
693	RD_RetrolenticularpartofinternalcapsuleR	-0.0665469860041326	-0.23678726745908	0.103693295450815	0.397751395499619	0.998513926870589
694	RD_RetrolenticularpartofinternalcapsuleL	0.0227391008949994	-0.147005509269604	0.192483711059603	0.785900027219195	0.998513926870589
695	RD_AnteriorcoronaradiataR	-0.00568060750974228	-0.16215216770606	0.150790952686575	0.939863346058737	0.999368926712423
696	RD_AnteriorcoronaradiataL	0.03084375606905	-0.123953938254098	0.185641450392198	0.686674997911815	0.998513926870589
697	RD_SuperiorcoronaradiataR	-0.0294723033562791	-0.193032521475218	0.13408791476266	0.671773328962437	0.998513926870589
698	RD_SuperiorcoronaradiataL	-0.0301326187034419	-0.192269043555233	0.132003806148349	0.661467525516217	0.998513926870589
699	RD_PosteriorcoronaradiataR	-0.0608245008123201	-0.227078114953072	0.105429113328432	0.38775011670786	0.998513926870589
700	RD_PosteriorcoronaradiataL	-0.0225697224572739	-0.188479029206434	0.143339584291886	0.750773505011503	0.998513926870589
701	RD_PosteriorthalamicradiationR	-0.0887153043709089	-0.250094090645741	0.0726634819039237	0.223870528787269	0.998513926870589
702	RD_PosteriorthalamicradiationL	-0.105559464619046	-0.266399891241817	0.0552809620037258	0.143509370077802	0.998513926870589
703	RD_SagittalstratumR	-0.0482763076837147	-0.213900871375166	0.117348256007737	0.554841478143221	0.998513926870589
704	RD_SagittalstratumL	-0.108681841099321	-0.2730582544607	0.0556945722620577	0.170656863412392	0.998513926870589
705	RD_ExternalcapsuleR	-0.0444400658565692	-0.207074551334543	0.118194419621404	0.597119436675799	0.998513926870589
706	RD_ExternalcapsuleL	-0.0262214351154958	-0.189707754987644	0.137264884756653	0.76581532370733	0.998513926870589
707	RD_CingulumcingulategyrusR	0.163070463943654	-0.0082751817355288	0.334416109622838	0.0476578862504659	0.725244386256735
708	RD_CingulumcingulategyrusL	0.229369556954832	0.0596457322735204	0.399093381636143	0.00182613598207578	0.227901770563057
709	RD_CingulumhippocampusR	-0.0107319351972668	-0.187879893456483	0.16641602306195	0.910267393483289	0.998513926870589
710	RD_CingulumhippocampusL	0.0455993471028805	-0.131669986187378	0.222868680393139	0.580578935530701	0.998513926870589
711	RD_Fornix_StriaterminalisR	-0.0839984530967676	-0.237762897679557	0.0697659914860221	0.309627466136418	0.998513926870589
712	RD_Fornix_StriaterminalisL	-0.0712514490324288	-0.230095371319613	0.0875924732547555	0.343688880376202	0.998513926870589
713	RD_SuperiorlongitudinalfasciculusR	0.04179050301155	-0.127226068148756	0.210807074171856	0.570795107711607	0.998513926870589
714	RD_SuperiorlongitudinalfasciculusL	0.0513102635782217	-0.118549907990131	0.221170435146574	0.510891772101491	0.998513926870589
715	RD_SuperiorfrontooccipitalfasciculusR	-0.0321198321597646	-0.203483275113299	0.13924361079377	0.709658894651708	0.998513926870589
716	RD_SuperiorfrontooccipitalfasciculusL	-0.10167654278127	-0.266980170150383	0.0636270845878424	0.192483913134894	0.998513926870589
717	RD_UncinatefasciculusR	0.111473339394429	-0.0636747867957688	0.286621465584627	0.286468294680307	0.998513926870589
718	RD_UncinatefasciculusL	0.161356367385255	-0.0146124902111599	0.337325224981671	0.263826549442456	0.998513926870589
719	RD_TapetumR	-0.00862233443227964	-0.169276571280491	0.152031902415932	0.920230409565228	0.998513926870589
720	RD_TapetumL	0.0231709993779678	-0.144038892844478	0.190380891600413	0.772651021588755	0.998513926870589
721	AD_Middlecerebellarpeduncle	-0.242322849056854	-0.418833545551775	-0.0658121525619325	0.00310946064468425	0.298508221889688
722	AD_Pontine	-0.199179771871808	-0.37653163996226	-0.0218279037813559	0.0329378421494528	0.685107116708619
723	AD_GenuCC	-0.133286517744905	-0.299386891351963	0.0328138558621535	0.326539800617585	0.998513926870589
724	AD_BodyCC	-0.0585616333136328	-0.224019503771757	0.106896237144492	0.632504835469691	0.998513926870589
725	AD_SpleniumCC	-0.118941357711948	-0.290903062830603	0.0530203474067066	0.319021265947175	0.998513926870589
726	AD_Fornix	-0.0623676671751841	-0.209203272163416	0.0844679378130474	0.49064943873017	0.998513926870589
727	AD_CorticospinaltractR	-0.157595111329206	-0.336079921366195	0.0208896987077829	0.145110157350593	0.998513926870589
728	AD_CorticospinaltractL	-0.195010333852232	-0.374160638809272	-0.0158600288951918	0.0471247673315297	0.725244386256735
729	AD_MediallemniscusR	-0.144147390468713	-0.323814022513565	0.0355192415761385	0.191883019946894	0.998513926870589
730	AD_MediallemniscusL	-0.201309184261728	-0.380748748521743	-0.0218696200017135	0.0293091246271999	0.654818301505512
731	AD_InferiorcerebellarpeduncleR	-0.0789612162677288	-0.255366467142945	0.0974440346074869	0.297815325273871	0.998513926870589
732	AD_InferiorcerebellarpeduncleL	-0.141406581005513	-0.320614069857047	0.0378009078460198	0.113343852236398	0.946256043061619
733	AD_SuperiorcerebellarpeduncleR	-0.112795897071596	-0.292507873940202	0.0669160797970106	0.334391295900347	0.998513926870589
734	AD_SuperiorcerebellarpeduncleL	-0.124018840096784	-0.303789636089436	0.0557519558958691	0.301186396506321	0.998513926870589
735	AD_CerebralpeduncleR	-0.34274263926764	-0.519615104474999	-0.165870174060281	0.0135681722790589	0.486428555369049
736	AD_CerebralpeduncleL	-0.221995697914794	-0.397853801943138	-0.0461375938864502	0.121132773816517	0.95830367867606
737	AD_AnteriorlimbofinternalcapsuleR	-0.226844317062393	-0.393083711115826	-0.0606049230089608	0.0660927375938949	0.816670658585949
738	AD_AnteriorlimbofinternalcapsuleL	-0.181605270883256	-0.349836286213286	-0.0133742555532258	0.0695569793827633	0.842787478346492
739	AD_.PosteriorlimbofinternalcapsuleR	-0.197681908279362	-0.375604104229651	-0.0197597123290741	0.164847555989428	0.998513926870589
740	AD_PosteriorlimbofinternalcapsuleL	-0.147512588209091	-0.324536289812429	0.0295111133942471	0.202169018632963	0.998513926870589
741	AD_RetrolenticularpartofinternalcapsuleR	-0.0358141689914016	-0.212530590884263	0.14090225290146	0.714467130408133	0.998513926870589
742	AD_RetrolenticularpartofinternalcapsuleL	0.0520584148275668	-0.125895287483637	0.23001211713877	0.535182627871032	0.998513926870589
743	AD_AnteriorcoronaradiataR	-0.137117304357934	-0.310595944805133	0.0363613360892657	0.222482225972986	0.998513926870589
744	AD_AnteriorcoronaradiataL	-0.128836799341199	-0.302722546606571	0.0450489479241718	0.203046643937777	0.998513926870589
745	AD_SuperiorcoronaradiataR	-0.0248740499186573	-0.195687736706429	0.145939636869115	0.800189875090506	0.998513926870589
746	AD_SuperiorcoronaradiataL	-0.0048022821819275	-0.172994149057268	0.163389584693413	0.954427024578153	0.999368926712423
747	AD_PosteriorcoronaradiataR	-0.085190594751006	-0.245543686733814	0.0751624972318025	0.28517465848194	0.998513926870589
748	AD_PosteriorcoronaradiataL	-0.0110543752781595	-0.174409308993774	0.152300558437455	0.865843565193041	0.998513926870589
749	AD_PosteriorthalamicradiationR	-0.176052948989621	-0.355659703657732	0.00355380567848987	0.0483873050738499	0.725244386256735
750	AD_PosteriorthalamicradiationL	-0.0940983775660102	-0.273251514583768	0.0850547594517476	0.234419933754242	0.998513926870589
751	AD_SagittalstratumR	-0.140434952536348	-0.317989982840844	0.0371200777681473	0.112390822192127	0.946256043061619
752	AD_SagittalstratumL	-0.217636826583564	-0.395029289657152	-0.0402443635099771	0.0121624038883504	0.463940897658624
753	AD_ExternalcapsuleR	-0.102676229837007	-0.274762619912468	0.0694101602384541	0.262487662680604	0.998513926870589
754	AD_ExternalcapsuleL	-0.0808207823101086	-0.253748442116998	0.0921068774967807	0.401936686908793	0.998513926870589
755	AD_CingulumcingulategyrusR	-0.208232675720077	-0.387055276284854	-0.0294100751552989	0.0431564106633107	0.725244386256735
756	AD_CingulumcingulategyrusL	-0.165265498794928	-0.342607575929609	0.0120765783397533	0.0739925966828869	0.849657147444967
757	AD_CingulumhippocampusR	-0.154645418266774	-0.333902094668501	0.0246112581349521	0.186506844298521	0.998513926870589
758	AD_CingulumhippocampusL	-0.188978912556282	-0.3681413236642	-0.00981650144836366	0.0372251295658545	0.687215672185046
759	AD_Fornix_StriaterminalisR	-0.14504541098513	-0.323973407815688	0.0338825858454279	0.192635262228203	0.998513926870589
760	AD_Fornix_StriaterminalisL	-0.0548313423355349	-0.23362029689816	0.12395761222709	0.549102828146216	0.998513926870589
761	AD_SuperiorlongitudinalfasciculusR	-0.0554817853371129	-0.226811884344009	0.115848313669783	0.504007400635079	0.998513926870589
762	AD_SuperiorlongitudinalfasciculusL	-0.0242453507149616	-0.197252734690004	0.148762033260081	0.752915649681815	0.998513926870589
763	AD_SuperiorfrontooccipitalfasciculusR	-0.0822849200178913	-0.248925358860244	0.084355518824461	0.444821125438636	0.998513926870589
764	AD_SuperiorfrontooccipitalfasciculusL	0.0599150706406848	-0.107010089426819	0.226840230708189	0.373992091312783	0.998513926870589
765	AD_UncinatefasciculusR	-0.147007374624729	-0.324002679209615	0.0299879299601559	0.0764393499428452	0.859111103628876
766	AD_UncinatefasciculusL	0.0227435868084858	-0.156987860576917	0.202475034193889	0.823218208361045	0.998513926870589
767	AD_TapetumR	0.0151305008602505	-0.149985740897716	0.180246742618217	0.859361369248734	0.998513926870589
768	AD_TapetumL	0.0599414007060472	-0.108497716501522	0.228380517913616	0.480621897404382	0.998513926870589
769	smt_fa_Middlecerebellarpeduncle	0.0190631599325908	-0.156790683847693	0.194917003712875	0.832878843264603	0.998513926870589
770	smt_fa_Pontine	0.109360297076338	-0.0689832590437841	0.28770385319646	0.144746770782524	0.998513926870589
771	smt_fa_GenuCC	-0.0346122814512034	-0.203757106592788	0.134532543690381	0.660068884160179	0.998513926870589
772	smt_fa_BodyCC	-0.0661417651743894	-0.239355768686313	0.107072238337534	0.314480956067788	0.998513926870589
773	smt_fa_SpleniumCC	-0.0269767461444161	-0.201913089965336	0.147959597676503	0.680776822386773	0.998513926870589
774	smt_fa_Fornix	0.0528772554605908	-0.0931885585686742	0.198943069489856	0.505994309793141	0.998513926870589
775	smt_fa_CorticospinaltractR	0.155476478499662	-0.0211854314030448	0.332138388402369	0.016221865826151	0.526128138380453
776	smt_fa_CorticospinaltractL	0.233328521056987	0.056309929373047	0.410347112740927	0.000169807003997296	0.123723743473726
777	smt_fa_MediallemniscusR	0.0118522447084792	-0.166983153856009	0.190687643272968	0.880447015674083	0.998513926870589
778	smt_fa_MediallemniscusL	0.0693450200869091	-0.10955681496715	0.248246855140968	0.350312219286497	0.998513926870589
779	smt_fa_InferiorcerebellarpeduncleR	0.0176605143532834	-0.158411757918768	0.193732786625335	0.835441566399435	0.998513926870589
780	smt_fa_InferiorcerebellarpeduncleL	0.0521339015954695	-0.123843400750835	0.228111203941774	0.537469488366387	0.998513926870589
781	smt_fa_SuperiorcerebellarpeduncleR	0.167701156650234	-0.00891186877133396	0.344314182071801	0.0253361242397098	0.645295572472609
782	smt_fa_SuperiorcerebellarpeduncleL	0.260373237923139	0.0832971757746228	0.437449300071656	0.000397575662375325	0.123723743473726
783	smt_fa_CerebralpeduncleR	0.0376074067604568	-0.139859013827278	0.215073827348191	0.679487034380196	0.998513926870589
784	smt_fa_CerebralpeduncleL	0.110213883276711	-0.0659414853552577	0.28636925190868	0.118103000768486	0.953048194242909
785	smt_fa_AnteriorlimbofinternalcapsuleR	0.0724760594632308	-0.106337867785248	0.251289986711709	0.302305310386807	0.998513926870589
786	smt_fa_AnteriorlimbofinternalcapsuleL	0.0918221631744831	-0.0875403182755669	0.271184644624533	0.233557546214618	0.998513926870589
787	smt_fa_.PosteriorlimbofinternalcapsuleR	0.0454176825104985	-0.133052291435997	0.223887656456994	0.493624309505327	0.998513926870589
788	smt_fa_PosteriorlimbofinternalcapsuleL	0.126680986179276	-0.049081306390341	0.302443278748892	0.131474178824181	0.998513926870589
789	smt_fa_RetrolenticularpartofinternalcapsuleR	0.012016393680005	-0.166089041624249	0.190121828984259	0.804132950391104	0.998513926870589
790	smt_fa_RetrolenticularpartofinternalcapsuleL	0.0343261946820296	-0.142632881433929	0.211285270797988	0.648024821132715	0.998513926870589
791	smt_fa_AnteriorcoronaradiataR	0.0419098571010219	-0.130829720991128	0.214649435193172	0.556695832340917	0.998513926870589
792	smt_fa_AnteriorcoronaradiataL	0.0397412704977875	-0.135022168283631	0.214504709279206	0.532829157667728	0.998513926870589
793	smt_fa_SuperiorcoronaradiataR	0.0964465700970415	-0.0785500812998796	0.271443221493963	0.159424313482596	0.998513926870589
794	smt_fa_SuperiorcoronaradiataL	0.0511592693080073	-0.122005441886924	0.224323980502938	0.413218664566904	0.998513926870589
795	smt_fa_PosteriorcoronaradiataR	0.0198767221835895	-0.15615632531945	0.195909769686629	0.700277345444573	0.998513926870589
796	smt_fa_PosteriorcoronaradiataL	0.0238749256617349	-0.151909002246547	0.199658853570017	0.661358832000938	0.998513926870589
797	smt_fa_PosteriorthalamicradiationR	0.0723483806278939	-0.10303488254816	0.247731643803948	0.243650918486073	0.998513926870589
798	smt_fa_PosteriorthalamicradiationL	0.0511594271966806	-0.124292393959031	0.226611248352392	0.420661012056681	0.998513926870589
799	smt_fa_SagittalstratumR	-0.000500371519698429	-0.172231092649256	0.171230349609859	0.994345505000776	0.999368926712423
800	smt_fa_SagittalstratumL	-0.00707243301770482	-0.180439645916577	0.166294779881167	0.908867333386266	0.998513926870589
801	smt_fa_ExternalcapsuleR	-0.00863015469229525	-0.188564804743111	0.17130449535852	0.879232183135153	0.998513926870589
802	smt_fa_ExternalcapsuleL	0.032551887004123	-0.147336879007462	0.212440653015708	0.698235298290083	0.998513926870589
803	smt_fa_CingulumcingulategyrusR	0.00340093054569217	-0.1717884500208	0.178590311112184	0.963383020188403	0.999368926712423
804	smt_fa_CingulumcingulategyrusL	-0.00476663397747545	-0.177222572162369	0.167689304207419	0.9497892092406	0.999368926712423
805	smt_fa_CingulumhippocampusR	-0.0141571798053588	-0.192183269468732	0.163868909858015	0.816114913471618	0.998513926870589
806	smt_fa_CingulumhippocampusL	-0.087878520940943	-0.26288469099078	0.087127649108894	0.242207600698849	0.998513926870589
807	smt_fa_Fornix_StriaterminalisR	0.109845381665247	-0.0611962951104101	0.280887058440904	0.124437939305252	0.964587256229534
808	smt_fa_Fornix_StriaterminalisL	-0.00540346791984	-0.18007966981522	0.16927273397554	0.934571765630445	0.999368926712423
809	smt_fa_SuperiorlongitudinalfasciculusR	-0.0504133664520579	-0.228136992164468	0.127310259260352	0.421494942726504	0.998513926870589
810	smt_fa_SuperiorlongitudinalfasciculusL	-0.0890904443399542	-0.266913032487619	0.0887321438077107	0.309639575706683	0.998513926870589
811	smt_fa_SuperiorfrontooccipitalfasciculusR	0.201088330510999	0.0220281000950502	0.380148560926947	0.0136418264726897	0.486428555369049
812	smt_fa_SuperiorfrontooccipitalfasciculusL	0.123013521238906	-0.0562197651189172	0.302246807596729	0.0296183489155975	0.654818301505512
813	smt_fa_UncinatefasciculusR	-0.0577169774101812	-0.235493693869678	0.120059739049315	0.570675783760755	0.998513926870589
814	smt_fa_UncinatefasciculusL	0.0423046212147494	-0.135271292781481	0.21988053521098	0.50709352202763	0.998513926870589
815	smt_fa_TapetumR	0.024896793321867	-0.139371392635095	0.189164979278829	0.774171799447372	0.998513926870589
816	smt_fa_TapetumL	0.0496410791220062	-0.123087338490592	0.222369496734605	0.4712688595339	0.998513926870589
817	smt_long_Middlecerebellarpeduncle	-0.152403531352891	-0.331710829910356	0.0269037672045732	0.0787331179211151	0.861920448820629
818	smt_long_Pontine	-0.194049731610945	-0.37181876982102	-0.0162806934008709	0.0770997144282324	0.859111103628876
819	smt_long_GenuCC	-0.00191879905368247	-0.167067076373228	0.163229478265864	0.986678619463662	0.999368926712423
820	smt_long_BodyCC	0.0122391590547657	-0.159661663417475	0.184139981527006	0.912572505919805	0.998513926870589
821	smt_long_SpleniumCC	0.0508570902637534	-0.123461233282582	0.225175413810089	0.593623939825681	0.998513926870589
822	smt_long_Fornix	-0.212573033460035	-0.392031128067226	-0.0331149388528448	0.183782953689036	0.998513926870589
823	smt_long_CorticospinaltractR	-0.0157035327886886	-0.195475301012123	0.164068235434746	0.894366383727549	0.998513926870589
824	smt_long_CorticospinaltractL	-0.1186193578329	-0.298353629828737	0.0611149141629378	0.25512906253406	0.998513926870589
825	smt_long_MediallemniscusR	-0.127046509187352	-0.306683357271591	0.0525903388968862	0.2397252669167	0.998513926870589
826	smt_long_MediallemniscusL	-0.165500932034321	-0.345233427345317	0.0142315632766744	0.0819999845148848	0.882206729953244
827	smt_long_InferiorcerebellarpeduncleR	-0.175741296479015	-0.354360333622029	0.00287774066399951	0.0387338906179181	0.687215672185046
828	smt_long_InferiorcerebellarpeduncleL	-0.163245988894858	-0.34293274342525	0.0164407656355334	0.0907902583187166	0.928739691653757
829	smt_long_SuperiorcerebellarpeduncleR	-0.07050806971569	-0.250328897709993	0.109312758278613	0.599387112607251	0.998513926870589
830	smt_long_SuperiorcerebellarpeduncleL	0.01777859539484	-0.162157314604258	0.197714505393939	0.894452913513857	0.998513926870589
831	smt_long_CerebralpeduncleR	-0.0772970761376927	-0.256779017509549	0.102184865234164	0.554312456577627	0.998513926870589
832	smt_long_CerebralpeduncleL	-0.0584178897821074	-0.237496278798689	0.120660499234474	0.685388734258012	0.998513926870589
833	smt_long_AnteriorlimbofinternalcapsuleR	-0.0708843211138388	-0.239278132949767	0.0975094907220892	0.545427464344551	0.998513926870589
834	smt_long_AnteriorlimbofinternalcapsuleL	-0.0231440269933839	-0.19305889566198	0.146770841675212	0.80839484403606	0.998513926870589
835	smt_long_.PosteriorlimbofinternalcapsuleR	-0.0154228951170819	-0.192856409032173	0.162010618798009	0.893543923354599	0.998513926870589
836	smt_long_PosteriorlimbofinternalcapsuleL	0.000329023650181935	-0.178586989949006	0.179245037249369	0.997398526319085	0.999368926712423
837	smt_long_RetrolenticularpartofinternalcapsuleR	-0.0493488411549328	-0.224252192759582	0.125554510449716	0.59647955492411	0.998513926870589
838	smt_long_RetrolenticularpartofinternalcapsuleL	0.0533141939962721	-0.122816803805612	0.229445191798156	0.511413389142037	0.998513926870589
839	smt_long_AnteriorcoronaradiataR	-0.0462380717607005	-0.212001324811373	0.119525181289972	0.6364908391304	0.998513926870589
840	smt_long_AnteriorcoronaradiataL	0.00402887470610491	-0.163151289733775	0.171209039145985	0.963303363589881	0.999368926712423
841	smt_long_SuperiorcoronaradiataR	0.0127386397765467	-0.155762942613694	0.181240222166788	0.877891115144349	0.998513926870589
842	smt_long_SuperiorcoronaradiataL	-0.00229197883170254	-0.169866373302809	0.165282415639404	0.975022251154638	0.999368926712423
843	smt_long_PosteriorcoronaradiataR	-0.0628028621892144	-0.232355917086208	0.106750192707779	0.412559605063337	0.998513926870589
844	smt_long_PosteriorcoronaradiataL	0.0178468999598521	-0.150080132978846	0.185773932898551	0.797567814735564	0.998513926870589
845	smt_long_PosteriorthalamicradiationR	-0.134096403126005	-0.308479308382012	0.0402865021300026	0.1117643224909	0.946256043061619
846	smt_long_PosteriorthalamicradiationL	-0.111621456089621	-0.282556984657467	0.0593140724782254	0.164216121333189	0.998513926870589
847	smt_long_SagittalstratumR	-0.111047902436288	-0.28762426310421	0.0655284582316343	0.256357555925542	0.998513926870589
848	smt_long_SagittalstratumL	-0.173629121005979	-0.349073760047531	0.00181551803557364	0.0446810520940284	0.725244386256735
849	smt_long_ExternalcapsuleR	-0.0808600279766628	-0.250433287130504	0.0887132311771787	0.32001533257018	0.998513926870589
850	smt_long_ExternalcapsuleL	-0.0204148363918867	-0.190108960392046	0.149279287608273	0.827073307406862	0.998513926870589
851	smt_long_CingulumcingulategyrusR	0.00295803653775336	-0.175587740914317	0.181503813989824	0.973897515607204	0.999368926712423
852	smt_long_CingulumcingulategyrusL	0.0624443338376407	-0.115964721888828	0.240853389564109	0.417053432689509	0.998513926870589
853	smt_long_CingulumhippocampusR	-0.101767798140628	-0.280874423480687	0.0773388271994303	0.280079948737667	0.998513926870589
854	smt_long_CingulumhippocampusL	-0.114286145600079	-0.293285036975769	0.0647127457756105	0.148038286439601	0.998513926870589
855	smt_long_Fornix_StriaterminalisR	-0.0640326632215243	-0.241113944112501	0.113048617669453	0.553585229361485	0.998513926870589
856	smt_long_Fornix_StriaterminalisL	-0.0880984502297059	-0.267829381249977	0.0916324807905649	0.277677998166058	0.998513926870589
857	smt_long_SuperiorlongitudinalfasciculusR	-0.0141262078643584	-0.183097715900399	0.154845300171682	0.855011322504772	0.998513926870589
858	smt_long_SuperiorlongitudinalfasciculusL	0.00333281803673967	-0.168213656902314	0.174879292975793	0.967626570081981	0.999368926712423
859	smt_long_SuperiorfrontooccipitalfasciculusR	0.0110252831152023	-0.158591911031078	0.180642477261483	0.917468646606964	0.998513926870589
860	smt_long_SuperiorfrontooccipitalfasciculusL	0.00118335347247176	-0.163506299602619	0.165873006547563	0.987231779672278	0.999368926712423
861	smt_long_UncinatefasciculusR	-0.0415817896701745	-0.221092311863237	0.137928732522888	0.65393483777328	0.998513926870589
862	smt_long_UncinatefasciculusL	0.0493728963348494	-0.129577258049547	0.228323050719246	0.556832142838543	0.998513926870589
863	smt_long_TapetumR	-0.0497478655522184	-0.223427554144102	0.123931823039665	0.517051006711599	0.998513926870589
864	smt_long_TapetumL	0.150714789652123	-0.0196634641105857	0.321093043414832	0.0194943798920509	0.559679898982
865	smt_md_Middlecerebellarpeduncle	-0.173200086470782	-0.352827433008352	0.0064272600667877	0.0390964044271941	0.687215672185046
866	smt_md_Pontine	-0.201805429824667	-0.378756843821953	-0.0248540158273807	0.0587497304853821	0.771787972507145
867	smt_md_GenuCC	0.0218496680687176	-0.138144475505843	0.181843811643278	0.84184518988457	0.998513926870589
868	smt_md_BodyCC	0.0552900376061271	-0.110376428550201	0.220956503762455	0.615611385830123	0.998513926870589
869	smt_md_SpleniumCC	0.0518463868424901	-0.118529763110546	0.222222536795527	0.584149511707876	0.998513926870589
870	smt_md_Fornix	-0.0600479614553371	-0.208560318845608	0.0884643959349337	0.503011924720631	0.998513926870589
871	smt_md_CorticospinaltractR	-0.0724493525862073	-0.251421847363201	0.106523142190786	0.529623090386871	0.998513926870589
872	smt_md_CorticospinaltractL	-0.206747269392292	-0.386046239814744	-0.0274482989698398	0.0382143223523753	0.687215672185046
873	smt_md_MediallemniscusR	-0.140034542493865	-0.319300629039692	0.0392315440519619	0.211836415499233	0.998513926870589
874	smt_md_MediallemniscusL	-0.190737636457662	-0.37025618892168	-0.011219083993643	0.0466553682175775	0.725244386256735
875	smt_md_InferiorcerebellarpeduncleR	-0.19012588489022	-0.368607254157151	-0.0116445156232891	0.0214440602205594	0.58178667728822
876	smt_md_InferiorcerebellarpeduncleL	-0.192410699593771	-0.371613994332976	-0.0132074048545659	0.0533932509527878	0.764863086734061
877	smt_md_SuperiorcerebellarpeduncleR	-0.141568251172176	-0.320792856571802	0.0376563542274497	0.262981566241172	0.998513926870589
878	smt_md_SuperiorcerebellarpeduncleL	-0.0933118805284389	-0.272549914273275	0.0859261532163976	0.460348840859337	0.998513926870589
879	smt_md_CerebralpeduncleR	-0.109608947254484	-0.289106274940797	0.0698883804318286	0.417613424841331	0.998513926870589
880	smt_md_CerebralpeduncleL	-0.076902008184873	-0.256057984141825	0.102253967772079	0.603085387329815	0.998513926870589
881	smt_md_AnteriorlimbofinternalcapsuleR	-0.0840249055263875	-0.24978994131495	0.0817401302621753	0.485709425812448	0.998513926870589
882	smt_md_AnteriorlimbofinternalcapsuleL	-0.0342312093254244	-0.201851709598883	0.133389290948035	0.726137008967229	0.998513926870589
883	smt_md_.PosteriorlimbofinternalcapsuleR	-0.0318132905531502	-0.207880906612188	0.144254325505888	0.790539059547987	0.998513926870589
884	smt_md_PosteriorlimbofinternalcapsuleL	-0.029584510182318	-0.207301607460233	0.148132587095597	0.775976056309849	0.998513926870589
885	smt_md_RetrolenticularpartofinternalcapsuleR	-0.0579132450816601	-0.231287381973746	0.115460891810426	0.541275541630397	0.998513926870589
886	smt_md_RetrolenticularpartofinternalcapsuleL	0.0443808813395798	-0.129726303426315	0.218488066105475	0.595343314981899	0.998513926870589
887	smt_md_AnteriorcoronaradiataR	-0.0527302533199521	-0.214329977325804	0.1088694706859	0.587793981338774	0.998513926870589
888	smt_md_AnteriorcoronaradiataL	-0.00649061003244348	-0.168936667743869	0.155955447678982	0.942147063636948	0.999368926712423
889	smt_md_SuperiorcoronaradiataR	-0.0109747913756285	-0.176419455067524	0.154469872316267	0.897236071476109	0.998513926870589
890	smt_md_SuperiorcoronaradiataL	-0.015864909503187	-0.179901862435808	0.148172043429434	0.829225568329986	0.998513926870589
891	smt_md_PosteriorcoronaradiataR	-0.0567580205774324	-0.222213943043145	0.10869790188828	0.466344616237624	0.998513926870589
892	smt_md_PosteriorcoronaradiataL	0.00585415083818954	-0.159374096825443	0.171082398501822	0.932106350003394	0.998513926870589
893	smt_md_PosteriorthalamicradiationR	-0.136720888357147	-0.308180005905465	0.0347382291911714	0.105320946462094	0.946256043061619
894	smt_md_PosteriorthalamicradiationL	-0.110720371514409	-0.279305615277741	0.057864872248924	0.155211255674775	0.998513926870589
895	smt_md_SagittalstratumR	-0.0921722759509718	-0.265683032097902	0.0813384801959588	0.330182836925699	0.998513926870589
896	smt_md_SagittalstratumL	-0.159224468736089	-0.330955605966358	0.0125066684941796	0.0589118712430727	0.771787972507145
897	smt_md_ExternalcapsuleR	-0.0908732481454814	-0.256312244162347	0.0745657478713839	0.292076368217426	0.998513926870589
898	smt_md_ExternalcapsuleL	-0.0364679786092998	-0.203359303096106	0.130423345877507	0.693087815984252	0.998513926870589
899	smt_md_CingulumcingulategyrusR	0.00401261562873971	-0.172539030315185	0.180564261572664	0.966807628025967	0.999368926712423
900	smt_md_CingulumcingulategyrusL	0.0770392195238357	-0.0990071865921817	0.253085625639853	0.331246777754858	0.998513926870589
901	smt_md_CingulumhippocampusR	-0.0760554450884728	-0.254881486256761	0.102770596079815	0.474503040213679	0.998513926870589
902	smt_md_CingulumhippocampusL	-0.0800909701080343	-0.259311607194777	0.0991296669787087	0.378592702163318	0.998513926870589
903	smt_md_Fornix_StriaterminalisR	-0.106070156168664	-0.278842846936221	0.0667025345988927	0.333446956284341	0.998513926870589
904	smt_md_Fornix_StriaterminalisL	-0.0843008719672107	-0.261850411277993	0.0932486673435712	0.328380505389185	0.998513926870589
905	smt_md_SuperiorlongitudinalfasciculusR	0.00156710499127069	-0.166350816703435	0.169485026685976	0.9835921229466	0.999368926712423
906	smt_md_SuperiorlongitudinalfasciculusL	0.0224082797598401	-0.147308655219788	0.192125214739468	0.772575307621228	0.998513926870589
907	smt_md_SuperiorfrontooccipitalfasciculusR	-0.0290469840376401	-0.196650895606977	0.138556927531697	0.78719148039906	0.998513926870589
908	smt_md_SuperiorfrontooccipitalfasciculusL	-0.0373283877282314	-0.200060131309048	0.125403355852586	0.614849143177086	0.998513926870589
909	smt_md_UncinatefasciculusR	-0.0225224982646757	-0.19956652865895	0.154521532129599	0.796540718194241	0.998513926870589
910	smt_md_UncinatefasciculusL	0.0754269084786068	-0.102360834553152	0.253214651510366	0.464867728296944	0.998513926870589
911	smt_md_TapetumR	-0.0426645889519426	-0.204971048827511	0.119641870923626	0.613971696257383	0.998513926870589
912	smt_md_TapetumL	0.0484753264481636	-0.117592782516333	0.21454343541266	0.494107647041677	0.998513926870589
913	smt_trans_Middlecerebellarpeduncle	-0.0745582739397763	-0.248939495683429	0.0998229478038763	0.403404826786335	0.998513926870589
914	smt_trans_Pontine	-0.131941588517092	-0.3091913332492	0.0453081562150168	0.111645541462146	0.946256043061619
915	smt_trans_GenuCC	0.0615622538843542	-0.101626392848416	0.224750900617124	0.464017278697639	0.998513926870589
916	smt_trans_BodyCC	0.0978738769329656	-0.0691713185639954	0.264919072429927	0.252894289902941	0.998513926870589
917	smt_trans_SpleniumCC	0.0263969895259537	-0.142716708258556	0.195510687310464	0.742590485222644	0.998513926870589
918	smt_trans_Fornix	-0.0423056675133804	-0.189557754313511	0.10494641928675	0.606937356687303	0.998513926870589
919	smt_trans_CorticospinaltractR	-0.167430223345805	-0.342085171714893	0.00722472502328336	0.0361366224808558	0.687215672185046
920	smt_trans_CorticospinaltractL	-0.264219540627638	-0.439917692444097	-0.0885213888111787	0.000308204001110681	0.123723743473726
921	smt_trans_MediallemniscusR	-0.0881296390179699	-0.26590571138292	0.0896464333469801	0.356791412909053	0.998513926870589
922	smt_trans_MediallemniscusL	-0.154566516234025	-0.332703436124999	0.0235704036569487	0.0593683055774727	0.771787972507145
923	smt_trans_InferiorcerebellarpeduncleR	-0.0793611884554375	-0.255088683954768	0.0963663070438933	0.31617217781943	0.998513926870589
924	smt_trans_InferiorcerebellarpeduncleL	-0.136662679753984	-0.311103937523765	0.0377785780157963	0.0883423702648789	0.918760650754741
925	smt_trans_SuperiorcerebellarpeduncleR	-0.174993594153431	-0.351211935214994	0.0012247469081321	0.0211240734583521	0.58178667728822
926	smt_trans_SuperiorcerebellarpeduncleL	-0.266428886021214	-0.442963754937238	-0.0898940171051905	0.000501225047288203	0.123723743473726
927	smt_trans_CerebralpeduncleR	-0.113241565262858	-0.28826344976835	0.0617803192426346	0.176024291381862	0.998513926870589
928	smt_trans_CerebralpeduncleL	-0.0793358856398029	-0.253516064845522	0.0948442935659165	0.308900891668388	0.998513926870589
929	smt_trans_AnteriorlimbofinternalcapsuleR	-0.0771109895991662	-0.249813532021109	0.0955915528227768	0.387531163996042	0.998513926870589
930	smt_trans_AnteriorlimbofinternalcapsuleL	-0.0495657786647584	-0.223708122862473	0.124576565532956	0.573027275358631	0.998513926870589
931	smt_trans_.PosteriorlimbofinternalcapsuleR	-0.0783608710397993	-0.254260956544362	0.0975392144647638	0.36604000215406	0.998513926870589
932	smt_trans_PosteriorlimbofinternalcapsuleL	-0.142598881011284	-0.31619706604051	0.0309993040179415	0.0843688826083594	0.8999347478225
933	smt_trans_RetrolenticularpartofinternalcapsuleR	-0.0450017614582706	-0.220354267203568	0.130350744287027	0.517019953369819	0.998513926870589
934	smt_trans_RetrolenticularpartofinternalcapsuleL	-0.0142379132728105	-0.188274448410099	0.159798621864478	0.864545804044161	0.998513926870589
935	smt_trans_AnteriorcoronaradiataR	-0.0423952441245043	-0.207846926885529	0.123056438636521	0.603782741060971	0.998513926870589
936	smt_trans_AnteriorcoronaradiataL	-0.0250058712638835	-0.190457459120693	0.140445716592926	0.756784788890764	0.998513926870589
937	smt_trans_SuperiorcoronaradiataR	-0.081222220549053	-0.250122163753187	0.0876777226550806	0.299348937614489	0.998513926870589
938	smt_trans_SuperiorcoronaradiataL	-0.0453051102673899	-0.211280367257943	0.120670146723164	0.532087382450326	0.998513926870589
939	smt_trans_PosteriorcoronaradiataR	-0.0227635170869703	-0.191980668904598	0.146453634730657	0.757225922857514	0.998513926870589
940	smt_trans_PosteriorcoronaradiataL	-0.0147796176073241	-0.184950439811326	0.155391204596677	0.830995452740235	0.998513926870589
941	smt_trans_PosteriorthalamicradiationR	-0.0928682191088326	-0.264826846359729	0.0790904081420636	0.230214777977831	0.998513926870589
942	smt_trans_PosteriorthalamicradiationL	-0.0754560266984965	-0.246989480026746	0.0960774266297534	0.311317730471451	0.998513926870589
943	smt_trans_SagittalstratumR	-0.0195219590193389	-0.189414645549262	0.150370727510584	0.80357490070973	0.998513926870589
944	smt_trans_SagittalstratumL	-0.0506970807591207	-0.218840602541698	0.117446441023457	0.471695276334938	0.998513926870589
945	smt_trans_ExternalcapsuleR	-0.019882891272317	-0.194105046205948	0.154339263661314	0.823062510225781	0.998513926870589
946	smt_trans_ExternalcapsuleL	-0.0720249504216479	-0.246306709219323	0.102256808376027	0.400271065869557	0.998513926870589
947	smt_trans_CingulumcingulategyrusR	0.00450105733775856	-0.166580258816482	0.175582373491999	0.960271186459601	0.999368926712423
948	smt_trans_CingulumcingulategyrusL	0.0584108791195721	-0.110528851884528	0.227350610123672	0.464340191289361	0.998513926870589
949	smt_trans_CingulumhippocampusR	0.0699766757663904	-0.105635216346957	0.245588567879738	0.420618031627028	0.998513926870589
950	smt_trans_CingulumhippocampusL	0.0982235699405077	-0.0747248406691819	0.271171980550197	0.288425334746711	0.998513926870589
951	smt_trans_Fornix_StriaterminalisR	-0.12955445081438	-0.294444010385986	0.0353351087572252	0.118182816820454	0.953048194242909
952	smt_trans_Fornix_StriaterminalisL	-0.000574460066243923	-0.168473165539116	0.167324245406629	0.994406477650753	0.999368926712423
953	smt_trans_SuperiorlongitudinalfasciculusR	0.0527905677738777	-0.12163771985114	0.227218855398895	0.454214727524041	0.998513926870589
954	smt_trans_SuperiorlongitudinalfasciculusL	0.0694029266321832	-0.104348681551524	0.243154534815891	0.372868258927016	0.998513926870589
955	smt_trans_SuperiorfrontooccipitalfasciculusR	-0.179315251085274	-0.355272689642004	-0.00335781252854342	0.0269659360380262	0.654818301505512
956	smt_trans_SuperiorfrontooccipitalfasciculusL	-0.134966395916235	-0.309833786862995	0.0399009950305241	0.0723429545261807	0.849657147444967
957	smt_trans_UncinatefasciculusR	0.0524079204158749	-0.121199307968704	0.226015148800453	0.526239926846269	0.998513926870589
958	smt_trans_UncinatefasciculusL	0.0561319597336849	-0.117488404162223	0.229752323629592	0.605535179026271	0.998513926870589
959	smt_trans_TapetumR	-0.0296400896671099	-0.192743290670806	0.133463111336586	0.734207970054994	0.998513926870589
960	smt_trans_TapetumL	-0.035660318407748	-0.205202427137717	0.133881790322221	0.641414551696872	0.998513926870589
961	smt_mc_intra_Middlecerebellarpeduncle	0.0340467600246317	-0.140572663702347	0.208666183751611	0.710472420961517	0.998513926870589
962	smt_mc_intra_Pontine	0.0825132324531866	-0.095736048266942	0.260762513173315	0.370519320604593	0.998513926870589
963	smt_mc_intra_GenuCC	-0.0588256948375793	-0.226565511856364	0.108914122181205	0.50968356661946	0.998513926870589
964	smt_mc_intra_BodyCC	-0.113346458918354	-0.283941499694383	0.057248581857674	0.20423895244662	0.998513926870589
965	smt_mc_intra_SpleniumCC	-0.0238020591453142	-0.19521798382268	0.147613865532052	0.773892209616983	0.998513926870589
966	smt_mc_intra_Fornix	0.121066942272797	-0.0237906676927789	0.265924552238373	0.219469051834097	0.998513926870589
967	smt_mc_intra_CorticospinaltractR	0.162799426796484	-0.0109821803440847	0.336581033937052	0.0546794895639626	0.764863086734061
968	smt_mc_intra_CorticospinaltractL	0.245425689928827	0.0706972732842178	0.420154106573437	0.000957401271284987	0.149354598320458
969	smt_mc_intra_MediallemniscusR	0.0402779433371632	-0.137959672908719	0.218515559583046	0.697286127678888	0.998513926870589
970	smt_mc_intra_MediallemniscusL	0.076709122177435	-0.101516672391461	0.254934916746331	0.451918772756936	0.998513926870589
971	smt_mc_intra_InferiorcerebellarpeduncleR	-0.0290624748107086	-0.20771197182879	0.149587022207373	0.782154662136069	0.998513926870589
972	smt_mc_intra_InferiorcerebellarpeduncleL	-0.00525291935299227	-0.183311188997191	0.172805350291206	0.960160816903866	0.999368926712423
973	smt_mc_intra_SuperiorcerebellarpeduncleR	0.110644769049768	-0.0633812758409168	0.284670813940454	0.22387262617207	0.998513926870589
974	smt_mc_intra_SuperiorcerebellarpeduncleL	0.27120431309175	0.0958496935574044	0.446558932626095	0.00537031774104715	0.372342030045935
975	smt_mc_intra_CerebralpeduncleR	0.045085431006726	-0.12938622904671	0.219557091060162	0.583447783420398	0.998513926870589
976	smt_mc_intra_CerebralpeduncleL	0.0223944325957554	-0.152339889463233	0.197128754654744	0.777756318542904	0.998513926870589
977	smt_mc_intra_AnteriorlimbofinternalcapsuleR	0.0489912159796587	-0.127467366886735	0.225449798846053	0.56547169980623	0.998513926870589
978	smt_mc_intra_AnteriorlimbofinternalcapsuleL	0.0438093430304186	-0.133515500952169	0.221134187013006	0.651260136219781	0.998513926870589
979	smt_mc_intra_.PosteriorlimbofinternalcapsuleR	0.0835343240891743	-0.0938208293648247	0.260889477543173	0.359762714821648	0.998513926870589
980	smt_mc_intra_PosteriorlimbofinternalcapsuleL	0.144066936064208	-0.0311243541812283	0.319258226309644	0.107418140924138	0.946256043061619
981	smt_mc_intra_RetrolenticularpartofinternalcapsuleR	0.0239030488613632	-0.153026749586703	0.200832847309429	0.784242103073138	0.998513926870589
982	smt_mc_intra_RetrolenticularpartofinternalcapsuleL	0.00968299036011305	-0.166806104664633	0.18617208538486	0.908321556657568	0.998513926870589
983	smt_mc_intra_AnteriorcoronaradiataR	0.0310940049008422	-0.137710381356791	0.199898391158476	0.740662728725041	0.998513926870589
984	smt_mc_intra_AnteriorcoronaradiataL	0.0130114631024551	-0.155781333125387	0.181804259330297	0.888835084771002	0.998513926870589
985	smt_mc_intra_SuperiorcoronaradiataR	0.0826750665612013	-0.088040518137116	0.253390651259519	0.383985848926036	0.998513926870589
986	smt_mc_intra_SuperiorcoronaradiataL	0.0307069763480491	-0.137151897577043	0.198565850273142	0.706097052412385	0.998513926870589
987	smt_mc_intra_PosteriorcoronaradiataR	-0.0332624368806868	-0.205502731697514	0.13897785793614	0.702430858925525	0.998513926870589
988	smt_mc_intra_PosteriorcoronaradiataL	-0.0508462425472237	-0.223108234956383	0.121415749861936	0.503840042366731	0.998513926870589
989	smt_mc_intra_PosteriorthalamicradiationR	0.036213095722278	-0.139182779327353	0.211608970771909	0.669653922133942	0.998513926870589
990	smt_mc_intra_PosteriorthalamicradiationL	0.00789451165961095	-0.167399684151831	0.183188707471053	0.91967807440157	0.998513926870589
991	smt_mc_intra_SagittalstratumR	-0.0311640351386061	-0.204981065993249	0.142652995716037	0.709080814413309	0.998513926870589
992	smt_mc_intra_SagittalstratumL	-0.0444754288053628	-0.21676441661313	0.127813559002405	0.547366437984609	0.998513926870589
993	smt_mc_intra_ExternalcapsuleR	0.035544797226486	-0.142161465200741	0.213251059653713	0.743891909985768	0.998513926870589
994	smt_mc_intra_ExternalcapsuleL	0.0709493412479693	-0.106960140613745	0.248858823109684	0.464730714336541	0.998513926870589
995	smt_mc_intra_CingulumcingulategyrusR	-0.00414437297608242	-0.177146140920254	0.168857394968089	0.964677503770241	0.999368926712423
996	smt_mc_intra_CingulumcingulategyrusL	-0.0588971208444563	-0.229438125569127	0.111643883880215	0.480376177138256	0.998513926870589
997	smt_mc_intra_CingulumhippocampusR	-0.0611823164511489	-0.238119942882704	0.115755309980406	0.568022670211182	0.998513926870589
998	smt_mc_intra_CingulumhippocampusL	-0.0779238767861211	-0.252957765892124	0.0971100123198814	0.484422707567046	0.998513926870589
999	smt_mc_intra_Fornix_StriaterminalisR	0.0761469812855976	-0.0987295954361469	0.251023558007342	0.449872214063859	0.998513926870589
1000	smt_mc_intra_Fornix_StriaterminalisL	-0.00469217830004944	-0.178714278039827	0.169329921439728	0.956862701250865	0.999368926712423
1001	smt_mc_intra_SuperiorlongitudinalfasciculusR	-0.0776331647703418	-0.253983846500269	0.0987175169595858	0.304951169679941	0.998513926870589
1002	smt_mc_intra_SuperiorlongitudinalfasciculusL	-0.0858946948777678	-0.260847012464075	0.0890576227085398	0.261008341598064	0.998513926870589
1003	smt_mc_intra_SuperiorfrontooccipitalfasciculusR	0.212152651392666	0.0348826984828321	0.3894226043025	0.0304322608071472	0.654818301505512
1004	smt_mc_intra_SuperiorfrontooccipitalfasciculusL	0.14109663543008	-0.0360673068932679	0.318260577753428	0.11177167471566	0.946256043061619
1005	smt_mc_intra_UncinatefasciculusR	-0.0379191841704092	-0.21357664017327	0.137738271832451	0.670377055229691	0.998513926870589
1006	smt_mc_intra_UncinatefasciculusL	0.0148381678861397	-0.160827931251164	0.190504267023443	0.826735542323865	0.998513926870589
1007	smt_mc_intra_TapetumR	0.0355790110462846	-0.127180260581449	0.198338282674018	0.666456185479989	0.998513926870589
1008	smt_mc_intra_TapetumL	0.0105855169594237	-0.157282243012164	0.178453276931012	0.889504148959778	0.998513926870589
1009	smt_mc_extramd_Middlecerebellarpeduncle	-0.168026552398278	-0.346677429472447	0.0106243246758899	0.0451216263152838	0.725244386256735
1010	smt_mc_extramd_Pontine	-0.200016346719046	-0.376420624643512	-0.0236120687945789	0.0493956513075501	0.725244386256735
1011	smt_mc_extramd_GenuCC	0.0531482194250132	-0.104610547982231	0.210906986832257	0.624946088893503	0.998513926870589
1012	smt_mc_extramd_BodyCC	0.0991100365829614	-0.062637196285174	0.260857269451097	0.347184932407302	0.998513926870589
1013	smt_mc_extramd_SpleniumCC	0.0568456311022882	-0.111230789367334	0.224922051571911	0.573781242623528	0.998513926870589
1014	smt_mc_extramd_Fornix	-0.105592712347746	-0.251951651923561	0.0407662272280698	0.302027480537947	0.998513926870589
1015	smt_mc_extramd_CorticospinaltractR	-0.0892422384064329	-0.266742452188472	0.0882579753756066	0.402188434529617	0.998513926870589
1016	smt_mc_extramd_CorticospinaltractL	-0.236837716582432	-0.414822082218924	-0.0588533509459403	0.0100664224302224	0.463940897658624
1017	smt_mc_extramd_MediallemniscusR	-0.155280704164862	-0.33449083161819	0.0239294232884668	0.158978538421767	0.998513926870589
1018	smt_mc_extramd_MediallemniscusL	-0.227399104270206	-0.406736035938665	-0.048062172601747	0.0164415043243891	0.526128138380453
1019	smt_mc_extramd_InferiorcerebellarpeduncleR	-0.169544672982388	-0.348040267248641	0.00895092128386543	0.0428816841661375	0.725244386256735
1020	smt_mc_extramd_InferiorcerebellarpeduncleL	-0.229344648283246	-0.40760607426977	-0.0510832222967221	0.0299251079557094	0.654818301505512
1021	smt_mc_extramd_SuperiorcerebellarpeduncleR	-0.130549294192835	-0.308739728374342	0.0476411399886723	0.282754620653775	0.998513926870589
1022	smt_mc_extramd_SuperiorcerebellarpeduncleL	-0.162290105401868	-0.340477950741852	0.0158977399381167	0.178724072045595	0.998513926870589
1023	smt_mc_extramd_CerebralpeduncleR	-0.107071820866113	-0.28551218277287	0.0713685410406429	0.406917059588913	0.998513926870589
1024	smt_mc_extramd_CerebralpeduncleL	-0.0395548706857592	-0.217184805710444	0.138075064338926	0.773133528932511	0.998513926870589
1025	smt_mc_extramd_AnteriorlimbofinternalcapsuleR	-0.0767970866017643	-0.242624815422961	0.0890306422194323	0.509253413163748	0.998513926870589
1026	smt_mc_extramd_AnteriorlimbofinternalcapsuleL	-0.0354456583065442	-0.202622200648221	0.131730884035133	0.732811749545394	0.998513926870589
1027	smt_mc_extramd_.PosteriorlimbofinternalcapsuleR	-0.0547257715273645	-0.229827419820438	0.120375876765709	0.677768216651756	0.998513926870589
1028	smt_mc_extramd_PosteriorlimbofinternalcapsuleL	-0.0854431568868011	-0.260950589883989	0.0900642761103871	0.450959370565793	0.998513926870589
1029	smt_mc_extramd_RetrolenticularpartofinternalcapsuleR	-0.0861743789719699	-0.260062034112054	0.0877132761681141	0.400243499872828	0.998513926870589
1030	smt_mc_extramd_RetrolenticularpartofinternalcapsuleL	0.029152750508741	-0.145594677056677	0.203900178074159	0.730731262700673	0.998513926870589
1031	smt_mc_extramd_AnteriorcoronaradiataR	-0.0866977741763252	-0.252258983395567	0.0788634350429169	0.44118412097906	0.998513926870589
1032	smt_mc_extramd_AnteriorcoronaradiataL	-0.0496980066187568	-0.215764901241316	0.116368888003802	0.633308907328697	0.998513926870589
1033	smt_mc_extramd_SuperiorcoronaradiataR	-0.0434966597216439	-0.210344677278727	0.123351357835439	0.656499557251924	0.998513926870589
1034	smt_mc_extramd_SuperiorcoronaradiataL	-0.0278936893073949	-0.192885822257662	0.137098443642872	0.713366949919488	0.998513926870589
1035	smt_mc_extramd_PosteriorcoronaradiataR	-0.121576407028747	-0.286366382271539	0.0432135682140441	0.141873974068332	0.998513926870589
1036	smt_mc_extramd_PosteriorcoronaradiataL	-0.025282106887592	-0.189448869530557	0.138884655755373	0.7019095396367	0.998513926870589
1037	smt_mc_extramd_PosteriorthalamicradiationR	-0.154274874979645	-0.32433498986461	0.0157852399053201	0.0569970088672017	0.764863086734061
1038	smt_mc_extramd_PosteriorthalamicradiationL	-0.12687682982738	-0.292997009250238	0.0392433495954785	0.0726763653165299	0.849657147444967
1039	smt_mc_extramd_SagittalstratumR	-0.133117216532171	-0.305190807879068	0.0389563748147253	0.165925708747281	0.998513926870589
1040	smt_mc_extramd_SagittalstratumL	-0.190170757752115	-0.361863757237737	-0.0184777582664932	0.0152327135147862	0.526128138380453
1041	smt_mc_extramd_ExternalcapsuleR	-0.0717868715054054	-0.242480002856518	0.0989062598457075	0.417436563517015	0.998513926870589
1042	smt_mc_extramd_ExternalcapsuleL	-0.0251316939995806	-0.195563572364091	0.14530018436493	0.78605948657624	0.998513926870589
1043	smt_mc_extramd_CingulumcingulategyrusR	-0.022398405827642	-0.2006787591694	0.155881947514116	0.831318861349813	0.998513926870589
1044	smt_mc_extramd_CingulumcingulategyrusL	0.0693910001903592	-0.108559660620337	0.247341661001056	0.381566512084727	0.998513926870589
1045	smt_mc_extramd_CingulumhippocampusR	-0.133673904569492	-0.313048379620985	0.0457005704820015	0.24813827484221	0.998513926870589
1046	smt_mc_extramd_CingulumhippocampusL	-0.136596413694478	-0.315997182514338	0.0428043551253819	0.161104274810774	0.998513926870589
1047	smt_mc_extramd_Fornix_StriaterminalisR	-0.137677547173986	-0.307012333135645	0.0316572387876736	0.246084195752454	0.998513926870589
1048	smt_mc_extramd_Fornix_StriaterminalisL	-0.0875394879445991	-0.263065879016239	0.0879869031270403	0.299173098815158	0.998513926870589
1049	smt_mc_extramd_SuperiorlongitudinalfasciculusR	0.00516539396431639	-0.16349002636247	0.173820814291103	0.944299221943184	0.999368926712423
1050	smt_mc_extramd_SuperiorlongitudinalfasciculusL	0.030903050241525	-0.139602091348894	0.201408191831944	0.680631557566625	0.998513926870589
1051	smt_mc_extramd_SuperiorfrontooccipitalfasciculusR	-0.0529604819976142	-0.220185978865153	0.114265014869925	0.628452938973016	0.998513926870589
1052	smt_mc_extramd_SuperiorfrontooccipitalfasciculusL	-0.0440267389133741	-0.207622181637587	0.119568703810838	0.575178376884208	0.998513926870589
1053	smt_mc_extramd_UncinatefasciculusR	-0.00124264316384545	-0.180717496630086	0.178232210302395	0.989927331694347	0.999368926712423
1054	smt_mc_extramd_UncinatefasciculusL	0.134092970465117	-0.0448575319496501	0.313043472879885	0.251283824410949	0.998513926870589
1055	smt_mc_extramd_TapetumR	0.0187855045156196	-0.144866802875099	0.182437811906338	0.827772615850054	0.998513926870589
1056	smt_mc_extramd_TapetumL	0.0730319025145559	-0.0934085488557807	0.239472353884893	0.351885004987332	0.998513926870589
1057	smt_mc_extratrans_Middlecerebellarpeduncle	-0.087885058638115	-0.26308924310138	0.0873191258251504	0.302104807622416	0.998513926870589
1058	smt_mc_extratrans_Pontine	-0.144299930281183	-0.320616308249479	0.0320164476871124	0.123590486662666	0.964005795968798
1059	smt_mc_extratrans_GenuCC	0.0917424887344669	-0.0669805980327454	0.250465575501679	0.314876135343662	0.998513926870589
1060	smt_mc_extratrans_BodyCC	0.137279018692784	-0.0260219594283014	0.300579996813869	0.147089815942708	0.998513926870589
1061	smt_mc_extratrans_SpleniumCC	0.0459542771664432	-0.122025049358032	0.213933603690918	0.611931957217194	0.998513926870589
1062	smt_mc_extratrans_Fornix	-0.100147705863978	-0.243682134119921	0.0433867223919651	0.285304060146865	0.998513926870589
1063	smt_mc_extratrans_CorticospinaltractR	-0.122039050838517	-0.296331203195705	0.0522531015186702	0.18725890254767	0.998513926870589
1064	smt_mc_extratrans_CorticospinaltractL	-0.248831953972414	-0.424195526248746	-0.0734683816960825	0.00144131217464565	0.199861954884197
1065	smt_mc_extratrans_MediallemniscusR	-0.14142793991687	-0.318807847376393	0.0359519675426519	0.203698821317436	0.998513926870589
1066	smt_mc_extratrans_MediallemniscusL	-0.227630513035625	-0.405572042539863	-0.0496889835313865	0.0185160536496063	0.559679898982
1067	smt_mc_extratrans_InferiorcerebellarpeduncleR	-0.085656969908892	-0.262920357230634	0.0916064174128504	0.340937171223256	0.998513926870589
1068	smt_mc_extratrans_InferiorcerebellarpeduncleL	-0.149249258372687	-0.325765558091991	0.0272670413466167	0.157558589481722	0.998513926870589
1069	smt_mc_extratrans_SuperiorcerebellarpeduncleR	-0.116491666805147	-0.291312745707466	0.0583294120971716	0.20278961393811	0.998513926870589
1070	smt_mc_extratrans_SuperiorcerebellarpeduncleL	-0.246768699158459	-0.422253925512828	-0.0712834728040898	0.0101361057159247	0.463940897658624
1071	smt_mc_extratrans_CerebralpeduncleR	-0.0560841980785775	-0.230479244165573	0.118310848008418	0.543116451143686	0.998513926870589
1072	smt_mc_extratrans_CerebralpeduncleL	0.00362761073508936	-0.170943295694103	0.178198517164282	0.965422932113168	0.999368926712423
1073	smt_mc_extratrans_AnteriorlimbofinternalcapsuleR	-0.0555217883578247	-0.220785991434059	0.10974241471841	0.586742249355889	0.998513926870589
1074	smt_mc_extratrans_AnteriorlimbofinternalcapsuleL	-0.0231850782133685	-0.191473724698802	0.145103568272065	0.812207361998498	0.998513926870589
1075	smt_mc_extratrans_.PosteriorlimbofinternalcapsuleR	-0.0661730404435931	-0.240652184767677	0.108306103880491	0.526957888725053	0.998513926870589
1076	smt_mc_extratrans_PosteriorlimbofinternalcapsuleL	-0.132623469490434	-0.30606284884644	0.0408159098655723	0.151608074869406	0.998513926870589
1077	smt_mc_extratrans_RetrolenticularpartofinternalcapsuleR	-0.0622692971253063	-0.235738639525079	0.111200045274467	0.55243489503422	0.998513926870589
1078	smt_mc_extratrans_RetrolenticularpartofinternalcapsuleL	0.00882778647017668	-0.164271686047981	0.181927258988335	0.924405296145994	0.998513926870589
1079	smt_mc_extratrans_AnteriorcoronaradiataR	-0.0506598997084564	-0.212972579473117	0.111652780056204	0.618692341366405	0.998513926870589
1080	smt_mc_extratrans_AnteriorcoronaradiataL	-0.0241066643114556	-0.18640617513231	0.138192846509398	0.813151075437692	0.998513926870589
1081	smt_mc_extratrans_SuperiorcoronaradiataR	-0.0679899235560161	-0.232567556700962	0.0965877095889303	0.489999954015061	0.998513926870589
1082	smt_mc_extratrans_SuperiorcoronaradiataL	-0.0338623508907906	-0.19586914582768	0.128144444046098	0.688200027598337	0.998513926870589
1083	smt_mc_extratrans_PosteriorcoronaradiataR	-0.0472797255535746	-0.212807533336061	0.118248082228912	0.604771447959646	0.998513926870589
1084	smt_mc_extratrans_PosteriorcoronaradiataL	0.0155151196847273	-0.150016394131484	0.181046633500939	0.827218452018139	0.998513926870589
1085	smt_mc_extratrans_PosteriorthalamicradiationR	-0.0940500851928057	-0.265051349384289	0.076951178998678	0.286921779347652	0.998513926870589
1086	smt_mc_extratrans_PosteriorthalamicradiationL	-0.0698619939501368	-0.238587761001339	0.098863773101066	0.356908694958024	0.998513926870589
1087	smt_mc_extratrans_SagittalstratumR	-0.0485213484168607	-0.218018185951005	0.120975489117283	0.606709087011812	0.998513926870589
1088	smt_mc_extratrans_SagittalstratumL	-0.0915041799393901	-0.258345188645101	0.0753368287663204	0.259551329572509	0.998513926870589
1089	smt_mc_extratrans_ExternalcapsuleR	-0.0940422780811712	-0.260161869780238	0.0720773136178957	0.380488373842264	0.998513926870589
1090	smt_mc_extratrans_ExternalcapsuleL	-0.0590167174103038	-0.225858718257172	0.107825283436565	0.554571993595456	0.998513926870589
1091	smt_mc_extratrans_CingulumcingulategyrusR	0.0101607474606991	-0.162141038806777	0.182462533728175	0.926525913308878	0.998513926870589
1092	smt_mc_extratrans_CingulumcingulategyrusL	0.108910757621778	-0.0616488564023826	0.279470371645938	0.204436998883742	0.998513926870589
1093	smt_mc_extratrans_CingulumhippocampusR	-0.0538800588731108	-0.232347117934688	0.124587000188466	0.661918617593328	0.998513926870589
1094	smt_mc_extratrans_CingulumhippocampusL	-0.085599003861472	-0.264497831935399	0.0932998242124553	0.526294912879508	0.998513926870589
1095	smt_mc_extratrans_Fornix_StriaterminalisR	-0.127645194695007	-0.292756269697344	0.0374658803073292	0.238404104421823	0.998513926870589
1096	smt_mc_extratrans_Fornix_StriaterminalisL	-0.0502861180219857	-0.219890046406433	0.119317810362461	0.595449626453977	0.998513926870589
1097	smt_mc_extratrans_SuperiorlongitudinalfasciculusR	0.0593994604083477	-0.11271234995274	0.231511270769436	0.440383336984133	0.998513926870589
1098	smt_mc_extratrans_SuperiorlongitudinalfasciculusL	0.0702268325160035	-0.101149579837403	0.24160324486941	0.353512376733427	0.998513926870589
1099	smt_mc_extratrans_SuperiorfrontooccipitalfasciculusR	-0.164439845985447	-0.333728509796862	0.00484881782596847	0.0973164510163951	0.946256043061619
1100	smt_mc_extratrans_SuperiorfrontooccipitalfasciculusL	-0.115429326772956	-0.284132786855785	0.0532741333098716	0.207730437366514	0.998513926870589
1101	smt_mc_extratrans_UncinatefasciculusR	0.034307455945001	-0.140680043769648	0.20929495565965	0.655585961295773	0.998513926870589
1102	smt_mc_extratrans_UncinatefasciculusL	0.159349543366892	-0.0170175295516499	0.335716616285434	0.222429342703161	0.998513926870589
1103	smt_mc_extratrans_TapetumR	-0.00597154889575793	-0.166139066445556	0.15419596865404	0.944873111202818	0.999368926712423
1104	smt_mc_extratrans_TapetumL	0.0402465090068621	-0.12519507925319	0.205688097266914	0.607500578857339	0.998513926870589
1105	smt_mc_diff_Middlecerebellarpeduncle	-0.114275417585019	-0.291737823472213	0.063186988302176	0.190056915246553	0.998513926870589
1106	smt_mc_diff_Pontine	-0.192716179362617	-0.371221776489789	-0.0142105822354446	0.0567000163155859	0.764863086734061
1107	smt_mc_diff_GenuCC	-0.0432059705046626	-0.218042438729376	0.131630497720051	0.706005501753733	0.998513926870589
1108	smt_mc_diff_BodyCC	-0.0203644384205939	-0.194880913847485	0.154152037006297	0.8388292243417	0.998513926870589
1109	smt_mc_diff_SpleniumCC	0.0369431426972302	-0.142304567870079	0.216190853264539	0.69710015434941	0.998513926870589
1110	smt_mc_diff_Fornix	-0.111618714185864	-0.280391093205489	0.0571536648337609	0.409264759544894	0.998513926870589
1111	smt_mc_diff_CorticospinaltractR	0.0126308662034135	-0.16686195509551	0.192123687502337	0.908901243046348	0.998513926870589
1112	smt_mc_diff_CorticospinaltractL	-0.0537817086465762	-0.232804040318777	0.125240623025625	0.599563147814848	0.998513926870589
1113	smt_mc_diff_MediallemniscusR	-0.126508459557725	-0.306331339461488	0.0533144203460375	0.196027560915103	0.998513926870589
1114	smt_mc_diff_MediallemniscusL	-0.161486155407228	-0.341092297465703	0.0181199866512463	0.0704929698825563	0.845915638590676
1115	smt_mc_diff_InferiorcerebellarpeduncleR	-0.17167731804777	-0.351307840740686	0.00795320464514687	0.0457600093357272	0.725244386256735
1116	smt_mc_diff_InferiorcerebellarpeduncleL	-0.21032175355139	-0.389902967967032	-0.0307405391357483	0.0197323041307756	0.559679898982
1117	smt_mc_diff_SuperiorcerebellarpeduncleR	-0.0755503635236791	-0.254278499801974	0.103177772754616	0.55491858856178	0.998513926870589
1118	smt_mc_diff_SuperiorcerebellarpeduncleL	0.044461091013588	-0.135282775653674	0.22420495768085	0.71907642659728	0.998513926870589
1119	smt_mc_diff_CerebralpeduncleR	-0.0659538135203835	-0.244044935633443	0.112137308592676	0.575636064243263	0.998513926870589
1120	smt_mc_diff_CerebralpeduncleL	-0.0511037414346881	-0.229275707459852	0.127068224590476	0.707884547625943	0.998513926870589
1121	smt_mc_diff_AnteriorlimbofinternalcapsuleR	-0.0632110032467766	-0.237747850341121	0.111325843847567	0.55908011473283	0.998513926870589
1122	smt_mc_diff_AnteriorlimbofinternalcapsuleL	-0.0300692499204627	-0.205016703677485	0.14487820383656	0.754493935729026	0.998513926870589
1123	smt_mc_diff_.PosteriorlimbofinternalcapsuleR	-0.00716019632270811	-0.186708161441107	0.17238776879569	0.949290830040137	0.999368926712423
1124	smt_mc_diff_PosteriorlimbofinternalcapsuleL	0.0372848068817031	-0.142558470369998	0.217128084133404	0.697684152022539	0.998513926870589
1125	smt_mc_diff_RetrolenticularpartofinternalcapsuleR	-0.0734031594093535	-0.251584627416053	0.104778308597346	0.346608393108972	0.998513926870589
1126	smt_mc_diff_RetrolenticularpartofinternalcapsuleL	0.0325546175965804	-0.14675739885347	0.211866634046631	0.662209063485231	0.998513926870589
1127	smt_mc_diff_AnteriorcoronaradiataR	-0.0736412350223171	-0.252741058405732	0.105458588361098	0.427860105714577	0.998513926870589
1128	smt_mc_diff_AnteriorcoronaradiataL	-0.0492247963302683	-0.228447236550389	0.129997643889853	0.532885926755477	0.998513926870589
1129	smt_mc_diff_SuperiorcoronaradiataR	0.0189971152007305	-0.159153844821983	0.197148075223444	0.813135151438689	0.998513926870589
1130	smt_mc_diff_SuperiorcoronaradiataL	0.00158491395700426	-0.177181042030263	0.180350869944271	0.982118718953891	0.999368926712423
1131	smt_mc_diff_PosteriorcoronaradiataR	-0.164676181835752	-0.34260639224381	0.0132540285723064	0.0227569850813119	0.591681612114109
1132	smt_mc_diff_PosteriorcoronaradiataL	-0.0801754050864168	-0.257900819351669	0.0975500091788355	0.332800902044111	0.998513926870589
1133	smt_mc_diff_PosteriorthalamicradiationR	-0.11265318093267	-0.29208615972882	0.0667797978634812	0.14933494137415	0.998513926870589
1134	smt_mc_diff_PosteriorthalamicradiationL	-0.112299113321755	-0.290588990555208	0.0659907639116983	0.158491614006207	0.998513926870589
1135	smt_mc_diff_SagittalstratumR	-0.158260327683027	-0.337487079492993	0.0209664241269393	0.0559176753694812	0.764863086734061
1136	smt_mc_diff_SagittalstratumL	-0.204601019172007	-0.384130672067408	-0.0250713662766051	0.00427739510032634	0.355879272347151
1137	smt_mc_diff_ExternalcapsuleR	-0.0591565980196918	-0.235264533426225	0.116951337386841	0.468265072616164	0.998513926870589
1138	smt_mc_diff_ExternalcapsuleL	0.0165208138828597	-0.159829656903943	0.192871284669662	0.856771081892789	0.998513926870589
1139	smt_mc_diff_CingulumcingulategyrusR	-0.0368897167423436	-0.21500614845947	0.141226714974782	0.66457636749948	0.998513926870589
1140	smt_mc_diff_CingulumcingulategyrusL	-0.0168372566659985	-0.193701800679278	0.160027287347281	0.81783933744427	0.998513926870589
1141	smt_mc_diff_CingulumhippocampusR	-0.181452416038811	-0.36010212124358	-0.00280271083404177	0.0490373823214247	0.725244386256735
1142	smt_mc_diff_CingulumhippocampusL	-0.153675926545123	-0.331754364848561	0.0244025117583148	0.0298997097181163	0.654818301505512
1143	smt_mc_diff_Fornix_StriaterminalisR	-0.093692890732288	-0.272155357113179	0.0847695756486026	0.370598256683505	0.998513926870589
1144	smt_mc_diff_Fornix_StriaterminalisL	-0.0758996291776541	-0.255293269282342	0.103494010927034	0.283711735716763	0.998513926870589
1145	smt_mc_diff_SuperiorlongitudinalfasciculusR	-0.0778576376335474	-0.255527066033906	0.0998117907668113	0.289483792236591	0.998513926870589
1146	smt_mc_diff_SuperiorlongitudinalfasciculusL	-0.0512109121089644	-0.230236406366594	0.127814582148665	0.510453808689957	0.998513926870589
1147	smt_mc_diff_SuperiorfrontooccipitalfasciculusR	0.0817135505311351	-0.0945776674670768	0.258004768529347	0.428640592551261	0.998513926870589
1148	smt_mc_diff_SuperiorfrontooccipitalfasciculusL	0.0637661966695962	-0.110696175313271	0.238228568652464	0.399644216319851	0.998513926870589
1149	smt_mc_diff_UncinatefasciculusR	-0.0261611297071848	-0.205578384863624	0.153256125449254	0.79446319016214	0.998513926870589
1150	smt_mc_diff_UncinatefasciculusL	0.0790681384245415	-0.0996822378909327	0.257818514740016	0.39193903151514	0.998513926870589
1151	smt_mc_diff_TapetumR	0.0598090713827754	-0.117484096887333	0.237102239652883	0.48608857729505	0.998513926870589
1152	smt_mc_diff_TapetumL	0.110680588639841	-0.0636168675494323	0.284978044829115	0.178691899741409	0.998513926870589
1153	awf_Middlecerebellarpeduncle	0.0669164179035129	-0.105600030228876	0.239432866035902	0.45052876659053	0.998513926870589
1154	awf_Pontine	0.113404992597042	-0.0639579694854383	0.290767954679523	0.190767507338673	0.998513926870589
1155	awf_GenuCC	-0.0719608688987291	-0.236787527887687	0.0928657900902288	0.440946740251744	0.998513926870589
1156	awf_BodyCC	-0.173583447910108	-0.34029849111327	-0.00686840470694661	0.0446434477260188	0.725244386256735
1157	awf_SpleniumCC	-0.123156100477905	-0.291879345011273	0.0455671440554623	0.142720399908176	0.998513926870589
1158	awf_Fornix	0.140206355205384	-0.0009072302412369	0.281319940652005	0.146778767939007	0.998513926870589
1159	awf_CorticospinaltractR	0.104290180123009	-0.0687672865191468	0.277347646765164	0.231796703950422	0.998513926870589
1160	awf_CorticospinaltractL	0.21769984788317	0.0438360468745567	0.391563648891783	0.0122676679669348	0.463940897658624
1161	awf_MediallemniscusR	0.125055040074622	-0.0516515958624974	0.301761676011741	0.222383349953169	0.998513926870589
1162	awf_MediallemniscusL	0.0900152165494225	-0.0863980603381326	0.266428493436978	0.26669233003007	0.998513926870589
1163	awf_InferiorcerebellarpeduncleR	-0.0265470818180386	-0.203425801381441	0.150331637745364	0.751481259999316	0.998513926870589
1164	awf_InferiorcerebellarpeduncleL	0.15094519588509	-0.0266132406026085	0.328503632372789	0.126021732781996	0.970834089579818
1165	awf_SuperiorcerebellarpeduncleR	0.0964978070115548	-0.0798679750833183	0.272863589106428	0.277237484160132	0.998513926870589
1166	awf_SuperiorcerebellarpeduncleL	0.178008316234967	0.00281654855464172	0.353200083915293	0.0655022488550202	0.816670658585949
1167	awf_CerebralpeduncleR	0.0372361298867492	-0.136799596514039	0.211271856287537	0.714390904289618	0.998513926870589
1168	awf_CerebralpeduncleL	-0.0825796105690769	-0.257383292992405	0.0922240718542516	0.480680592013757	0.998513926870589
1169	awf_AnteriorlimbofinternalcapsuleR	0.0497694742667129	-0.120670419458281	0.220209367991706	0.712407211820288	0.998513926870589
1170	awf_AnteriorlimbofinternalcapsuleL	0.0214750778405169	-0.147487429984831	0.190437585665864	0.818441925948286	0.998513926870589
1171	awf_.PosteriorlimbofinternalcapsuleR	0.106717213615706	-0.070444812403623	0.283879239635035	0.383376382181051	0.998513926870589
1172	awf_PosteriorlimbofinternalcapsuleL	0.0872519906904772	-0.0890305860521505	0.263534567433105	0.334475708385846	0.998513926870589
1173	awf_RetrolenticularpartofinternalcapsuleR	0.0433512600982809	-0.132723945287504	0.219426465484066	0.657212821071966	0.998513926870589
1174	awf_RetrolenticularpartofinternalcapsuleL	-0.0632552064872624	-0.239588418978021	0.113078006003496	0.42608782744792	0.998513926870589
1175	awf_AnteriorcoronaradiataR	-0.0087183975029899	-0.171603419140723	0.154166624134743	0.923749762848267	0.998513926870589
1176	awf_AnteriorcoronaradiataL	-0.0186686967620163	-0.17928865117132	0.141951257647287	0.83342569123419	0.998513926870589
1177	awf_SuperiorcoronaradiataR	0.0702751437638202	-0.0959052983096537	0.236455585837294	0.425242039229281	0.998513926870589
1178	awf_SuperiorcoronaradiataL	0.0400280913166999	-0.123480331532789	0.203536514166189	0.576136743372711	0.998513926870589
1179	awf_PosteriorcoronaradiataR	-0.0457891197765071	-0.212522890670933	0.120944651117919	0.547346488738215	0.998513926870589
1180	awf_PosteriorcoronaradiataL	-0.0443584638512248	-0.211310354035526	0.122593426333076	0.546420047065089	0.998513926870589
1181	awf_PosteriorthalamicradiationR	0.00692407647760078	-0.163850737287681	0.177698890242883	0.927417382735289	0.998513926870589
1182	awf_PosteriorthalamicradiationL	0.0408145888524958	-0.128511248621932	0.210140426326924	0.600739029274347	0.998513926870589
1183	awf_SagittalstratumR	-0.0323967479754152	-0.201982660497914	0.137189164547084	0.697659474084619	0.998513926870589
1184	awf_SagittalstratumL	-0.0658717036578121	-0.235471132677295	0.103727725361671	0.371104335346661	0.998513926870589
1185	awf_ExternalcapsuleR	0.00633016442657959	-0.168939049476147	0.181599378329306	0.944269693281645	0.999368926712423
1186	awf_ExternalcapsuleL	0.00102545629779332	-0.174767631064777	0.176818543660364	0.990045386128382	0.999368926712423
1187	awf_CingulumcingulategyrusR	-0.109832444241988	-0.283405420861155	0.0637405323771781	0.250354360031339	0.998513926870589
1188	awf_CingulumcingulategyrusL	-0.204253939534308	-0.375243891296933	-0.0332639877716835	0.00710207376830619	0.402881275583915
1189	awf_CingulumhippocampusR	-0.0565761804396109	-0.234072542095642	0.12092018121642	0.667171478322907	0.998513926870589
1190	awf_CingulumhippocampusL	-0.131872323171692	-0.306121530484391	0.0423768841410067	0.152134770690028	0.998513926870589
1191	awf_Fornix_StriaterminalisR	0.0717186575011845	-0.0994476345986677	0.242884949601037	0.530079268719271	0.998513926870589
1192	awf_Fornix_StriaterminalisL	0.010156482854002	-0.1603512989624	0.180664264670404	0.888192768159803	0.998513926870589
1193	awf_SuperiorlongitudinalfasciculusR	-0.0894070281683121	-0.262601503885975	0.0837874475493511	0.242799556520562	0.998513926870589
1194	awf_SuperiorlongitudinalfasciculusL	-0.116239274640202	-0.288995464645012	0.0565169153646082	0.132705438490076	0.998513926870589
1195	awf_SuperiorfrontooccipitalfasciculusR	0.044248424640615	-0.129702648414193	0.218199497695423	0.705463933437028	0.998513926870589
1196	awf_SuperiorfrontooccipitalfasciculusL	0.183495259576604	0.0106835166142767	0.356307002538931	0.0310823755048244	0.657471264915608
1197	awf_UncinatefasciculusR	0.0694177921540246	-0.107286181808172	0.246121766116221	0.439206617238469	0.998513926870589
1198	awf_UncinatefasciculusL	0.0158078707025909	-0.162851481466317	0.194467222871498	0.837833021096401	0.998513926870589
1199	awf_TapetumR	-0.0124537933392626	-0.169855769205878	0.144948182527353	0.868572318894808	0.998513926870589
1200	awf_TapetumL	0.0311183607066119	-0.133217210521869	0.195453931935093	0.669272449788745	0.998513926870589
1201	radEAD_Middlecerebellarpeduncle	0.2744346693319	0.0950621436727849	0.453807194991015	0.260232498301024	0.998513926870589
1202	radEAD_Pontine	-0.111537726420681	-0.289690568375598	0.0666151155342349	0.118145608308005	0.953048194242909
1203	radEAD_GenuCC	0.133489746483864	-0.0198705973188447	0.286850090286572	0.0781028666344055	0.861920448820629
1204	radEAD_BodyCC	0.210262186955987	0.0517491041602829	0.368775269751691	0.00809897558031483	0.439457457575344
1205	radEAD_SpleniumCC	0.0401377318139317	-0.138598649508963	0.218874113136826	0.280970640481657	0.998513926870589
1206	radEAD_Fornix	-0.0425024483619632	-0.184371041080245	0.0993661443563184	0.603801326920435	0.998513926870589
1207	radEAD_CorticospinaltractR	0.00203805093275844	-0.176293465926002	0.180369567791519	0.978985526511449	0.999368926712423
1208	radEAD_CorticospinaltractL	-0.175333936607156	-0.354423630684135	0.00375575746982398	0.00883538264589576	0.459439897586579
1209	radEAD_MediallemniscusR	-0.0442707618936346	-0.222246863283968	0.133705339496699	0.595209355456016	0.998513926870589
1210	radEAD_MediallemniscusL	-0.086257340952724	-0.26463136350202	0.0921166815965723	0.262623591098139	0.998513926870589
1211	radEAD_InferiorcerebellarpeduncleR	-0.135500585259924	-0.310299199731886	0.0392980292120379	0.109029498134446	0.946256043061619
1212	radEAD_InferiorcerebellarpeduncleL	0.52607104995696	0.348582620045028	0.703559479868891	0.0629600835278601	0.793678628714843
1213	radEAD_SuperiorcerebellarpeduncleR	-0.0110107165218895	-0.18916056038241	0.167139127338631	0.895792824531346	0.998513926870589
1214	radEAD_SuperiorcerebellarpeduncleL	-0.0295818414912571	-0.207487661587736	0.148323978605222	0.722560345766565	0.998513926870589
1215	radEAD_CerebralpeduncleR	0.176473572193076	0.00410422242222575	0.348842921963925	0.137602119217887	0.998513926870589
1216	radEAD_CerebralpeduncleL	-0.0117220522577398	-0.187989466153897	0.164545361638417	0.838445285410359	0.998513926870589
1217	radEAD_AnteriorlimbofinternalcapsuleR	0.0111770729223008	-0.156251820249396	0.178605966093998	0.896088077526955	0.998513926870589
1218	radEAD_AnteriorlimbofinternalcapsuleL	0.0568811042051768	-0.111506335677053	0.225268544087406	0.49941490079799	0.998513926870589
1219	radEAD_.PosteriorlimbofinternalcapsuleR	0.0925991787041846	-0.0830825825572663	0.268280939965636	0.272741781718181	0.998513926870589
1220	radEAD_PosteriorlimbofinternalcapsuleL	0.0907157092352311	-0.086644437229543	0.268075855700005	0.292755251030735	0.998513926870589
1221	radEAD_RetrolenticularpartofinternalcapsuleR	-0.051270279320233	-0.222288034613218	0.119747475972752	0.507121267355655	0.998513926870589
1222	radEAD_RetrolenticularpartofinternalcapsuleL	0.020047351271298	-0.152416704133513	0.192511406676109	0.81050348569893	0.998513926870589
1223	radEAD_AnteriorcoronaradiataR	-0.00265206181325536	-0.161861802427047	0.156557678800536	0.971194985306068	0.999368926712423
1224	radEAD_AnteriorcoronaradiataL	0.0421048039404651	-0.115675170476616	0.199884778357547	0.575905986078476	0.998513926870589
1225	radEAD_SuperiorcoronaradiataR	0.000204330691730527	-0.166632231273225	0.167040892656686	0.997653725606807	0.999368926712423
1226	radEAD_SuperiorcoronaradiataL	-0.0142805021290381	-0.179884375652513	0.151323371394436	0.843752910860683	0.998513926870589
1227	radEAD_PosteriorcoronaradiataR	-0.101803687596347	-0.269882311517619	0.0662749363249246	0.136290257652513	0.998513926870589
1228	radEAD_PosteriorcoronaradiataL	-0.0484702995045723	-0.219442709731157	0.122502110722012	0.417041000839567	0.998513926870589
1229	radEAD_PosteriorthalamicradiationR	-0.105169975540799	-0.265794595293205	0.0554546442116075	0.154467430323491	0.998513926870589
1230	radEAD_PosteriorthalamicradiationL	-0.0382893232634142	-0.217866743184409	0.14128809665758	0.183432922875608	0.998513926870589
1231	radEAD_SagittalstratumR	-0.0624407582864419	-0.230744056041048	0.105862539468164	0.459661766163236	0.998513926870589
1232	radEAD_SagittalstratumL	-0.0403257965615131	-0.219805087850893	0.139153494727867	0.158576543708652	0.998513926870589
1233	radEAD_ExternalcapsuleR	-0.0478529616277078	-0.213166410495368	0.117460487239953	0.575588307955042	0.998513926870589
1234	radEAD_ExternalcapsuleL	-0.0191493824397092	-0.185137728402386	0.146838963522968	0.834915032867295	0.998513926870589
1235	radEAD_CingulumcingulategyrusR	0.116765063524147	-0.0587942575661298	0.292324384614423	0.0734012535162185	0.849657147444967
1236	radEAD_CingulumcingulategyrusL	0.141750889276648	-0.0336795828633615	0.317181361416658	0.0112349508334887	0.463940897658624
1237	radEAD_CingulumhippocampusR	-0.0431605152659562	-0.223014322156353	0.136693291624441	0.158945804728904	0.998513926870589
1238	radEAD_CingulumhippocampusL	0.0785868136313454	-0.100244974078768	0.257418601341459	0.422871242015328	0.998513926870589
1239	radEAD_Fornix_StriaterminalisR	-0.0567160199859684	-0.215517976662975	0.102085936691039	0.486879372906013	0.998513926870589
1240	radEAD_Fornix_StriaterminalisL	-0.0583275301635755	-0.225331168845626	0.108676108518475	0.441686182161078	0.998513926870589
1241	radEAD_SuperiorlongitudinalfasciculusR	0.0199234929092344	-0.149560844289813	0.189407830108281	0.787464806068428	0.998513926870589
1242	radEAD_SuperiorlongitudinalfasciculusL	0.0139635548672101	-0.156883640847091	0.184810750581511	0.853839286364763	0.998513926870589
1243	radEAD_SuperiorfrontooccipitalfasciculusR	0.00330550723530952	-0.169539806732343	0.176150821202962	0.966644008426352	0.999368926712423
1244	radEAD_SuperiorfrontooccipitalfasciculusL	-0.0688768908362819	-0.234027169290668	0.0962733876181042	0.36968377521439	0.998513926870589
1245	radEAD_UncinatefasciculusR	0.134650649258077	-0.0434472008257918	0.312748499341945	0.208049863171618	0.998513926870589
1246	radEAD_UncinatefasciculusL	0.154092553428169	-0.0234070035522704	0.331592110408609	0.244243268982843	0.998513926870589
1247	radEAD_TapetumR	-0.0159279343463236	-0.1779529738395	0.146097105146853	0.855677973947862	0.998513926870589
1248	radEAD_TapetumL	-0.00268931763779653	-0.1806199355796	0.175241300304007	0.950427038939438	0.999368926712423
