# Supplementary material for: White matter microstructure differences between 15q11.2 copy number variation carriers and non-carriers in mid-to-late life
Source: Transl Psychiatry. 2026 Mar 19;16:190. doi: 10.1038/s41398-026-03962-2 (PMC13039188; doi:10.1038/s41398-026-03962-2)
Supplement: Supplementary file 11 — Supplemental File 10 [file 41398_2026_3962_MOESM11_ESM.csv]

	regions	est	ci_l	ci_h	p	pFDR
1	v_intra_Middlecerebellarpeduncle	-0.0667925814808174	-0.247598278104902	0.114013115143267	0.491029217252685	0.870178335827466
2	v_intra_Pontine	0.00018176179611119	-0.18210635380225	0.182469877394473	0.998535760260719	0.999644635466442
3	v_intra_GenuCC	0.0595968176676725	-0.115332496174643	0.234526131509988	0.530664475151814	0.870178335827466
4	v_intra_BodyCC	0.152270424665402	-0.0252403228710472	0.329781172201852	0.12350814171124	0.604904130760714
5	v_intra_SpleniumCC	0.014422064525167	-0.16488471255502	0.193728841605354	0.880569350784828	0.955093963363073
6	v_intra_Fornix	-0.152683844265066	-0.305711330135968	0.000343641605836859	0.0467829009750154	0.454414570131026
7	v_intra_CorticospinaltractR	0.0047049564513537	-0.176338932093032	0.18574884499574	0.96235206620794	0.98878002044282
8	v_intra_CorticospinaltractL	0.00081821612384327	-0.18023204903351	0.181868481281196	0.993381550399335	0.997377453659187
9	v_intra_MediallemniscusR	-0.159002857560578	-0.341131449871679	0.0231257347505237	0.0974733327557345	0.571111358118107
10	v_intra_MediallemniscusL	-0.144203870665861	-0.3260955820376	0.0376878407058779	0.121139261233148	0.604904130760714
11	v_intra_InferiorcerebellarpeduncleR	-0.113843909170023	-0.296000544001538	0.0683127256614926	0.234645736538646	0.795755106522364
12	v_intra_InferiorcerebellarpeduncleL	-0.101171105539185	-0.283050748797427	0.0807085377190572	0.273411899287838	0.841452653167662
13	v_intra_SuperiorcerebellarpeduncleR	-0.161439642422782	-0.343605959798648	0.0207266749530846	0.10452037516434	0.58493913993317
14	v_intra_SuperiorcerebellarpeduncleL	-0.138193386318045	-0.320699021881206	0.0443122492451158	0.165065578018817	0.675415873336012
15	v_intra_CerebralpeduncleR	-0.047354550760312	-0.229457727209928	0.134748625689304	0.630627941137918	0.88144914915304
16	v_intra_CerebralpeduncleL	-0.053567817155913	-0.2354388770611	0.128303242749274	0.568353899455976	0.870178335827466
17	v_intra_AnteriorlimbofinternalcapsuleR	0.0294012975714881	-0.15161598273581	0.210418577878786	0.756821241437904	0.918851596659349
18	v_intra_AnteriorlimbofinternalcapsuleL	-0.0281236151283269	-0.209540435130077	0.153293204873423	0.781585780437835	0.921451495383694
19	v_intra_.PosteriorlimbofinternalcapsuleR	-0.0520430876851163	-0.234335491686312	0.130249316316079	0.55838057432123	0.870178335827466
20	v_intra_PosteriorlimbofinternalcapsuleL	-0.064233941000799	-0.246427277859001	0.117959395857403	0.481353995104786	0.870178335827466
21	v_intra_RetrolenticularpartofinternalcapsuleR	-0.0843692368011488	-0.265309246876796	0.0965707732744987	0.366899251367167	0.853245870895322
22	v_intra_RetrolenticularpartofinternalcapsuleL	-0.0875483108004238	-0.268551831123418	0.0934552095225702	0.364346975919922	0.853245870895322
23	v_intra_AnteriorcoronaradiataR	0.0345458104978826	-0.141458214289755	0.210549835285521	0.710748987543357	0.911628711669178
24	v_intra_AnteriorcoronaradiataL	0.00582960010383007	-0.169502641809454	0.181161842017114	0.951013405674429	0.984172618036627
25	v_intra_SuperiorcoronaradiataR	-0.00597746126635098	-0.184859649838813	0.172904727306111	0.948210758439032	0.983451057512954
26	v_intra_SuperiorcoronaradiataL	-0.0188212064878445	-0.196910475884358	0.159268062908669	0.8398052296802	0.948393071394296
27	v_intra_PosteriorcoronaradiataR	-0.0334595055831861	-0.210710877299894	0.143791866133522	0.717004886360812	0.914310488813332
28	v_intra_PosteriorcoronaradiataL	-0.0168349483981381	-0.195026688136704	0.161356791340427	0.857229671379792	0.951579295669381
29	v_intra_PosteriorthalamicradiationR	-0.112438203970766	-0.29235942321477	0.0674830152732372	0.228082007447904	0.784511739528445
30	v_intra_PosteriorthalamicradiationL	-0.106502033162369	-0.286041544782626	0.0730374784578889	0.254901110607236	0.826044582412704
31	v_intra_SagittalstratumR	-0.0168913635639566	-0.196129543104594	0.16234681597668	0.861484595301556	0.951579295669381
32	v_intra_SagittalstratumL	-0.0619387169801621	-0.240401238353658	0.116523804393334	0.518044637535912	0.870178335827466
33	v_intra_ExternalcapsuleR	0.0853137368935423	-0.0966653552849557	0.26729282907204	0.361400633644437	0.853245870895322
34	v_intra_ExternalcapsuleL	0.021492450727293	-0.161014079499372	0.203998980953958	0.828164823120548	0.944463108428491
35	v_intra_CingulumcingulategyrusR	-0.0418387486920286	-0.220628810748195	0.136951313364138	0.653007589052833	0.888264651101843
36	v_intra_CingulumcingulategyrusL	-0.064003187004986	-0.242187199324019	0.114180825314047	0.507086220063939	0.870178335827466
37	v_intra_CingulumhippocampusR	0.0114870857073819	-0.169441124361765	0.192415295776529	0.905892227183536	0.965459862959054
38	v_intra_CingulumhippocampusL	0.0693402394679819	-0.110660151377929	0.249340630313892	0.447812841032923	0.858075977029106
39	v_intra_Fornix_StriaterminalisR	-0.101758619697045	-0.280923271306279	0.0774060319121889	0.27451969655365	0.841770470022004
40	v_intra_Fornix_StriaterminalisL	-0.142252141686388	-0.321772806544256	0.037268523171479	0.129292318132156	0.620603127034347
41	v_intra_SuperiorlongitudinalfasciculusR	-0.0454806112341267	-0.226505204774929	0.135543982306676	0.631485149054708	0.88144914915304
42	v_intra_SuperiorlongitudinalfasciculusL	-0.082470590707281	-0.263069213051731	0.0981280316371695	0.402295194791561	0.853245870895322
43	v_intra_SuperiorfrontooccipitalfasciculusR	-0.0204765978612436	-0.201392262003515	0.160439066281027	0.82884026211179	0.944463108428491
44	v_intra_SuperiorfrontooccipitalfasciculusL	0.00929533641113919	-0.169806294693104	0.188396967515383	0.923838848170559	0.969692069886961
45	v_intra_UncinatefasciculusR	0.161426453073322	-0.0185778933265824	0.341430799473226	0.110146475639887	0.596161041327495
46	v_intra_UncinatefasciculusL	0.0650456238113371	-0.116351399795234	0.246442647417908	0.465638715511362	0.866046374006229
47	v_intra_TapetumR	-0.200053105683058	-0.36730137993665	-0.0328048314294656	0.0225523672619477	0.345208799163344
48	v_intra_TapetumL	-0.0321990384679071	-0.204187078000191	0.139789001064377	0.723908257459215	0.916256250881685
49	v_extra_Middlecerebellarpeduncle	0.0040987912986495	-0.170123977258188	0.178321559855487	0.963559860113649	0.98878002044282
50	v_extra_Pontine	-0.141527508074704	-0.324628413739234	0.0415733975898263	0.0320857476050356	0.3925785589322
51	v_extra_GenuCC	-0.0179210770292594	-0.198614578462151	0.162772424403632	0.841085718848958	0.948393071394296
52	v_extra_BodyCC	-0.0242281113571814	-0.207375321342657	0.158919098628294	0.781904754496259	0.921451495383694
53	v_extra_SpleniumCC	-0.126190837108579	-0.30560046037974	0.0532187861625829	0.15647131391096	0.664204761091421
54	v_extra_Fornix	-0.0223756153646335	-0.198444317458774	0.153693086729507	0.758249821926477	0.918851596659349
55	v_extra_CorticospinaltractR	-0.131792651473307	-0.312151100258815	0.048565797312202	0.143786659085751	0.642316481155024
56	v_extra_CorticospinaltractL	-0.104507231375197	-0.28492014935845	0.0759056866080564	0.360557982096851	0.853245870895322
57	v_extra_MediallemniscusR	0.0155743727260379	-0.167074809439569	0.198223554891644	0.873975682907733	0.954262162964874
58	v_extra_MediallemniscusL	0.061869457879149	-0.1207086889866	0.244447604744898	0.444810638909928	0.856672341604306
59	v_extra_InferiorcerebellarpeduncleR	0.0986396672859545	-0.0842742108685845	0.281553545440493	0.273492557019979	0.841452653167662
60	v_extra_InferiorcerebellarpeduncleL	0.141496139754786	-0.0411286897605449	0.324120969270118	0.154637678203042	0.660917199991086
61	v_extra_SuperiorcerebellarpeduncleR	0.176354010650636	-0.00147977491713691	0.354187796218409	0.273741808642685	0.841452653167662
62	v_extra_SuperiorcerebellarpeduncleL	0.0589031798566927	-0.121666594553234	0.239472954266619	0.596348359946615	0.870178335827466
63	v_extra_CerebralpeduncleR	-0.113864018285766	-0.291480198679502	0.0637521621079695	0.214646179905033	0.767832565967353
64	v_extra_CerebralpeduncleL	-0.129817485617375	-0.307906481986596	0.0482715107518451	0.173970759512604	0.680612877340847
65	v_extra_AnteriorlimbofinternalcapsuleR	-0.170025119023099	-0.352497549652499	0.012447311606301	0.0689821294298346	0.50633651147923
66	v_extra_AnteriorlimbofinternalcapsuleL	-0.0950470250257744	-0.278006481869398	0.0879124318178492	0.299082432350094	0.853245870895322
67	v_extra_.PosteriorlimbofinternalcapsuleR	-0.0486322364067463	-0.230426661276683	0.133162188463191	0.569976437864536	0.870178335827466
68	v_extra_PosteriorlimbofinternalcapsuleL	0.00318172281893006	-0.177208442558636	0.183571888196496	0.969049208392277	0.989585101720075
69	v_extra_RetrolenticularpartofinternalcapsuleR	0.018426181688005	-0.163630357441759	0.200482720817769	0.833835378057571	0.946024138014408
70	v_extra_RetrolenticularpartofinternalcapsuleL	0.00175596108502538	-0.180056143727836	0.183568065897887	0.983613350124218	0.99236011394909
71	v_extra_AnteriorcoronaradiataR	-0.120488037079591	-0.299553020838578	0.0585769466793965	0.16876981204773	0.680410197751748
72	v_extra_AnteriorcoronaradiataL	-0.121741651405929	-0.300203294250686	0.0567199914388275	0.157120417586751	0.664699258129714
73	v_extra_SuperiorcoronaradiataR	-0.121888042392989	-0.300643189053823	0.0568671042678453	0.140175565901665	0.636142204528282
74	v_extra_SuperiorcoronaradiataL	-0.104884202445403	-0.282200513272917	0.0724321083821119	0.17519265198139	0.681122833871572
75	v_extra_PosteriorcoronaradiataR	-0.0665403962404314	-0.24783184074563	0.114751048264767	0.423125793425814	0.853245870895322
76	v_extra_PosteriorcoronaradiataL	-0.117091350310404	-0.298888225445244	0.0647055248244352	0.220678957812201	0.780186369055706
77	v_extra_PosteriorthalamicradiationR	-0.0394686887908354	-0.221338918929801	0.14240154134813	0.666639740154991	0.889803631779068
78	v_extra_PosteriorthalamicradiationL	-0.035992434868872	-0.218489380487439	0.146504510749695	0.714025064879669	0.913347190919961
79	v_extra_SagittalstratumR	-0.0810669782981192	-0.262766707023975	0.100632750427737	0.411376975250008	0.853245870895322
80	v_extra_SagittalstratumL	-0.0330127059292555	-0.213952944228111	0.1479275323696	0.727650631308353	0.91634452599917
81	v_extra_ExternalcapsuleR	-0.148306533468132	-0.331622459712972	0.0350093927767068	0.116288569360901	0.596831938553316
82	v_extra_ExternalcapsuleL	-0.142857580074072	-0.326182161075117	0.040467000926972	0.152513502875684	0.658605022798801
83	v_extra_CingulumcingulategyrusR	-0.0664695782089798	-0.245050027802021	0.112110871384062	0.504452856326133	0.870178335827466
84	v_extra_CingulumcingulategyrusL	-0.0259838079100094	-0.203639461614891	0.151671845794872	0.781223523099652	0.921451495383694
85	v_extra_CingulumhippocampusR	-0.0551548487011993	-0.237586215553505	0.127276518151106	0.585222287315691	0.870178335827466
86	v_extra_CingulumhippocampusL	-0.136350836110932	-0.318359135409597	0.0456574631877325	0.148221757133032	0.648837342222418
87	v_extra_Fornix_StriaterminalisR	-0.0486265373834783	-0.232060712871893	0.134807638104936	0.589110525259785	0.870178335827466
88	v_extra_Fornix_StriaterminalisL	0.030988647675779	-0.15062691645521	0.212604211806768	0.723559465745203	0.916256250881685
89	v_extra_SuperiorlongitudinalfasciculusR	-0.0612702007959347	-0.242908985917026	0.120368584325157	0.532613263610882	0.870178335827466
90	v_extra_SuperiorlongitudinalfasciculusL	-0.0454992042131932	-0.225905473697139	0.134907065270753	0.634640585223164	0.881994933584085
91	v_extra_SuperiorfrontooccipitalfasciculusR	-0.0697606631655666	-0.252167885569892	0.112646559238759	0.439613056879561	0.853245870895322
92	v_extra_SuperiorfrontooccipitalfasciculusL	-0.15664444301183	-0.338777350720782	0.0254884646971217	0.0942530245652415	0.564770345618464
93	v_extra_UncinatefasciculusR	-0.199491377568722	-0.38090120382117	-0.0180815513162747	0.040735783183848	0.449896083304799
94	v_extra_UncinatefasciculusL	-0.103616536378285	-0.28581910906819	0.0785860363116198	0.198047255308557	0.738045355063951
95	v_extra_TapetumR	-0.0658901980111785	-0.245683516390225	0.113903120367867	0.537258716600829	0.870178335827466
96	v_extra_TapetumL	-0.118602398525733	-0.299795597686842	0.0625908006353765	0.229412701422245	0.786557833447697
97	v_csf_Middlecerebellarpeduncle	0.0476001088592375	-0.135875526374442	0.231075744092917	0.542708065394382	0.870178335827466
98	v_csf_Pontine	0.0877888183598736	-0.0954513515173171	0.271028988237064	0.363841484157753	0.853245870895322
99	v_csf_GenuCC	0.021679130511231	-0.160309370418761	0.203667631441223	0.811547787102972	0.938225191570319
100	v_csf_BodyCC	-0.0330861050552989	-0.215050465919736	0.148878255809139	0.688353298293209	0.902408769819229
101	v_csf_SpleniumCC	0.0508970576225359	-0.132108293548802	0.233902408793874	0.542427106860457	0.870178335827466
102	v_csf_Fornix	0.0923448585441437	-0.0552534630141549	0.239943180102442	0.206670478246971	0.755768701951271
103	v_csf_CorticospinaltractR	0.0937370247467568	-0.089688368857116	0.27716241835063	0.325070275906791	0.853245870895322
104	v_csf_CorticospinaltractL	0.107308799134581	-0.0760995264751994	0.290717124744362	0.265391970894233	0.837529684669361
105	v_csf_MediallemniscusR	0.0976382051118763	-0.0856357110987472	0.2809121213225	0.295690662253279	0.853245870895322
106	v_csf_MediallemniscusL	0.0922672853975761	-0.0909683865163359	0.275502957311488	0.349537871440285	0.853245870895322
107	v_csf_InferiorcerebellarpeduncleR	0.0552567078063558	-0.128080607387333	0.238594023000044	0.516240927671088	0.870178335827466
108	v_csf_InferiorcerebellarpeduncleL	0.0350381176216127	-0.148216212259138	0.218292447502363	0.653826737200436	0.888264651101843
109	v_csf_SuperiorcerebellarpeduncleR	0.0819807518730864	-0.101464043205521	0.265425546951694	0.324720229457818	0.853245870895322
110	v_csf_SuperiorcerebellarpeduncleL	0.0607634421913369	-0.122699657104248	0.244226541486922	0.423609084036705	0.853245870895322
111	v_csf_CerebralpeduncleR	0.0714102634119591	-0.111850286551364	0.254670813375282	0.411086096856735	0.853245870895322
112	v_csf_CerebralpeduncleL	0.0680159381934589	-0.115253607359211	0.251285483746129	0.41918910701484	0.853245870895322
113	v_csf_AnteriorlimbofinternalcapsuleR	0.0578682904060667	-0.125334339614604	0.241070920426738	0.508556498774965	0.870178335827466
114	v_csf_AnteriorlimbofinternalcapsuleL	0.0663273864020407	-0.116865585065269	0.24952035786935	0.441325073008116	0.853538606782183
115	v_csf_.PosteriorlimbofinternalcapsuleR	0.0461910757368203	-0.137228998904093	0.229611150377733	0.578823230626656	0.870178335827466
116	v_csf_PosteriorlimbofinternalcapsuleL	0.0612983305199693	-0.122106819236744	0.244703480276683	0.4689992354677	0.867127475353615
117	v_csf_RetrolenticularpartofinternalcapsuleR	0.0522470765608955	-0.130948154057506	0.235442307179297	0.540286790657361	0.870178335827466
118	v_csf_RetrolenticularpartofinternalcapsuleL	0.0642317116514007	-0.119109115582893	0.247572538885695	0.439541000042216	0.853245870895322
119	v_csf_AnteriorcoronaradiataR	0.0538634417382944	-0.129136733396868	0.236863616873457	0.527582787503573	0.870178335827466
120	v_csf_AnteriorcoronaradiataL	0.059128477511849	-0.123912033299912	0.24216898832361	0.476115406812673	0.870178335827466
121	v_csf_SuperiorcoronaradiataR	0.0547391436344803	-0.128395368125555	0.237873655394516	0.518311182313533	0.870178335827466
122	v_csf_SuperiorcoronaradiataL	0.0658106732797306	-0.117356951557713	0.248978298117174	0.448977254006415	0.858075977029106
123	v_csf_PosteriorcoronaradiataR	0.0525329447032259	-0.130026541016784	0.235092430423235	0.518654818562339	0.870178335827466
124	v_csf_PosteriorcoronaradiataL	0.0528062390770614	-0.129823814748673	0.235436292902796	0.517055421211056	0.870178335827466
125	v_csf_PosteriorthalamicradiationR	0.0977916100349309	-0.085193320090502	0.280776540160364	0.29730316936828	0.853245870895322
126	v_csf_PosteriorthalamicradiationL	0.0855633855391817	-0.0973012909555807	0.268428062033944	0.341231240421098	0.853245870895322
127	v_csf_SagittalstratumR	0.0673308859930154	-0.115716654493076	0.250378426479106	0.470336938290267	0.86783965579145
128	v_csf_SagittalstratumL	0.0668575499720185	-0.116246155915618	0.249961255859655	0.464411243910167	0.865052585671475
129	v_csf_ExternalcapsuleR	0.0515787331205981	-0.131518103950794	0.23467557019199	0.558775869239762	0.870178335827466
130	v_csf_ExternalcapsuleL	0.062632684899444	-0.120559886539781	0.245825256338669	0.448383617462702	0.858075977029106
131	v_csf_CingulumcingulategyrusR	0.0467670309469237	-0.136671473840497	0.230205535734344	0.581059437024716	0.870178335827466
132	v_csf_CingulumcingulategyrusL	0.0437122491612026	-0.139709021766539	0.227133520088944	0.595045388528521	0.870178335827466
133	v_csf_CingulumhippocampusR	0.0444748004495793	-0.138871123054379	0.227820723953537	0.611371627342865	0.877803781955122
134	v_csf_CingulumhippocampusL	0.0681486388644625	-0.115168567487755	0.25146584521668	0.460333386107595	0.863903858439517
135	v_csf_Fornix_StriaterminalisR	0.0712840784285162	-0.110986338677331	0.253554495534364	0.420326810755677	0.853245870895322
136	v_csf_Fornix_StriaterminalisL	0.0675065702578865	-0.115515023885698	0.250528164401471	0.41610300107647	0.853245870895322
137	v_csf_SuperiorlongitudinalfasciculusR	0.0596906003143357	-0.123548908227481	0.242930108856153	0.495078115578259	0.870178335827466
138	v_csf_SuperiorlongitudinalfasciculusL	0.0742077290311548	-0.109087536001669	0.257502994063979	0.405970528265578	0.853245870895322
139	v_csf_SuperiorfrontooccipitalfasciculusR	0.0578210625997403	-0.125448411025405	0.241090536224885	0.503184342266154	0.870178335827466
140	v_csf_SuperiorfrontooccipitalfasciculusL	0.0820540829591866	-0.101063698122357	0.26517186404073	0.360532917209111	0.853245870895322
141	v_csf_UncinatefasciculusR	0.0653666846853653	-0.118035371396923	0.248768740767654	0.466617971757579	0.866576233264075
142	v_csf_UncinatefasciculusL	0.0608705039890466	-0.122469635044363	0.244210643022456	0.479236647034885	0.870178335827466
143	v_csf_TapetumR	0.20805500617529	0.0311253180041672	0.384984694346413	0.0687884755672049	0.50633651147923
144	v_csf_TapetumL	0.080042000088467	-0.0979749347997859	0.25805893497672	0.408098673440312	0.853245870895322
145	micro_Rd_Middlecerebellarpeduncle	-0.0568139917433665	-0.239336097543429	0.125708114056696	0.534225110631403	0.870178335827466
146	micro_Rd_Pontine	-0.0409701015358227	-0.220950699769844	0.139010496698198	0.649787102972528	0.888264651101843
147	micro_Rd_GenuCC	-0.241997342135086	-0.401000352454772	-0.0829943318154001	0.00135645788162801	0.0604592655811342
148	micro_Rd_BodyCC	-0.367597578153132	-0.528704375664234	-0.206490780642029	2.29053088393938e-06	0.00142929127157817
149	micro_Rd_SpleniumCC	-0.131584903871187	-0.299197870894798	0.0360280631524242	0.100790368110676	0.577001740376712
150	micro_Rd_Fornix	0.114644735323642	-0.0268769105502308	0.256166381197514	0.104455912766242	0.58493913993317
151	micro_Rd_CorticospinaltractR	0.0197259625460865	-0.162680669243916	0.202132594336089	0.841608368483361	0.948393071394296
152	micro_Rd_CorticospinaltractL	0.0113089244457964	-0.171249443201919	0.193867292093512	0.913602291136946	0.967632210152757
153	micro_Rd_MediallemniscusR	0.100614045648368	-0.0814803103493065	0.282708401646042	0.354905877906747	0.853245870895322
154	micro_Rd_MediallemniscusL	0.00447771956836138	-0.17796621211626	0.186921651252983	0.96509576251634	0.98878002044282
155	micro_Rd_InferiorcerebellarpeduncleR	-0.0429933110003233	-0.222380816793664	0.136394194793018	0.626295150209752	0.880607776591111
156	micro_Rd_InferiorcerebellarpeduncleL	-0.0232274043854022	-0.202082086023183	0.155627277252379	0.775294526682453	0.921451495383694
157	micro_Rd_SuperiorcerebellarpeduncleR	0.219997566259519	0.0373385940703917	0.402656538448647	0.0235364672662062	0.347102931385373
158	micro_Rd_SuperiorcerebellarpeduncleL	0.237871029281432	0.055213923168007	0.420528135394858	0.00713451926033109	0.158997857801664
159	micro_Rd_CerebralpeduncleR	0.00216143467062914	-0.177407581780454	0.181730451121712	0.982254314983653	0.991790764643689
160	micro_Rd_CerebralpeduncleL	-0.0154650568317489	-0.193459255503784	0.162529141840286	0.876636503258847	0.955093963363073
161	micro_Rd_AnteriorlimbofinternalcapsuleR	-0.192265722379578	-0.361031523029009	-0.0234999217301463	0.0280560649676583	0.375250680046641
162	micro_Rd_AnteriorlimbofinternalcapsuleL	-0.0629294994491755	-0.232665891494827	0.106806892596476	0.606649729193182	0.873239748596415
163	micro_Rd_.PosteriorlimbofinternalcapsuleR	-0.114762356712702	-0.294291698804882	0.0647669853794778	0.165876400171137	0.67651551442346
164	micro_Rd_PosteriorlimbofinternalcapsuleL	-0.0674463604477599	-0.247167672321753	0.112274951426233	0.491345125000332	0.870178335827466
165	micro_Rd_RetrolenticularpartofinternalcapsuleR	-0.0622147597031624	-0.238139264028556	0.113709744622231	0.428517726968541	0.853245870895322
166	micro_Rd_RetrolenticularpartofinternalcapsuleL	-0.00924575061677975	-0.184978033122593	0.166486531889033	0.923849255685574	0.969692069886961
167	micro_Rd_AnteriorcoronaradiataR	-0.0988209693513613	-0.264311090804716	0.0666691521019937	0.211037041488608	0.765622755167974
168	micro_Rd_AnteriorcoronaradiataL	-0.0343205039571284	-0.200180728058053	0.131539720143796	0.743193541825071	0.91634452599917
169	micro_Rd_SuperiorcoronaradiataR	-0.0775055137025222	-0.247697612341545	0.0926865849365007	0.33720059268244	0.853245870895322
170	micro_Rd_SuperiorcoronaradiataL	-0.0541893363142407	-0.222517037261133	0.114138364632651	0.562142606669962	0.870178335827466
171	micro_Rd_PosteriorcoronaradiataR	-0.014348715549231	-0.181514317562963	0.152816886464501	0.864254045699517	0.951579295669381
172	micro_Rd_PosteriorcoronaradiataL	-0.010557395062355	-0.178307491519534	0.157192701394824	0.903751753107147	0.964001869980957
173	micro_Rd_PosteriorthalamicradiationR	0.0798498239732203	-0.0930054171124852	0.252705065058926	0.383487624458662	0.853245870895322
174	micro_Rd_PosteriorthalamicradiationL	0.0548593107084416	-0.114223079008251	0.223941700425134	0.53029224369161	0.870178335827466
175	micro_Rd_SagittalstratumR	-0.0865315804660277	-0.259091239751815	0.0860280788197593	0.30872250113821	0.853245870895322
176	micro_Rd_SagittalstratumL	-0.0172814424247372	-0.188982063035752	0.154419178186278	0.829416464708097	0.944463108428491
177	micro_Rd_ExternalcapsuleR	-0.240378790747829	-0.412161451976227	-0.0685961295194305	0.0027870259559321	0.0855220979925806
178	micro_Rd_ExternalcapsuleL	-0.0823309636485604	-0.256403151553605	0.0917412242564844	0.522540365101951	0.870178335827466
179	micro_Rd_CingulumcingulategyrusR	-0.135731585963873	-0.313287407641684	0.0418242357139383	0.149794804600118	0.649110819933846
180	micro_Rd_CingulumcingulategyrusL	-0.0758603464606592	-0.253830326038713	0.102109633117395	0.37465226187539	0.853245870895322
181	micro_Rd_CingulumhippocampusR	-0.252546336461683	-0.433724823026588	-0.0713678498967783	0.00755675718396225	0.162600568372153
182	micro_Rd_CingulumhippocampusL	-0.150033751753023	-0.330059544064159	0.0299920405581136	0.143412471882636	0.642316481155024
183	micro_Rd_Fornix_StriaterminalisR	0.0937020022008798	-0.0673187579805169	0.254722762382276	0.231043026033373	0.789977250656575
184	micro_Rd_Fornix_StriaterminalisL	0.111711434254259	-0.059434144226488	0.282857012735007	0.303033707512388	0.853245870895322
185	micro_Rd_SuperiorlongitudinalfasciculusR	-0.0852751229767814	-0.259809298379823	0.08925905242626	0.320401725913833	0.853245870895322
186	micro_Rd_SuperiorlongitudinalfasciculusL	-0.0201304484466363	-0.194532601563795	0.154271704670522	0.856552239315831	0.951579295669381
187	micro_Rd_SuperiorfrontooccipitalfasciculusR	-0.113231407265313	-0.285891565770301	0.0594287512396745	0.170053623787071	0.680410197751748
188	micro_Rd_SuperiorfrontooccipitalfasciculusL	-0.0102729303674641	-0.180313064234535	0.159767203499607	0.933574625458127	0.975709600960223
189	micro_Rd_UncinatefasciculusR	-0.110719933306149	-0.28978909588623	0.0683492292739316	0.139856927937681	0.636142204528282
190	micro_Rd_UncinatefasciculusL	-0.191986194935019	-0.371440263568412	-0.0125321263016269	0.043019795054453	0.454061179935362
191	micro_Rd_TapetumR	0.204018094340723	0.0410488392704842	0.366987349410962	0.0314800226793595	0.388980874295452
192	micro_Rd_TapetumL	0.0516331189347335	-0.117074574950831	0.220340812820298	0.563993799575464	0.870178335827466
193	micro_FA_Middlecerebellarpeduncle	-0.0665117799885217	-0.249195216449422	0.116171656472378	0.457028826799341	0.861187786941291
194	micro_FA_Pontine	-0.042725651606902	-0.224855445213346	0.139404141999542	0.663382369955002	0.889803631779068
195	micro_FA_GenuCC	0.0704757230888973	-0.104165613731444	0.245117059909239	0.448219656015	0.858075977029106
196	micro_FA_BodyCC	0.167496528936222	-0.00794768963226938	0.342940747504714	0.0838059270255285	0.551050554732045
197	micro_FA_SpleniumCC	-0.011876719657503	-0.191839619546294	0.168086180231288	0.896381912732961	0.96241776367618
198	micro_FA_Fornix	-0.112245542941619	-0.257359550598483	0.032868464715245	0.123509286940331	0.604904130760714
199	micro_FA_CorticospinaltractR	-0.0519611536228386	-0.23452273378481	0.130600426539133	0.597444551199893	0.870178335827466
200	micro_FA_CorticospinaltractL	-0.0635974569833195	-0.24624883946326	0.119053925496621	0.518337340948141	0.870178335827466
201	micro_FA_MediallemniscusR	-0.142773820315369	-0.325354196446158	0.03980655581542	0.134041447229636	0.627079335463231
202	micro_FA_MediallemniscusL	-0.104890945399108	-0.287473637531885	0.0776917467336697	0.255107119055504	0.826044582412704
203	micro_FA_InferiorcerebellarpeduncleR	-0.0656660785146661	-0.247714011886377	0.116381854857045	0.462454818434149	0.86398744521829
204	micro_FA_InferiorcerebellarpeduncleL	-0.0704647229785465	-0.252293140714385	0.111363694757292	0.431189759065147	0.853245870895322
205	micro_FA_SuperiorcerebellarpeduncleR	-0.152784690080809	-0.335930697517921	0.0303613173563037	0.113764803566138	0.596831938553316
206	micro_FA_SuperiorcerebellarpeduncleL	-0.138581845476998	-0.32167481048154	0.0445111195275443	0.149211792642495	0.648837342222418
207	micro_FA_CerebralpeduncleR	-0.0818998485470664	-0.264766034611405	0.100966337517272	0.348955114543056	0.853245870895322
208	micro_FA_CerebralpeduncleL	-0.0885231312559117	-0.271215733087183	0.0941694705753595	0.29839448515673	0.853245870895322
209	micro_FA_AnteriorlimbofinternalcapsuleR	-0.00333055487259704	-0.18452893290553	0.177867823160336	0.969761682214464	0.989585101720075
210	micro_FA_AnteriorlimbofinternalcapsuleL	-0.0476247565683323	-0.228683106030763	0.133433592894099	0.605711573430393	0.872896124296918
211	micro_FA_.PosteriorlimbofinternalcapsuleR	-0.0435010546419389	-0.226277838247777	0.1392757289639	0.602891492102871	0.87185235474436
212	micro_FA_PosteriorlimbofinternalcapsuleL	-0.0653568529394101	-0.248185789534255	0.117472083655435	0.434337136185246	0.853245870895322
213	micro_FA_RetrolenticularpartofinternalcapsuleR	-0.0578784479818637	-0.239008788663048	0.12325189269932	0.520523107079482	0.870178335827466
214	micro_FA_RetrolenticularpartofinternalcapsuleL	-0.0804960917856821	-0.262170685163952	0.101178501592588	0.379426722004037	0.853245870895322
215	micro_FA_AnteriorcoronaradiataR	-0.0105754238477798	-0.188792057066492	0.167641209370932	0.908657433753423	0.967580612051427
216	micro_FA_AnteriorcoronaradiataL	-0.038640691049749	-0.21628172888767	0.139000346788172	0.683750339953085	0.901077533539018
217	micro_FA_SuperiorcoronaradiataR	-0.0337432021580445	-0.213917722075804	0.146431317759715	0.704569622431791	0.906497823499872
218	micro_FA_SuperiorcoronaradiataL	-0.0464171014652109	-0.226254379420601	0.133420176490179	0.608131691623332	0.874364459845529
219	micro_FA_PosteriorcoronaradiataR	-0.0554689920763963	-0.232372883350707	0.121434899197914	0.559797818747144	0.870178335827466
220	micro_FA_PosteriorcoronaradiataL	-0.0508639709155165	-0.228392020627955	0.126664078796922	0.593801132591852	0.870178335827466
221	micro_FA_PosteriorthalamicradiationR	-0.128031123625848	-0.308066515370684	0.0520042681189878	0.176866354084068	0.684712944241775
222	micro_FA_PosteriorthalamicradiationL	-0.11991361629762	-0.29900247230801	0.05917523971277	0.204899442506726	0.752101483083513
223	micro_FA_SagittalstratumR	-0.034954479479857	-0.214897076030932	0.144988117071218	0.714465280868496	0.913347190919961
224	micro_FA_SagittalstratumL	-0.0715400653071732	-0.251253372593499	0.108173241979153	0.439501865575767	0.853245870895322
225	micro_FA_ExternalcapsuleR	0.0345863817542049	-0.147093527177039	0.216266290685449	0.691720069977655	0.902408769819229
226	micro_FA_ExternalcapsuleL	-0.0236934703608962	-0.205982380635461	0.158595439913669	0.800521188292276	0.933692002793234
227	micro_FA_CingulumcingulategyrusR	-0.0499927020539286	-0.23140046442311	0.131415060315252	0.57399755787578	0.870178335827466
228	micro_FA_CingulumcingulategyrusL	-0.0616455241186037	-0.24291295076129	0.119621902524083	0.491966630607063	0.870178335827466
229	micro_FA_CingulumhippocampusR	-0.00945366013523436	-0.191737190161577	0.172829869891108	0.922147531763831	0.969536747802242
230	micro_FA_CingulumhippocampusL	0.00336564582229307	-0.178096356054806	0.184827647699392	0.972477170256138	0.9902280454402
231	micro_FA_Fornix_StriaterminalisR	-0.0914498509049273	-0.269453918555332	0.0865542167454771	0.315209846781251	0.853245870895322
232	micro_FA_Fornix_StriaterminalisL	-0.122414963449788	-0.302710691893771	0.0578807649941954	0.173112231824233	0.680612877340847
233	micro_FA_SuperiorlongitudinalfasciculusR	-0.0483979684591265	-0.229841741158017	0.133045804239763	0.593632679773633	0.870178335827466
234	micro_FA_SuperiorlongitudinalfasciculusL	-0.0888121061693598	-0.270369445948472	0.0927452336097522	0.341530381017847	0.853245870895322
235	micro_FA_SuperiorfrontooccipitalfasciculusR	-0.0300978298798446	-0.211368556366449	0.15117289660676	0.734074001043018	0.91634452599917
236	micro_FA_SuperiorfrontooccipitalfasciculusL	-0.0461934974453999	-0.224909033963211	0.132522039072411	0.641204407388583	0.887585526218867
237	micro_FA_UncinatefasciculusR	0.0281612834251548	-0.153618838035972	0.209941404886281	0.774973687355617	0.921451495383694
238	micro_FA_UncinatefasciculusL	0.00261641104825228	-0.179910847821451	0.185143669917955	0.97738692848515	0.991003499087303
239	micro_FA_TapetumR	-0.224355241326365	-0.390826948833357	-0.0578835338193732	0.0143893929975331	0.264087683248843
240	micro_FA_TapetumL	-0.0652301100186073	-0.236566325177247	0.106106105140032	0.480602763986567	0.870178335827466
241	micro_Ax_Middlecerebellarpeduncle	-0.0735144040048285	-0.256193491932504	0.109164683922847	0.420822048805502	0.853245870895322
242	micro_Ax_Pontine	-0.0497261610357294	-0.23299785641565	0.133545534344191	0.619746839630056	0.880021960692576
243	micro_Ax_GenuCC	-0.133296012215107	-0.314428046781733	0.0478360223515188	0.12525246126269	0.610042361230152
244	micro_Ax_BodyCC	-0.134426578881958	-0.316759040064481	0.0479058823005653	0.111146725055322	0.596161041327495
245	micro_Ax_SpleniumCC	-0.0664674296121411	-0.249338583945987	0.116403724721705	0.442709389837146	0.853943305280924
246	micro_Ax_Fornix	0.01294376047977	-0.164437958166554	0.190325479126094	0.872547760797346	0.953699378096706
247	micro_Ax_CorticospinaltractR	-0.0170831190270712	-0.200340490300524	0.166174252246381	0.86284120137949	0.951579295669381
248	micro_Ax_CorticospinaltractL	-0.0220400676693718	-0.205163421337024	0.16108328599828	0.827700274222818	0.944463108428491
249	micro_Ax_MediallemniscusR	-0.045196509056114	-0.228642281421648	0.13824926330942	0.654409986478698	0.888264651101843
250	micro_Ax_MediallemniscusL	-0.0747610909086749	-0.258115180526917	0.108592998709567	0.45904221980396	0.862778148065274
251	micro_Ax_InferiorcerebellarpeduncleR	-0.0805071378367786	-0.263622572544524	0.102608296870967	0.38280577741825	0.853245870895322
252	micro_Ax_InferiorcerebellarpeduncleL	-0.0877389273868176	-0.270988897433479	0.0955110426598434	0.335376814328999	0.853245870895322
253	micro_Ax_SuperiorcerebellarpeduncleR	-0.04737560518716	-0.230752091357394	0.136000880983074	0.592860639100499	0.870178335827466
254	micro_Ax_SuperiorcerebellarpeduncleL	-0.0443054140574703	-0.227671981303393	0.139061153188453	0.611930521074484	0.877803781955122
255	micro_Ax_CerebralpeduncleR	-0.054991406024131	-0.237991262924484	0.128008450876222	0.547238782270821	0.870178335827466
256	micro_Ax_CerebralpeduncleL	-0.0536256926368496	-0.236346392975324	0.129095007701625	0.564926887665722	0.870178335827466
257	micro_Ax_AnteriorlimbofinternalcapsuleR	-0.0553418619736449	-0.237527902708277	0.126844178760987	0.55011446169417	0.870178335827466
258	micro_Ax_AnteriorlimbofinternalcapsuleL	-0.0767228516821334	-0.259067267196097	0.10562156383183	0.43411897764877	0.853245870895322
259	micro_Ax_.PosteriorlimbofinternalcapsuleR	-0.0841660906738426	-0.267584691493519	0.099252510145834	0.331071193515526	0.853245870895322
260	micro_Ax_PosteriorlimbofinternalcapsuleL	-0.0619962268322027	-0.245270621208087	0.121278167543682	0.484981727365412	0.870178335827466
261	micro_Ax_RetrolenticularpartofinternalcapsuleR	-0.07215765033683	-0.255436593532347	0.111121292858687	0.424574665460832	0.853245870895322
262	micro_Ax_RetrolenticularpartofinternalcapsuleL	-0.0471014166561925	-0.230413682676774	0.136210849364389	0.602400117466772	0.87185235474436
263	micro_Ax_AnteriorcoronaradiataR	-0.0553006324192556	-0.238192834866234	0.127591570027723	0.524756744343225	0.870178335827466
264	micro_Ax_AnteriorcoronaradiataL	-0.0523187682534582	-0.235307022572555	0.130669486065638	0.549588668321939	0.870178335827466
265	micro_Ax_SuperiorcoronaradiataR	-0.0570864990618726	-0.240152942159228	0.125979944035483	0.503357808522559	0.870178335827466
266	micro_Ax_SuperiorcoronaradiataL	-0.0566696099882606	-0.239800703887842	0.126461483911321	0.514997586189059	0.870178335827466
267	micro_Ax_PosteriorcoronaradiataR	-0.0481910279966985	-0.231063034758924	0.134680978765527	0.573710503029673	0.870178335827466
268	micro_Ax_PosteriorcoronaradiataL	-0.0369562136117877	-0.219799531431795	0.14588710420822	0.665897831501303	0.889803631779068
269	micro_Ax_PosteriorthalamicradiationR	-0.0413081225155094	-0.224703679430331	0.142087434399313	0.634610674160766	0.881994933584085
270	micro_Ax_PosteriorthalamicradiationL	-0.0370047795863703	-0.220055783104862	0.146046223932122	0.678487128664665	0.900452475323358
271	micro_Ax_SagittalstratumR	-0.072270678607687	-0.255604464633456	0.111063107418082	0.418508562325856	0.853245870895322
272	micro_Ax_SagittalstratumL	-0.0607394085465509	-0.24386846194494	0.122389644851838	0.49819671375618	0.870178335827466
273	micro_Ax_ExternalcapsuleR	-0.071908180130618	-0.25378377982882	0.109967419567585	0.4078567837062	0.853245870895322
274	micro_Ax_ExternalcapsuleL	-0.0472274547119224	-0.228611921399912	0.134157011976067	0.620571337722529	0.880021960692576
275	micro_Ax_CingulumcingulategyrusR	-0.0809325575801	-0.264239429661874	0.102374314501673	0.340931882995153	0.853245870895322
276	micro_Ax_CingulumcingulategyrusL	-0.0803202878753324	-0.26365680201533	0.103016226264665	0.362186670517645	0.853245870895322
277	micro_Ax_CingulumhippocampusR	-0.156910742396919	-0.340098487961254	0.0262770031674173	0.106563155176483	0.590943911302215
278	micro_Ax_CingulumhippocampusL	-0.0760780894409999	-0.259414648679514	0.107258469797515	0.432431294173417	0.853245870895322
279	micro_Ax_Fornix_StriaterminalisR	-0.043461440568394	-0.226504217146879	0.139581336010091	0.63006098537536	0.88144914915304
280	micro_Ax_Fornix_StriaterminalisL	-0.0453546085710378	-0.228778903261647	0.138069686119571	0.622023353618823	0.880021960692576
281	micro_Ax_SuperiorlongitudinalfasciculusR	-0.0741852001510403	-0.257461177801191	0.109090777499111	0.384640673768806	0.853245870895322
282	micro_Ax_SuperiorlongitudinalfasciculusL	-0.0674253570209203	-0.250719613892864	0.115868899851023	0.435209707821774	0.853245870895322
283	micro_Ax_SuperiorfrontooccipitalfasciculusR	-0.0715121842567236	-0.254076956264953	0.111052587751506	0.42461260559371	0.853245870895322
284	micro_Ax_SuperiorfrontooccipitalfasciculusL	-0.0548280927806389	-0.236125679515054	0.126469493953776	0.580029878568533	0.870178335827466
285	micro_Ax_UncinatefasciculusR	-0.0817193151807655	-0.265105755082069	0.101667124720538	0.405770683819626	0.853245870895322
286	micro_Ax_UncinatefasciculusL	-0.0859270118921209	-0.269219713737655	0.0973656899534128	0.357423820287036	0.853245870895322
287	micro_Ax_TapetumR	0.0104988133583684	-0.170893624174584	0.19189125089132	0.916170970708249	0.967632210152757
288	micro_Ax_TapetumL	-0.0239005089377987	-0.203977998578922	0.156176980703325	0.805707494913629	0.936241111408016
289	micro_ADC_Middlecerebellarpeduncle	-0.0802592274046203	-0.263538701953179	0.103020247143939	0.419641913479719	0.853245870895322
290	micro_ADC_Pontine	-0.0564076173028683	-0.23794968882773	0.125134454221993	0.598385572981873	0.870178335827466
291	micro_ADC_GenuCC	-0.230303260000841	-0.394341007097716	-0.0662655129039665	0.00362873647119612	0.0981219549845919
292	micro_ADC_BodyCC	-0.334622856310695	-0.501296688267229	-0.167949024354161	7.13613230145321e-05	0.00989543679134845
293	micro_ADC_SpleniumCC	-0.105907419576977	-0.279446132201527	0.0676312930475733	0.224208454389977	0.781598187370645
294	micro_ADC_Fornix	0.0931737171149121	-0.0556893030416875	0.242036737271512	0.209567865282872	0.762509317414067
295	micro_ADC_CorticospinaltractR	0.012231827176447	-0.171101679518893	0.195565333871787	0.902827238538936	0.964001869980957
296	micro_ADC_CorticospinaltractL	0.0148350264987253	-0.168504402052091	0.198174455049542	0.89451350357088	0.96241776367618
297	micro_ADC_MediallemniscusR	0.0363647746724591	-0.146653137874004	0.219382687218923	0.74387534111718	0.91634452599917
298	micro_ADC_MediallemniscusL	-0.0349066027013988	-0.217980732158555	0.148167526755757	0.747501673480626	0.91634452599917
299	micro_ADC_InferiorcerebellarpeduncleR	-0.0756428009465906	-0.258557159575734	0.107271557682552	0.437024626301307	0.853245870895322
300	micro_ADC_InferiorcerebellarpeduncleL	-0.0863750013529722	-0.268752713399626	0.0960027106936819	0.361356412861239	0.853245870895322
301	micro_ADC_SuperiorcerebellarpeduncleR	0.0949436889071663	-0.0882587142418912	0.278146092056224	0.330871420805418	0.853245870895322
302	micro_ADC_SuperiorcerebellarpeduncleL	0.07455650822683	-0.108864926231651	0.257977942685311	0.43651388826011	0.853245870895322
303	micro_ADC_CerebralpeduncleR	-0.0195410088259904	-0.201050903801612	0.161968886149631	0.844264259950412	0.948393071394296
304	micro_ADC_CerebralpeduncleL	-0.0363468133060245	-0.215979437688586	0.143285811076537	0.747015998432718	0.91634452599917
305	micro_ADC_AnteriorlimbofinternalcapsuleR	-0.105544441050404	-0.279197764536154	0.0681088824353455	0.225889465663292	0.783909062108618
306	micro_ADC_AnteriorlimbofinternalcapsuleL	-0.0851055781682165	-0.257725643966687	0.0875144876302536	0.468436033142864	0.867127475353615
307	micro_ADC_.PosteriorlimbofinternalcapsuleR	-0.109998525542999	-0.292068395449082	0.0720713443630842	0.223347387917209	0.780777423307219
308	micro_ADC_PosteriorlimbofinternalcapsuleL	-0.0789106503458095	-0.26064392812429	0.102822627432671	0.436905895024932	0.853245870895322
309	micro_ADC_RetrolenticularpartofinternalcapsuleR	-0.0749089970100039	-0.253555634442051	0.103737640422043	0.396786613463584	0.853245870895322
310	micro_ADC_RetrolenticularpartofinternalcapsuleL	-0.0288823614615324	-0.2080845325855	0.150319809662435	0.772793923518544	0.921451495383694
311	micro_ADC_AnteriorcoronaradiataR	-0.0797454324148137	-0.249997225191925	0.0905063603622975	0.34188208896566	0.853245870895322
312	micro_ADC_AnteriorcoronaradiataL	-0.0401615284766897	-0.210494670543919	0.130171613590539	0.698112555043544	0.902408769819229
313	micro_ADC_SuperiorcoronaradiataR	-0.0571840456776139	-0.232383941816597	0.118015850461369	0.491897749209539	0.870178335827466
314	micro_ADC_SuperiorcoronaradiataL	-0.0561912339815991	-0.230487210472633	0.118104742509435	0.551377114084171	0.870178335827466
315	micro_ADC_PosteriorcoronaradiataR	-0.0151140906537387	-0.185170554096453	0.154942372788975	0.864656186930351	0.951579295669381
316	micro_ADC_PosteriorcoronaradiataL	-0.0134800275234026	-0.184188100348795	0.15722804530199	0.881625196950529	0.955093963363073
317	micro_ADC_PosteriorthalamicradiationR	0.0673110573177942	-0.108679224322009	0.243301338957598	0.476957143770169	0.870178335827466
318	micro_ADC_PosteriorthalamicradiationL	0.0421507104906696	-0.130475256806174	0.214776677787513	0.656378561324572	0.888618147716191
319	micro_ADC_SagittalstratumR	-0.0814820523936605	-0.257378636722124	0.0944145319348026	0.363825960859987	0.853245870895322
320	micro_ADC_SagittalstratumL	-0.0338792252280316	-0.209666677375081	0.141908226919018	0.705652442468407	0.906955971370311
321	micro_ADC_ExternalcapsuleR	-0.166660529944578	-0.33969597345351	0.0063749135643531	0.0329703416230159	0.395644099476191
322	micro_ADC_ExternalcapsuleL	-0.0610389872193049	-0.236216106109294	0.114138131670684	0.594216337010775	0.870178335827466
323	micro_ADC_CingulumcingulategyrusR	-0.0872259447924605	-0.269127060126285	0.0946751705413635	0.282662112299102	0.853245870895322
324	micro_ADC_CingulumcingulategyrusL	-0.0749789682823573	-0.2567501906413	0.106792254076586	0.376692150148401	0.853245870895322
325	micro_ADC_CingulumhippocampusR	-0.270064961249951	-0.452674388634045	-0.0874555338658575	0.00489608142523472	0.119809992523391
326	micro_ADC_CingulumhippocampusL	-0.118402857233036	-0.30112224354124	0.0643165290751693	0.244077518449449	0.817729020997307
327	micro_ADC_Fornix_StriaterminalisR	0.018980279089355	-0.15293908106234	0.19089963924105	0.843580943423738	0.948393071394296
328	micro_ADC_Fornix_StriaterminalisL	0.0605307852758226	-0.118363223279923	0.239424793831569	0.560523763473777	0.870178335827466
329	micro_ADC_SuperiorlongitudinalfasciculusR	-0.0764363268639907	-0.253374402189443	0.100501748461462	0.378543442985696	0.853245870895322
330	micro_ADC_SuperiorlongitudinalfasciculusL	-0.031268309084693	-0.209221484473609	0.146684866304223	0.760658873636415	0.918851596659349
331	micro_ADC_SuperiorfrontooccipitalfasciculusR	-0.100040876444651	-0.275651616556997	0.0755698636676951	0.259473748284517	0.833254835755482
332	micro_ADC_SuperiorfrontooccipitalfasciculusL	-0.0052525032084693	-0.175707090349457	0.165202083932519	0.96358578138499	0.98878002044282
333	micro_ADC_UncinatefasciculusR	-0.206846793802658	-0.387582468458923	-0.0261111191463932	0.0326568642304115	0.395644099476191
334	micro_ADC_UncinatefasciculusL	-0.160363937451321	-0.341823062656035	0.0210951877533935	0.107856306796431	0.590943911302215
335	micro_ADC_TapetumR	0.191379499987313	0.0260203119370462	0.35673868803758	0.050550951490119	0.461350066583587
336	micro_ADC_TapetumL	0.0307456854984133	-0.139019887643044	0.200511258639871	0.738884675999368	0.91634452599917
337	Dax_intra_Middlecerebellarpeduncle	-0.0750553959799966	-0.258490569877516	0.108379777917522	0.411627144752989	0.853245870895322
338	Dax_intra_Pontine	-0.10274686025375	-0.286133841177946	0.0806401206704456	0.284873002336498	0.853245870895322
339	Dax_intra_GenuCC	-0.0936430764308277	-0.275407968232985	0.0881218153713297	0.273227943958186	0.841452653167662
340	Dax_intra_BodyCC	-0.0855072533619887	-0.268645734338522	0.0976312276145449	0.305668105596801	0.853245870895322
341	Dax_intra_SpleniumCC	-0.079440795117528	-0.262202802915451	0.103321212680395	0.359620524347742	0.853245870895322
342	Dax_intra_Fornix	-0.0278739322378252	-0.200265644671296	0.144517780195645	0.726896372971351	0.91634452599917
343	Dax_intra_CorticospinaltractR	-0.0672791501526607	-0.250675197405915	0.116116897100594	0.470775197893279	0.86783965579145
344	Dax_intra_CorticospinaltractL	-0.0897808215817806	-0.273105013443432	0.0935433702798707	0.33913544552487	0.853245870895322
345	Dax_intra_MediallemniscusR	-0.0446452642506527	-0.228097439089991	0.138806910588685	0.622530435481894	0.880021960692576
346	Dax_intra_MediallemniscusL	-0.0546978067550916	-0.238145352270187	0.128749738760004	0.548552426590796	0.870178335827466
347	Dax_intra_InferiorcerebellarpeduncleR	-0.0597613436494544	-0.242368179799838	0.122845492500929	0.509089209141561	0.870178335827466
348	Dax_intra_InferiorcerebellarpeduncleL	-0.055604870350504	-0.238640729992905	0.127430989291897	0.506355788840043	0.870178335827466
349	Dax_intra_SuperiorcerebellarpeduncleR	-0.0537879111270493	-0.237080466379251	0.129504644125153	0.509929353233409	0.870178335827466
350	Dax_intra_SuperiorcerebellarpeduncleL	-0.047062124017015	-0.230471732991117	0.136347484957087	0.557016382127631	0.870178335827466
351	Dax_intra_CerebralpeduncleR	-0.0820780447849139	-0.265522719719981	0.101366630150153	0.349252738522579	0.853245870895322
352	Dax_intra_CerebralpeduncleL	-0.0788841397986647	-0.262273758665946	0.104505479068616	0.371783772294948	0.853245870895322
353	Dax_intra_AnteriorlimbofinternalcapsuleR	-0.0759405542697382	-0.25823252721051	0.106351418671034	0.381728604584058	0.853245870895322
354	Dax_intra_AnteriorlimbofinternalcapsuleL	-0.0796854013039277	-0.262304891885107	0.102934089277251	0.374668374304674	0.853245870895322
355	Dax_intra_.PosteriorlimbofinternalcapsuleR	-0.0723329301981999	-0.255590089821148	0.110924229424748	0.390789334530154	0.853245870895322
356	Dax_intra_PosteriorlimbofinternalcapsuleL	-0.0531145612115268	-0.23631574431139	0.130086621888336	0.512921700242202	0.870178335827466
357	Dax_intra_RetrolenticularpartofinternalcapsuleR	-0.0477272818332068	-0.231088039407039	0.135633475740626	0.586227639496331	0.870178335827466
358	Dax_intra_RetrolenticularpartofinternalcapsuleL	-0.0425471402877506	-0.225748788994113	0.140654508418612	0.619359609211092	0.880021960692576
359	Dax_intra_AnteriorcoronaradiataR	-0.0725304947921622	-0.254685900516597	0.109624910932272	0.399473718052612	0.853245870895322
360	Dax_intra_AnteriorcoronaradiataL	-0.0704725408552411	-0.252631613364247	0.111686531653765	0.410532906517807	0.853245870895322
361	Dax_intra_SuperiorcoronaradiataR	-0.0701802997826309	-0.25275275416882	0.112392154603558	0.405970223507445	0.853245870895322
362	Dax_intra_SuperiorcoronaradiataL	-0.0716834043583116	-0.25424874512887	0.110881936412246	0.392246946165968	0.853245870895322
363	Dax_intra_PosteriorcoronaradiataR	-0.0551024573669567	-0.237917449165355	0.127712534431442	0.517345825342828	0.870178335827466
364	Dax_intra_PosteriorcoronaradiataL	-0.0568226678122446	-0.239753103898182	0.126107768273692	0.5117758385254	0.870178335827466
365	Dax_intra_PosteriorthalamicradiationR	-0.038615750840892	-0.221878577220066	0.144647075538282	0.650624149146088	0.888264651101843
366	Dax_intra_PosteriorthalamicradiationL	-0.0390494521543148	-0.22213691309736	0.14403800878873	0.660790322405829	0.889803631779068
367	Dax_intra_SagittalstratumR	-0.0681640333068111	-0.251379151418416	0.115051084804794	0.428445454834333	0.853245870895322
368	Dax_intra_SagittalstratumL	-0.0562630952022936	-0.239187996904616	0.126661806500028	0.512061632993321	0.870178335827466
369	Dax_intra_ExternalcapsuleR	-0.081079754540098	-0.263463673793174	0.101304164712978	0.34256578648832	0.853245870895322
370	Dax_intra_ExternalcapsuleL	-0.0749396544238268	-0.25671279934251	0.106833490494857	0.405041255234956	0.853245870895322
371	Dax_intra_CingulumcingulategyrusR	-0.0749364711190815	-0.258224413239552	0.108351471001389	0.371329882698528	0.853245870895322
372	Dax_intra_CingulumcingulategyrusL	-0.0690665714241738	-0.252270976859855	0.114137834011508	0.420757340624354	0.853245870895322
373	Dax_intra_CingulumhippocampusR	-0.153991451015663	-0.337301977973311	0.0293190759419852	0.0954860119595319	0.564770345618464
374	Dax_intra_CingulumhippocampusL	-0.109535602518103	-0.292923613129434	0.0738524080932272	0.232656778298994	0.791159834651621
375	Dax_intra_Fornix_StriaterminalisR	-0.0340173830747151	-0.217428517741162	0.149393751591732	0.692025844141491	0.902408769819229
376	Dax_intra_Fornix_StriaterminalisL	-0.0361393584235995	-0.219580431912959	0.14730171506576	0.677578416404818	0.900452475323358
377	Dax_intra_SuperiorlongitudinalfasciculusR	-0.0642927479725994	-0.247304041024452	0.118718545079253	0.457506011812561	0.861187786941291
378	Dax_intra_SuperiorlongitudinalfasciculusL	-0.0598393583137653	-0.242742997642749	0.123064281015219	0.487062125883365	0.870178335827466
379	Dax_intra_SuperiorfrontooccipitalfasciculusR	-0.0764159162921157	-0.258776188645863	0.105944356061632	0.380102391330628	0.853245870895322
380	Dax_intra_SuperiorfrontooccipitalfasciculusL	-0.0964259919284609	-0.277852477584845	0.0850004937279237	0.287158406463895	0.853245870895322
381	Dax_intra_UncinatefasciculusR	-0.141790579091422	-0.324955317701243	0.0413741595183997	0.132454704296742	0.627079335463231
382	Dax_intra_UncinatefasciculusL	-0.110702536628995	-0.293841797888473	0.0724367246304827	0.222703972967678	0.780715051302421
383	Dax_intra_TapetumR	-0.0340695430064683	-0.216785380843709	0.148646294830772	0.698845971601215	0.902408769819229
384	Dax_intra_TapetumL	-0.0636364083376959	-0.246180830405027	0.118908013729635	0.463218008470122	0.864119692930811
385	Dax_extra_Middlecerebellarpeduncle	-0.0715408960743425	-0.254629324771871	0.111547532623186	0.427272737006751	0.853245870895322
386	Dax_extra_Pontine	-0.0805647671444646	-0.263902283773408	0.102772749484479	0.40179307924205	0.853245870895322
387	Dax_extra_GenuCC	-0.124640343008606	-0.304839110018417	0.0555584240012063	0.148850275528413	0.648837342222418
388	Dax_extra_BodyCC	-0.124014328776948	-0.306336449289468	0.0583077917355732	0.14856480068209	0.648837342222418
389	Dax_extra_SpleniumCC	-0.0771197353197474	-0.25968213255337	0.105442661913876	0.373527536055419	0.853245870895322
390	Dax_extra_Fornix	-0.071924541727364	-0.254019076058329	0.110169992603601	0.423225144562273	0.853245870895322
391	Dax_extra_CorticospinaltractR	-0.0541915734368541	-0.237599620067367	0.129216473193659	0.567600055808555	0.870178335827466
392	Dax_extra_CorticospinaltractL	-0.0633585458318396	-0.246685194442298	0.119968102778618	0.509028674369512	0.870178335827466
393	Dax_extra_MediallemniscusR	-0.0423644726931619	-0.225833542563936	0.141104597177612	0.66532411135668	0.889803631779068
394	Dax_extra_MediallemniscusL	-0.0602697653561035	-0.243720392022609	0.123180861310402	0.538316842834277	0.870178335827466
395	Dax_extra_InferiorcerebellarpeduncleR	-0.0579828348936965	-0.240581785123485	0.124616115336092	0.526868665728885	0.870178335827466
396	Dax_extra_InferiorcerebellarpeduncleL	-0.077618499379621	-0.260665699446768	0.105428700687526	0.389772037857445	0.853245870895322
397	Dax_extra_SuperiorcerebellarpeduncleR	-0.0487589153240771	-0.232051853782941	0.134534023134787	0.564474284202725	0.870178335827466
398	Dax_extra_SuperiorcerebellarpeduncleL	-0.0454206516934676	-0.22880085894558	0.137959555558645	0.592304799521124	0.870178335827466
399	Dax_extra_CerebralpeduncleR	-0.0724321756341438	-0.255821583818175	0.110957232549887	0.415109598015302	0.853245870895322
400	Dax_extra_CerebralpeduncleL	-0.076116604887233	-0.25939372877554	0.107160519001074	0.39054375616659	0.853245870895322
401	Dax_extra_AnteriorlimbofinternalcapsuleR	-0.0671291616996312	-0.248710837337331	0.114452513938068	0.451372164084016	0.858708019476909
402	Dax_extra_AnteriorlimbofinternalcapsuleL	-0.0878029072741654	-0.269678283328553	0.0940724687802221	0.359580778102346	0.853245870895322
403	Dax_extra_.PosteriorlimbofinternalcapsuleR	-0.0781303035805692	-0.261441957593559	0.105181350432421	0.358484205688464	0.853245870895322
404	Dax_extra_PosteriorlimbofinternalcapsuleL	-0.0598479075165804	-0.243105000300117	0.123409185266956	0.483065410248787	0.870178335827466
405	Dax_extra_RetrolenticularpartofinternalcapsuleR	-0.056141692004763	-0.239162001692726	0.1268786176832	0.540133699105282	0.870178335827466
406	Dax_extra_RetrolenticularpartofinternalcapsuleL	-0.0442043707020679	-0.227251729327511	0.138842987923375	0.621569941602293	0.880021960692576
407	Dax_extra_AnteriorcoronaradiataR	-0.0741660407393203	-0.25527749663673	0.10694541515809	0.393958768456417	0.853245870895322
408	Dax_extra_AnteriorcoronaradiataL	-0.0759350175981347	-0.257132351490758	0.105262316294488	0.3840884238959	0.853245870895322
409	Dax_extra_SuperiorcoronaradiataR	-0.0685729178067788	-0.250736329505121	0.113590493891563	0.420467237243883	0.853245870895322
410	Dax_extra_SuperiorcoronaradiataL	-0.0699220059634386	-0.252009777835404	0.112165765908526	0.415720956163305	0.853245870895322
411	Dax_extra_PosteriorcoronaradiataR	-0.0528661683114098	-0.234643014681885	0.128910678059065	0.551725819341554	0.870178335827466
412	Dax_extra_PosteriorcoronaradiataL	-0.0499087851810186	-0.231800514769185	0.131982944407148	0.574122603500369	0.870178335827466
413	Dax_extra_PosteriorthalamicradiationR	-0.028722591903264	-0.211664462326202	0.154219278519674	0.745297640851932	0.91634452599917
414	Dax_extra_PosteriorthalamicradiationL	-0.0266144959603694	-0.208992451032677	0.155763459111938	0.771007375370106	0.921451495383694
415	Dax_extra_SagittalstratumR	-0.0751820074425514	-0.257952082364243	0.10758806747914	0.401925558159031	0.853245870895322
416	Dax_extra_SagittalstratumL	-0.0556592889650407	-0.238066187379108	0.126747609449027	0.533059564403732	0.870178335827466
417	Dax_extra_ExternalcapsuleR	-0.0970387503701701	-0.277886481177496	0.0838089804371557	0.266362812421999	0.837529684669361
418	Dax_extra_ExternalcapsuleL	-0.0737877238429664	-0.253941499467873	0.10636605178194	0.43057859708314	0.853245870895322
419	Dax_extra_CingulumcingulategyrusR	-0.0833018820980107	-0.266621577329968	0.100017813133947	0.318156760939282	0.853245870895322
420	Dax_extra_CingulumcingulategyrusL	-0.0774131027396142	-0.26067794153824	0.105851736059012	0.370574912392758	0.853245870895322
421	Dax_extra_CingulumhippocampusR	-0.18684040114449	-0.370016881778449	-0.00366392051053036	0.0522863357389066	0.463711082325567
422	Dax_extra_CingulumhippocampusL	-0.121162201238699	-0.304525767007315	0.062201364529918	0.213103637602559	0.767832565967353
423	Dax_extra_Fornix_StriaterminalisR	-0.0381661444275119	-0.221265034305365	0.144932745450341	0.671850862887512	0.894845119406206
424	Dax_extra_Fornix_StriaterminalisL	-0.0324644487071723	-0.215833099300742	0.150904201886398	0.720890159887093	0.915172389733748
425	Dax_extra_SuperiorlongitudinalfasciculusR	-0.0699265507768612	-0.252684566635549	0.112831465081827	0.418217772588949	0.853245870895322
426	Dax_extra_SuperiorlongitudinalfasciculusL	-0.0609574396173489	-0.243681468542646	0.121766589307949	0.483969295960626	0.870178335827466
427	Dax_extra_SuperiorfrontooccipitalfasciculusR	-0.0782223162618218	-0.260189598912165	0.103744966388522	0.379783723827872	0.853245870895322
428	Dax_extra_SuperiorfrontooccipitalfasciculusL	-0.10049311459581	-0.280523678021643	0.0795374488300228	0.281451736896723	0.853245870895322
429	Dax_extra_UncinatefasciculusR	-0.147297229044725	-0.330381068330503	0.0357866102410521	0.129131128344892	0.620603127034347
430	Dax_extra_UncinatefasciculusL	-0.124642098871609	-0.307552580600959	0.0582683828577421	0.187904335447752	0.714953081215838
431	Dax_extra_TapetumR	0.00401324352243897	-0.176640930814627	0.184667417859504	0.966410393847527	0.98878002044282
432	Dax_extra_TapetumL	-0.0579002283630967	-0.2376820631727	0.121881606446507	0.53430408047719	0.870178335827466
433	mk_Middlecerebellarpeduncle	-0.0863524859008959	-0.26260607571343	0.0899011039116377	0.362332801253795	0.853245870895322
434	mk_Pontine	0.0627789937772245	-0.119192916526582	0.244750904081031	0.394172021116712	0.853245870895322
435	mk_GenuCC	0.116664924205249	-0.0605046537007287	0.293834502111226	0.161655118114837	0.675415873336012
436	mk_BodyCC	0.239761963441598	0.0637148815914117	0.415809045291784	0.000925908575303719	0.0502406044338714
437	mk_SpleniumCC	0.0885451496095619	-0.0892020508978499	0.266292350116974	0.22228046728326	0.780715051302421
438	mk_Fornix	-0.166227437010462	-0.314622605462254	-0.017832268558669	0.0182301953163401	0.307147258295144
439	mk_CorticospinaltractR	0.072518178043118	-0.10778791275153	0.252824268837766	0.344997332593352	0.853245870895322
440	mk_CorticospinaltractL	0.083075824968503	-0.0968683915418141	0.26302004147882	0.325180780986284	0.853245870895322
441	mk_MediallemniscusR	-0.127822948563484	-0.311060093045549	0.0554141959185805	0.100547999555213	0.577001740376712
442	mk_MediallemniscusL	-0.121814162681156	-0.305131402287985	0.0615030769256723	0.0877263617448597	0.552673518155313
443	mk_InferiorcerebellarpeduncleR	-0.155722870737564	-0.33828550712354	0.0268397656484116	0.059120104762548	0.491879271624399
444	mk_InferiorcerebellarpeduncleL	-0.0677306691166488	-0.250435030919998	0.114973692686701	0.360602576116643	0.853245870895322
445	mk_SuperiorcerebellarpeduncleR	-0.195659874498265	-0.377530916195161	-0.0137888328013693	0.0157383412169094	0.282512435654536
446	mk_SuperiorcerebellarpeduncleL	-0.1299992211583	-0.312717446379714	0.0527190040631136	0.102757960350001	0.58493913993317
447	mk_CerebralpeduncleR	0.00565812331415354	-0.174563784252064	0.185880030880371	0.940439755458963	0.978214483849054
448	mk_CerebralpeduncleL	0.0181941690140106	-0.163568755956765	0.199957093984786	0.809321552859503	0.936951111288182
449	mk_AnteriorlimbofinternalcapsuleR	0.0739664888356202	-0.106335663160283	0.254268640831524	0.288530851967086	0.853245870895322
450	mk_AnteriorlimbofinternalcapsuleL	-0.0193930558398872	-0.199859209831535	0.161073098151761	0.823066006211877	0.944105124772447
451	mk_.PosteriorlimbofinternalcapsuleR	0.0110183745665708	-0.170775187119571	0.192811936252712	0.859311492477687	0.951579295669381
452	mk_PosteriorlimbofinternalcapsuleL	-0.0247690986001106	-0.206386839321514	0.156848642121293	0.761557331793079	0.918851596659349
453	mk_RetrolenticularpartofinternalcapsuleR	-0.0891981437539373	-0.268424301336486	0.0900280138286116	0.19694923904254	0.738045355063951
454	mk_RetrolenticularpartofinternalcapsuleL	-0.0759478326975534	-0.255454583775495	0.103558918380388	0.309925634832858	0.853245870895322
455	mk_AnteriorcoronaradiataR	0.101227425871937	-0.0701741214574721	0.272628973201345	0.18073395646051	0.690742241021928
456	mk_AnteriorcoronaradiataL	0.0437633129784251	-0.127352318532869	0.214878944489719	0.604171785755753	0.872692579424976
457	mk_SuperiorcoronaradiataR	0.0782673756613261	-0.0972835569124325	0.253818308235085	0.245711845251595	0.817729020997307
458	mk_SuperiorcoronaradiataL	0.0396396096552404	-0.135353417228602	0.214632636539083	0.581284507031757	0.870178335827466
459	mk_PosteriorcoronaradiataR	0.00240142861177787	-0.173244520932646	0.178047378156202	0.972824440891256	0.9902280454402
460	mk_PosteriorcoronaradiataL	0.0146834982239989	-0.161303908598757	0.190670905046755	0.839998169972142	0.948393071394296
461	mk_PosteriorthalamicradiationR	-0.0684476232578921	-0.247717545980772	0.110822299464988	0.380046052598021	0.853245870895322
462	mk_PosteriorthalamicradiationL	-0.0891250880338523	-0.266386066622439	0.0881358905547346	0.249886853211574	0.821102572310272
463	mk_SagittalstratumR	0.0281180500132519	-0.149529997606687	0.205766097633191	0.719661972469817	0.914600958902578
464	mk_SagittalstratumL	-0.0417706737179943	-0.21868741902438	0.135146071588392	0.566589517916254	0.870178335827466
465	mk_ExternalcapsuleR	0.0943988135935317	-0.0875515048680704	0.276349132055134	0.175131459091313	0.681122833871572
466	mk_ExternalcapsuleL	0.0335355814259235	-0.148786338398652	0.215857501250499	0.686595238688406	0.902408769819229
467	mk_CingulumcingulategyrusR	0.0118784438270744	-0.164943588734295	0.188700476388444	0.855125560411192	0.951579295669381
468	mk_CingulumcingulategyrusL	-0.0178685650326512	-0.192981154296546	0.157244024231244	0.806651328067291	0.936465913886492
469	mk_CingulumhippocampusR	0.0484622135737178	-0.132113054239795	0.229037481387231	0.506935978895081	0.870178335827466
470	mk_CingulumhippocampusL	0.0958761666720196	-0.0842160473851229	0.275968380729162	0.173638687168352	0.680612877340847
471	mk_Fornix_StriaterminalisR	-0.108500515129902	-0.286533112212396	0.0695320819525921	0.0914293399023616	0.564770345618464
472	mk_Fornix_StriaterminalisL	-0.1463118726078	-0.324274812093698	0.0316510668780984	0.0524521704298913	0.463711082325567
473	mk_SuperiorlongitudinalfasciculusR	0.0134848469174892	-0.164723582919728	0.191693276754706	0.860825766752598	0.951579295669381
474	mk_SuperiorlongitudinalfasciculusL	-0.060038617434061	-0.237608440759468	0.117531205891346	0.481385539107965	0.870178335827466
475	mk_SuperiorfrontooccipitalfasciculusR	0.0295033287474478	-0.149887101739229	0.208893759234125	0.69069709965287	0.902408769819229
476	mk_SuperiorfrontooccipitalfasciculusL	0.026723777182022	-0.149803097933694	0.203250652297738	0.762989010755289	0.918851596659349
477	mk_UncinatefasciculusR	0.1740838813711	-0.0052435566645668	0.353411319406767	0.0467709276823356	0.454414570131026
478	mk_UncinatefasciculusL	0.0947829718109831	-0.0860608567567873	0.275626800378754	0.215952909178318	0.767832565967353
479	mk_TapetumR	-0.163686641219583	-0.330432774727018	0.00305949228785127	0.0420684641432642	0.454061179935362
480	mk_TapetumL	0.0145101790252677	-0.155718891644095	0.18473924969463	0.864213342787019	0.951579295669381
481	rk_Middlecerebellarpeduncle	-0.0692142688477496	-0.247071112515767	0.108642574820268	0.420087655398862	0.853245870895322
482	rk_Pontine	-0.00461872335303425	-0.187600033241258	0.17836258653519	0.957707803304371	0.987784577292442
483	rk_GenuCC	0.0811933594227846	-0.0985802865956724	0.260967005441242	0.390096526779803	0.853245870895322
484	rk_BodyCC	0.214108989810051	0.0389746984580149	0.389243281162087	0.011874790263984	0.224541488628061
485	rk_SpleniumCC	0.0707847259221231	-0.109424938675694	0.25099439051994	0.397633938936022	0.853245870895322
486	rk_Fornix	-0.181772825493516	-0.325028440072015	-0.0385172109150163	0.0101463346074047	0.197853524844391
487	rk_CorticospinaltractR	0.0729843507396872	-0.105394561268607	0.251363262747981	0.374217076637101	0.853245870895322
488	rk_CorticospinaltractL	0.0907694575684666	-0.0865409208391496	0.268079835976083	0.302078987828948	0.853245870895322
489	rk_MediallemniscusR	-0.190198779198001	-0.3724481916339	-0.00794936676210214	0.0413595574665759	0.452778313318305
490	rk_MediallemniscusL	-0.214963142027818	-0.397146570315222	-0.0327797137404129	0.0108954638625292	0.209192906160561
491	rk_InferiorcerebellarpeduncleR	-0.159544021043242	-0.339057792607545	0.01996975052106	0.0608199753452552	0.49267111303811
492	rk_InferiorcerebellarpeduncleL	-0.110925847690465	-0.291229405787979	0.0693777104070484	0.198113136175019	0.738045355063951
493	rk_SuperiorcerebellarpeduncleR	-0.285383171697899	-0.465247118085894	-0.105519225309903	0.00146068643566395	0.0607645557236204
494	rk_SuperiorcerebellarpeduncleL	-0.190223102669111	-0.371206166347107	-0.0092400389911162	0.0263895381582896	0.365934929128282
495	rk_CerebralpeduncleR	0.0153517222434034	-0.163909689054533	0.194613133541339	0.858774320009257	0.951579295669381
496	rk_CerebralpeduncleL	0.062689972407326	-0.117269933942517	0.242649878757169	0.440439905553503	0.853523295234118
497	rk_AnteriorlimbofinternalcapsuleR	0.117655234093228	-0.0592124401549426	0.294522908341398	0.160001150422033	0.672328066419857
498	rk_AnteriorlimbofinternalcapsuleL	0.0157721141957352	-0.161295391124169	0.19283961951564	0.87786741256305	0.955093963363073
499	rk_.PosteriorlimbofinternalcapsuleR	0.145135933154679	-0.0372536463339124	0.327525512643271	0.0900404517838515	0.559057133463914
500	rk_PosteriorlimbofinternalcapsuleL	0.131237953842926	-0.0502561063869126	0.312732014072765	0.163409082899276	0.675415873336012
501	rk_RetrolenticularpartofinternalcapsuleR	-0.176044326731485	-0.354809238046447	0.00272058458347646	0.0346097111440533	0.407480372714892
502	rk_RetrolenticularpartofinternalcapsuleL	-0.061704669679515	-0.241023823919536	0.117614484560506	0.501583075324485	0.870178335827466
503	rk_AnteriorcoronaradiataR	0.134547905844839	-0.0369723392621255	0.306068150951804	0.0984056656527058	0.571210561556172
504	rk_AnteriorcoronaradiataL	0.0507460980539905	-0.119806075873427	0.221298271981408	0.576741692634417	0.870178335827466
505	rk_SuperiorcoronaradiataR	0.112076314444373	-0.0661653367172128	0.290317965605958	0.147635108833044	0.648837342222418
506	rk_SuperiorcoronaradiataL	0.0308344278000134	-0.147030322842195	0.208699178442222	0.679638225305732	0.900452475323358
507	rk_PosteriorcoronaradiataR	-0.0438187060129496	-0.222350454661484	0.134713042635585	0.562929685053298	0.870178335827466
508	rk_PosteriorcoronaradiataL	0.031220305055777	-0.147251922703579	0.209692532815133	0.695925016302847	0.902408769819229
509	rk_PosteriorthalamicradiationR	-0.140126045551753	-0.311116316666189	0.0308642255626838	0.0928316178100357	0.564770345618464
510	rk_PosteriorthalamicradiationL	-0.1303767817733	-0.299044856991857	0.0382912934452566	0.115662428854645	0.596831938553316
511	rk_SagittalstratumR	0.0732961426487805	-0.102533107501186	0.249125392798747	0.409350965827684	0.853245870895322
512	rk_SagittalstratumL	-0.0544948452954581	-0.229230153442153	0.120240462851237	0.547551001484348	0.870178335827466
513	rk_ExternalcapsuleR	0.14703680425436	-0.0317874573679697	0.325861065876689	0.0745022527837222	0.522352873449918
514	rk_ExternalcapsuleL	0.110530519596725	-0.0693866446528347	0.290447683846285	0.245430338075492	0.817729020997307
515	rk_CingulumcingulategyrusR	0.0768623847487041	-0.0967670947459685	0.250491864243377	0.336049557140831	0.853245870895322
516	rk_CingulumcingulategyrusL	0.0234547162396186	-0.149633141399129	0.196542573878366	0.789821398714514	0.928164428964822
517	rk_CingulumhippocampusR	0.00830599973962372	-0.17148745124661	0.188099450725857	0.926001758390537	0.970547482693468
518	rk_CingulumhippocampusL	0.0518337285949736	-0.127838940249332	0.231506397439279	0.5550710626834	0.870178335827466
519	rk_Fornix_StriaterminalisR	-0.120838270992143	-0.292928727567376	0.0512521855830892	0.123245095235152	0.604904130760714
520	rk_Fornix_StriaterminalisL	-0.163931441584595	-0.335651386719209	0.00778850355001989	0.0693899804489248	0.50633651147923
521	rk_SuperiorlongitudinalfasciculusR	-0.0971291634654824	-0.275903282197152	0.0816449552661869	0.268008536455285	0.837529684669361
522	rk_SuperiorlongitudinalfasciculusL	-0.128268382697024	-0.305893570377441	0.0493568049833938	0.162236725945178	0.675415873336012
523	rk_SuperiorfrontooccipitalfasciculusR	-0.0689879040451007	-0.249403656905435	0.111427848815234	0.480366639588585	0.870178335827466
524	rk_SuperiorfrontooccipitalfasciculusL	-0.16796237522988	-0.343749252140256	0.00782450168049661	0.0451150531346032	0.454061179935362
525	rk_UncinatefasciculusR	0.161110961616017	-0.0178348398639079	0.340056763095942	0.0951339105628908	0.564770345618464
526	rk_UncinatefasciculusL	0.105738764570414	-0.0755529207709816	0.28703044991181	0.214629270300713	0.767832565967353
527	rk_TapetumR	-0.235135982579217	-0.40393086982168	-0.0663410953367537	0.00267446273338524	0.0855220979925806
528	rk_TapetumL	-0.0827422255640652	-0.258972769873673	0.0934883187455427	0.341964388333148	0.853245870895322
529	ak_Middlecerebellarpeduncle	-0.0799677435537328	-0.26236012149101	0.102424634383545	0.330479336523673	0.853245870895322
530	ak_Pontine	0.0248864052886262	-0.157647050326241	0.207419860903494	0.772051775426771	0.921451495383694
531	ak_GenuCC	0.126892410012424	-0.0563963834205407	0.310181203445389	0.116957919523033	0.596831938553316
532	ak_BodyCC	0.122176526270583	-0.0605880241611019	0.304941076702269	0.0436091112570926	0.454061179935362
533	ak_SpleniumCC	0.223301121816293	0.0403757948511974	0.406226448781389	5.60302402435395e-05	0.00889166376150076
534	ak_Fornix	-0.0675800363644844	-0.231815272767772	0.0966552000388035	0.294834052211014	0.853245870895322
535	ak_CorticospinaltractR	-0.0189124016949392	-0.201888340089714	0.164063536699836	0.811925646551237	0.938225191570319
536	ak_CorticospinaltractL	0.0140494073783467	-0.167722030648081	0.195820845404775	0.871207488889918	0.953699378096706
537	ak_MediallemniscusR	-0.0937596982814881	-0.275976898755007	0.0884575021920312	0.170026649361251	0.680410197751748
538	ak_MediallemniscusL	-0.0165432169627369	-0.199145331400253	0.166058897474779	0.831436819007547	0.945882543410591
539	ak_InferiorcerebellarpeduncleR	-0.0773805232585491	-0.256032446370521	0.101271399853423	0.347396837931724	0.853245870895322
540	ak_InferiorcerebellarpeduncleL	0.024786450520979	-0.155401299405017	0.204974200446975	0.726305541165085	0.91634452599917
541	ak_SuperiorcerebellarpeduncleR	2.96820070680279e-05	-0.18149720888527	0.181556572899406	0.999644635466442	0.999644635466442
542	ak_SuperiorcerebellarpeduncleL	-0.0199628332218854	-0.2022660052785	0.162340338834729	0.746772150814941	0.91634452599917
543	ak_CerebralpeduncleR	0.123017096638524	-0.0595382387627969	0.305572432039845	0.0637756430215386	0.496337505876116
544	ak_CerebralpeduncleL	0.115175478489624	-0.0669273275152099	0.297278284494458	0.107131996998658	0.590943911302215
545	ak_AnteriorlimbofinternalcapsuleR	-0.0353084878267988	-0.204242939597959	0.133625963944362	0.448894109235043	0.858075977029106
546	ak_AnteriorlimbofinternalcapsuleL	0.00258655802087138	-0.173566970364105	0.178740086405848	0.967388145000547	0.98878002044282
547	ak_.PosteriorlimbofinternalcapsuleR	0.014380011848499	-0.167871832307233	0.196631856004231	0.79465458341538	0.930327317169225
548	ak_PosteriorlimbofinternalcapsuleL	0.0323278557509328	-0.149929405336831	0.214585116838697	0.533948504527641	0.870178335827466
549	ak_RetrolenticularpartofinternalcapsuleR	-0.005004317320342	-0.186538211640835	0.176529577000151	0.934830911859783	0.975709600960223
550	ak_RetrolenticularpartofinternalcapsuleL	-0.0535455863928559	-0.235431853605342	0.128340680819631	0.355090286910776	0.853245870895322
551	ak_AnteriorcoronaradiataR	0.110272203511136	-0.0635551771899603	0.284099584212233	0.0981088899586026	0.571210561556172
552	ak_AnteriorcoronaradiataL	0.0797611345725219	-0.0962974242039405	0.255819693348984	0.322408267231315	0.853245870895322
553	ak_SuperiorcoronaradiataR	0.13662998522532	-0.0379437821122225	0.311203752562863	0.0384294960527421	0.432167252796693
554	ak_SuperiorcoronaradiataL	0.0370532615457218	-0.13571783221489	0.209824355306334	0.586669440511824	0.870178335827466
555	ak_PosteriorcoronaradiataR	0.0294659514576467	-0.143354256620678	0.202286159535972	0.66514641455065	0.889803631779068
556	ak_PosteriorcoronaradiataL	-0.0218403862458693	-0.195474593347326	0.151793820855587	0.747917461843006	0.91634452599917
557	ak_PosteriorthalamicradiationR	-0.0809091034226215	-0.260139803420165	0.0983215965749225	0.219764039158507	0.779163411561978
558	ak_PosteriorthalamicradiationL	-0.108803808228945	-0.287808359695576	0.0702007432376863	0.136985582614611	0.630841354623744
559	ak_SagittalstratumR	0.00120336787234924	-0.178120911023114	0.180527646767813	0.985021753453606	0.992978310428191
560	ak_SagittalstratumL	-0.0314034268499584	-0.212188892443531	0.149382038743614	0.599283379892707	0.870178335827466
561	ak_ExternalcapsuleR	0.106920479977086	-0.0740974878932608	0.287938447847432	0.0881266266930347	0.552673518155313
562	ak_ExternalcapsuleL	-0.00182799278728757	-0.18309519555722	0.179439209982645	0.979687451028428	0.991003499087303
563	ak_CingulumcingulategyrusR	-0.0546835423355341	-0.234007335177023	0.124640250505955	0.388974127647283	0.853245870895322
564	ak_CingulumcingulategyrusL	-0.0538493630208579	-0.232494343486642	0.124795617444926	0.364291340622673	0.853245870895322
565	ak_CingulumhippocampusR	0.133999140578249	-0.0485633277598794	0.316561608916377	0.0729942463696219	0.522352873449918
566	ak_CingulumhippocampusL	0.117652022566207	-0.0645459933210305	0.299850038453445	0.132823683321047	0.627079335463231
567	ak_Fornix_StriaterminalisR	-0.0462378115063958	-0.229639414136337	0.137163791123546	0.523848364349796	0.870178335827466
568	ak_Fornix_StriaterminalisL	-0.0737737073955214	-0.25698969384684	0.109442279055797	0.294749299731276	0.853245870895322
569	ak_SuperiorlongitudinalfasciculusR	0.022258622765636	-0.150260485102047	0.194777730633319	0.736448820396242	0.91634452599917
570	ak_SuperiorlongitudinalfasciculusL	-0.0220276283046803	-0.195713326661796	0.151658070052435	0.764538225595476	0.918851596659349
571	ak_SuperiorfrontooccipitalfasciculusR	0.0610681599952944	-0.107498908478973	0.229635228469561	0.264861788249174	0.837529684669361
572	ak_SuperiorfrontooccipitalfasciculusL	-0.132068081598629	-0.298150665113759	0.0340145019165009	0.0845466927334384	0.551050554732045
573	ak_UncinatefasciculusR	0.0726966369865267	-0.107366651021327	0.25275992499438	0.390710261759712	0.853245870895322
574	ak_UncinatefasciculusL	0.0312037324364665	-0.149947659223632	0.212355124096565	0.64820820609506	0.888264651101843
575	ak_TapetumR	-0.0523383483409812	-0.228512444056322	0.12383574737436	0.523997821874614	0.870178335827466
576	ak_TapetumL	0.150398482121256	-0.0242919058674702	0.325088870109982	0.0506449992964354	0.461350066583587
577	FA_Middlecerebellarpeduncle	0.047661043231652	-0.126447501801901	0.221769588265205	0.572447462087341	0.870178335827466
578	FA_Pontine	-0.081001822146982	-0.262697011579378	0.100693367285414	0.394474194737318	0.853245870895322
579	FA_GenuCC	0.104785979491452	-0.0569331406797568	0.26650509966266	0.17808045057982	0.685939513344493
580	FA_BodyCC	0.195275087798306	0.0269215946172788	0.363628580979333	0.0184583688879293	0.307147258295144
581	FA_SpleniumCC	0.000938437666785837	-0.172012077165411	0.173888952498983	0.990600483729001	0.996188077110228
582	FA_Fornix	-0.209888068539713	-0.359728312638172	-0.0600478244412544	0.00732627303433561	0.16040682012019
583	FA_CorticospinaltractR	0.0471716379367609	-0.131050874840699	0.225394150714221	0.56180436011802	0.870178335827466
584	FA_CorticospinaltractL	0.0516676793236419	-0.127358657890214	0.230694016537498	0.552409366277962	0.870178335827466
585	FA_MediallemniscusR	-0.182146260445779	-0.358531594330141	-0.00576092656141683	0.0660395984856424	0.505628336871667
586	FA_MediallemniscusL	-0.134876091400117	-0.312006857895582	0.0422546750953478	0.163812187674534	0.675415873336012
587	FA_InferiorcerebellarpeduncleR	-0.070226196757396	-0.237856659594607	0.0974042660798148	0.410609845869997	0.853245870895322
588	FA_InferiorcerebellarpeduncleL	-0.143726690580928	-0.314235877856453	0.0267824966945964	0.111419470961492	0.596161041327495
589	FA_SuperiorcerebellarpeduncleR	-0.279211790118349	-0.460467009036012	-0.0979565712006857	0.00134004327046382	0.0604592655811342
590	FA_SuperiorcerebellarpeduncleL	-0.277855379611988	-0.458302539026662	-0.0974082201973142	0.00222267691997904	0.0785652294169239
591	FA_CerebralpeduncleR	0.014768492515866	-0.156763800543312	0.186300785575044	0.862988869820151	0.951579295669381
592	FA_CerebralpeduncleL	0.134745267929197	-0.0315599059269619	0.301050441785355	0.0853103365191306	0.551050554732045
593	FA_AnteriorlimbofinternalcapsuleR	0.172133941069444	-8.70034762787963e-05	0.344354885615166	0.0342535858211781	0.407128334331717
594	FA_AnteriorlimbofinternalcapsuleL	0.169126546607918	-0.00254512477410221	0.340798217989938	0.083871128633419	0.551050554732045
595	FA_.PosteriorlimbofinternalcapsuleR	0.158113832472332	-0.0207266659915286	0.336954330936193	0.0606026932603152	0.49267111303811
596	FA_PosteriorlimbofinternalcapsuleL	0.219015719614326	0.039441997774574	0.398589441454077	0.0093560912905027	0.192030772928397
597	FA_RetrolenticularpartofinternalcapsuleR	-0.0480319770725514	-0.224918048394107	0.128854094249004	0.556400792106762	0.870178335827466
598	FA_RetrolenticularpartofinternalcapsuleL	-0.0242734741257799	-0.2011039785965	0.15255703034494	0.779621580260588	0.921451495383694
599	FA_AnteriorcoronaradiataR	0.0942589658803549	-0.0689428532193115	0.257460784980021	0.236336325399003	0.799316352568985
600	FA_AnteriorcoronaradiataL	0.0807476455954521	-0.0787209037122102	0.240216194903114	0.333406566361546	0.853245870895322
601	FA_SuperiorcoronaradiataR	-0.0282755745802734	-0.204790940548117	0.14823979138757	0.755090769051063	0.918851596659349
602	FA_SuperiorcoronaradiataL	0.051770423942828	-0.124493703107061	0.228034550992717	0.558997092414068	0.870178335827466
603	FA_PosteriorcoronaradiataR	-0.0632595774898704	-0.241951064893203	0.115431909913462	0.453118081467053	0.860717451553854
604	FA_PosteriorcoronaradiataL	0.0413338432263302	-0.136876566191386	0.219544252644046	0.631509990847947	0.88144914915304
605	FA_PosteriorthalamicradiationR	-0.182201441860392	-0.343563502931042	-0.0208393807897431	0.0290687624491987	0.375250680046641
606	FA_PosteriorthalamicradiationL	-0.171348616150581	-0.332716193543914	-0.00998103875724698	0.0363443547484249	0.416761089521789
607	FA_SagittalstratumR	0.0703182532297523	-0.0999817333277867	0.240618239787291	0.404951495043316	0.853245870895322
608	FA_SagittalstratumL	-0.0802869862884168	-0.248659993252476	0.0880860206756422	0.365810238800342	0.853245870895322
609	FA_ExternalcapsuleR	0.262357084797935	0.0919186046688812	0.432795564926988	0.00223671512842532	0.0785652294169239
610	FA_ExternalcapsuleL	0.182513190981338	0.00950281318645341	0.355523568776223	0.0626466383454518	0.494596027845521
611	FA_CingulumcingulategyrusR	0.126080613917735	-0.0494483645047563	0.301609592340227	0.114517189795352	0.596831938553316
612	FA_CingulumcingulategyrusL	0.0351291027447772	-0.139323691744103	0.209581897233657	0.679668454931573	0.900452475323358
613	FA_CingulumhippocampusR	0.219255349218981	0.0395233706373745	0.398987327800587	0.0251749372265776	0.361130134008837
614	FA_CingulumhippocampusL	0.203180348939191	0.0229763131053367	0.383384384773045	0.0445210489749133	0.454061179935362
615	FA_Fornix_StriaterminalisR	-0.110143426877503	-0.271348832360489	0.0510619786054833	0.227529877296976	0.784511739528445
616	FA_Fornix_StriaterminalisL	-0.144957157334633	-0.307088544769969	0.0171742301007033	0.0830566742339773	0.551050554732045
617	FA_SuperiorlongitudinalfasciculusR	-0.137690865966202	-0.316659812397545	0.0412780804651401	0.121508568318513	0.604904130760714
618	FA_SuperiorlongitudinalfasciculusL	-0.0819533617998404	-0.260490006540928	0.0965832829412475	0.411205835184015	0.853245870895322
619	FA_SuperiorfrontooccipitalfasciculusR	-0.139460584739317	-0.319603123371082	0.0406819538924475	0.117166526398688	0.596831938553316
620	FA_SuperiorfrontooccipitalfasciculusL	-0.0708702999605253	-0.251238514257512	0.109497914336461	0.423348370868418	0.853245870895322
621	FA_UncinatefasciculusR	0.348235592449372	0.168010256629508	0.528460928269237	0.000188557843564231	0.0196100157306801
622	FA_UncinatefasciculusL	0.0371890784760026	-0.144176481461987	0.218554638413992	0.721578230366994	0.915172389733748
623	FA_TapetumR	-0.265257521761712	-0.432042146890257	-0.0984728966331682	0.00085609517210378	0.0502406044338714
624	FA_TapetumL	-0.191752671480819	-0.364430974356153	-0.0190743686054854	0.022295854132766	0.345208799163344
625	MD_Middlecerebellarpeduncle	-0.0789416809437642	-0.262227749876652	0.104344387989124	0.420219686159084	0.853245870895322
626	MD_Pontine	-0.056935567297451	-0.237520913953611	0.123649779358709	0.546074177050532	0.870178335827466
627	MD_GenuCC	-0.229081598127938	-0.385938196363383	-0.0722249998924932	0.00168859876362077	0.0679797179677005
628	MD_BodyCC	-0.34885167115582	-0.509141768583289	-0.188561573728351	4.25483661071535e-06	0.00177001203005759
629	MD_SpleniumCC	-0.0959910044698912	-0.264019273814159	0.0720372648743769	0.189003790458181	0.716950548607324
630	MD_Fornix	0.166728907752535	0.0220102278760227	0.311447587629048	0.0290852114577975	0.375250680046641
631	MD_CorticospinaltractR	0.0202495580014045	-0.162400080351744	0.202899196354553	0.819651493494154	0.941506498239442
632	MD_CorticospinaltractL	0.0265683614759365	-0.156028633138769	0.209165356090642	0.791812877354984	0.928742923814868
633	MD_MediallemniscusR	0.115317740021677	-0.0672463432998486	0.297881823343203	0.261181954273538	0.833644703154412
634	MD_MediallemniscusL	0.0382097531420818	-0.144362432120959	0.220781938405123	0.701402261381581	0.904287213020881
635	MD_InferiorcerebellarpeduncleR	-0.0305392587105876	-0.212795087247644	0.151716569826469	0.732959677771124	0.91634452599917
636	MD_InferiorcerebellarpeduncleL	-0.0390956281214573	-0.220669666688346	0.142478410445431	0.632425094703163	0.88144914915304
637	MD_SuperiorcerebellarpeduncleR	0.171678366710335	-0.0114083939872875	0.354765127407958	0.0529478445264684	0.463711082325567
638	MD_SuperiorcerebellarpeduncleL	0.165641838323062	-0.0174095883812972	0.348693265027421	0.0487913080108634	0.454414570131026
639	MD_CerebralpeduncleR	0.0647135991175332	-0.116459465711903	0.24588666394697	0.434508812780201	0.853245870895322
640	MD_CerebralpeduncleL	0.0183941710150496	-0.15988599369869	0.19667433572879	0.83308024833159	0.946024138014408
641	MD_AnteriorlimbofinternalcapsuleR	-0.0992183444235989	-0.266514106687684	0.068077417840486	0.162422766670699	0.675415873336012
642	MD_AnteriorlimbofinternalcapsuleL	-0.0263012821795412	-0.19642734880909	0.143824784450008	0.825978343107577	0.944463108428491
643	MD_.PosteriorlimbofinternalcapsuleR	-0.0862158286540372	-0.26384724494327	0.0914155876351959	0.248439592991209	0.820245005431294
644	MD_PosteriorlimbofinternalcapsuleL	-0.0136100477497495	-0.190938744003069	0.16371864850357	0.878578128765683	0.955093963363073
645	MD_RetrolenticularpartofinternalcapsuleR	-0.033177304943635	-0.210256543337678	0.143901933450408	0.641014837332802	0.887585526218867
646	MD_RetrolenticularpartofinternalcapsuleL	0.0388140436730587	-0.136678213193696	0.214306300539814	0.667979563210319	0.890639417613759
647	MD_AnteriorcoronaradiataR	-0.0634343815623079	-0.225617775079788	0.0987490119551723	0.38096458990264	0.853245870895322
648	MD_AnteriorcoronaradiataL	0.00698516296696031	-0.15654345398902	0.17051377992294	0.948778103562177	0.983451057512954
649	MD_SuperiorcoronaradiataR	-0.0330764000934274	-0.199515773963645	0.13336297377679	0.649032012852777	0.888264651101843
650	MD_SuperiorcoronaradiataL	-0.0180366732534116	-0.18253184361605	0.146458497109227	0.843134140269397	0.948393071394296
651	MD_PosteriorcoronaradiataR	0.0234891363425505	-0.142431618642706	0.189409891327807	0.762805688913544	0.918851596659349
652	MD_PosteriorcoronaradiataL	0.0275033985116659	-0.139404743387967	0.194411540411299	0.738580647952785	0.91634452599917
653	MD_PosteriorthalamicradiationR	0.115690628827146	-0.0579605249419539	0.289341782596245	0.159135975240997	0.670951679394474
654	MD_PosteriorthalamicradiationL	0.0814923371267979	-0.0889736867248509	0.251958360978447	0.326045143725059	0.853245870895322
655	MD_SagittalstratumR	-0.0507637346253035	-0.224034018989421	0.122506549738814	0.511800523797951	0.870178335827466
656	MD_SagittalstratumL	0.00782632068344511	-0.165901360495049	0.181554001861939	0.916118296290906	0.967632210152757
657	MD_ExternalcapsuleR	-0.164222668018893	-0.333146109504457	0.00470077346667108	0.00963957592611702	0.194035334770872
658	MD_ExternalcapsuleL	-0.0103615446716775	-0.181055530103611	0.160332440760256	0.931955435601927	0.975709600960223
659	MD_CingulumcingulategyrusR	-0.0478038319432851	-0.227377641451227	0.131769977564657	0.510509336465838	0.870178335827466
660	MD_CingulumcingulategyrusL	-0.030488278268126	-0.209666359431815	0.148689802895563	0.682080475934461	0.901077533539018
661	MD_CingulumhippocampusR	-0.263282161174502	-0.445763631800137	-0.0808006905488675	0.00113599861184197	0.0564190672304211
662	MD_CingulumhippocampusL	-0.0882309235485246	-0.270709111240887	0.0942472641438378	0.396543590524219	0.853245870895322
663	MD_Fornix_StriaterminalisR	0.0994640511348674	-0.0667554835975895	0.265683585867324	0.252436315742461	0.826044582412704
664	MD_Fornix_StriaterminalisL	0.190675490206031	0.0141639255096072	0.367187054902456	0.11435006126381	0.596831938553316
665	MD_SuperiorlongitudinalfasciculusR	-0.0522372193285868	-0.224070613590537	0.119596174933363	0.482283766608132	0.870178335827466
666	MD_SuperiorlongitudinalfasciculusL	0.0198335647648835	-0.152648687724972	0.192315817254739	0.846528325799279	0.949308440253077
667	MD_SuperiorfrontooccipitalfasciculusR	-0.0876294803173478	-0.257416783189661	0.0821578225549658	0.221302864299455	0.780186369055706
668	MD_SuperiorfrontooccipitalfasciculusL	0.00207803153863519	-0.166418538103849	0.17057460118112	0.986941293698876	0.99330865688403
669	MD_UncinatefasciculusR	-0.192325585189985	-0.370037838415759	-0.0146133319642116	0.0248939651548288	0.361130134008837
670	MD_UncinatefasciculusL	-0.172322834001776	-0.352163672739455	0.00751800473590331	0.069783557671817	0.50633651147923
671	MD_TapetumR	0.226302092415698	0.0627619726640627	0.389842212167333	0.0158550995797621	0.282512435654536
672	MD_TapetumL	0.0463212229111823	-0.123543052250586	0.21618549807295	0.620106263219895	0.880021960692576
673	RD_Middlecerebellarpeduncle	-0.0946575871280818	-0.276408266615108	0.0870930923589445	0.327544193712292	0.853245870895322
674	RD_Pontine	-0.0212061065075895	-0.201504532577373	0.159092319562194	0.824744640422431	0.944383826800807
675	RD_GenuCC	-0.166561898114243	-0.324803908956663	-0.00831988727182395	0.0257784301055127	0.361718986518157
676	RD_BodyCC	-0.284811176980186	-0.447732878649015	-0.121889475311357	0.000327609673724055	0.0314505286775093
677	RD_SpleniumCC	-0.0418067664535959	-0.21163991541267	0.128026382505479	0.588145240623111	0.870178335827466
678	RD_Fornix	0.184538114877653	0.0384248315084899	0.330651398246815	0.0192298929485989	0.315775084208572
679	RD_CorticospinaltractR	-0.0137742114050204	-0.194885642128504	0.167337219318463	0.872288244264853	0.953699378096706
680	RD_CorticospinaltractL	-0.0119156209074299	-0.193220820493642	0.169389578678782	0.901687416584002	0.964001869980957
681	RD_MediallemniscusR	0.17118127227033	-0.00923015455419968	0.351592699094859	0.111271104969585	0.596161041327495
682	RD_MediallemniscusL	0.0948233046223862	-0.0859516681431455	0.275598277387918	0.354022965401179	0.853245870895322
683	RD_InferiorcerebellarpeduncleR	0.0203198680047361	-0.156331460251473	0.196971196260945	0.818401823522442	0.941506498239442
684	RD_InferiorcerebellarpeduncleL	0.0266161106568668	-0.149692276457236	0.20292449777097	0.750583319979766	0.91634452599917
685	RD_SuperiorcerebellarpeduncleR	0.29616908100582	0.114337659426221	0.47800050258542	0.000921771800455671	0.0502406044338714
686	RD_SuperiorcerebellarpeduncleL	0.297087765654747	0.11565642646367	0.478519104845824	0.0014128466258206	0.0607645557236204
687	RD_CerebralpeduncleR	0.00491133477651362	-0.170790664279981	0.180613333833009	0.9542865854068	0.985885478963316
688	RD_CerebralpeduncleL	-0.0957006206088997	-0.266769445642962	0.075368204425163	0.258041141099437	0.832132672072602
689	RD_AnteriorlimbofinternalcapsuleR	-0.14471761236685	-0.313992735015024	0.0245575102813236	0.0519764327919419	0.463711082325567
690	RD_AnteriorlimbofinternalcapsuleL	-0.0700389091927966	-0.240815179189873	0.10073736080428	0.575162516550739	0.870178335827466
691	RD_.PosteriorlimbofinternalcapsuleR	-0.155611217185529	-0.333660236543465	0.0224378021724065	0.0611891206097012	0.49267111303811
692	RD_PosteriorlimbofinternalcapsuleL	-0.168782827526227	-0.347788261446479	0.010222606394026	0.0669330920974558	0.50633651147923
693	RD_RetrolenticularpartofinternalcapsuleR	0.00223924834854839	-0.174070434836698	0.178548931533795	0.974359006250454	0.9902280454402
694	RD_RetrolenticularpartofinternalcapsuleL	0.0432935761944161	-0.130562231362435	0.217149383751267	0.616361053879929	0.880021960692576
695	RD_AnteriorcoronaradiataR	-0.0699524611254922	-0.230166331662093	0.0902614094111087	0.34325741744402	0.853245870895322
696	RD_AnteriorcoronaradiataL	0.00381384904568671	-0.156648413114702	0.164276111206076	0.971023339394393	0.990063012715852
697	RD_SuperiorcoronaradiataR	0.00262167710908858	-0.16638414259989	0.171627496818068	0.974115473564802	0.9902280454402
698	RD_SuperiorcoronaradiataL	-0.00493332550656571	-0.172828613452231	0.1629619624391	0.95617866698452	0.987023140113053
699	RD_PosteriorcoronaradiataR	0.0470928702171242	-0.1235478863764	0.217733626810648	0.551839849514473	0.870178335827466
700	RD_PosteriorcoronaradiataL	0.0178164595050173	-0.152680175282314	0.188313094292349	0.829432345222457	0.944463108428491
701	RD_PosteriorthalamicradiationR	0.158252595628556	-0.00740773029482733	0.323912921551939	0.0541075637016062	0.463711082325567
702	RD_PosteriorthalamicradiationL	0.132476279728938	-0.0311196480816616	0.296072207539538	0.103998207431536	0.58493913993317
703	RD_SagittalstratumR	-0.0690114027094113	-0.239089899414742	0.101067093995919	0.363610315378692	0.853245870895322
704	RD_SagittalstratumL	0.0450576046681552	-0.124321317923111	0.214436527259421	0.568572793683012	0.870178335827466
705	RD_ExternalcapsuleR	-0.197777601185099	-0.364590486442694	-0.0309647159275029	0.00280962020648702	0.0855220979925806
706	RD_ExternalcapsuleL	-0.0525980772822685	-0.221876300379678	0.116680145815141	0.664861794071111	0.889803631779068
707	RD_CingulumcingulategyrusR	-0.120787595917262	-0.295896339024001	0.0543211471894765	0.0927154405537019	0.564770345618464
708	RD_CingulumcingulategyrusL	-0.0521412918581816	-0.226657174401603	0.12237459068524	0.499559333000571	0.870178335827466
709	RD_CingulumhippocampusR	-0.290549683709118	-0.471560659321959	-0.109538708096277	0.000887804217699968	0.0502406044338714
710	RD_CingulumhippocampusL	-0.162098340064701	-0.343340504218393	0.019143824088992	0.123318372662449	0.604904130760714
711	RD_Fornix_StriaterminalisR	0.131079515110094	-0.0276129542151232	0.289771984435312	0.13209474587758	0.627079335463231
712	RD_Fornix_StriaterminalisL	0.200738518283858	0.0345183919713374	0.366958644596379	0.0741352927241637	0.522352873449918
713	RD_SuperiorlongitudinalfasciculusR	0.0315676275608742	-0.142503366305162	0.20563862142691	0.690931915302955	0.902408769819229
714	RD_SuperiorlongitudinalfasciculusL	0.0747072853620913	-0.0994303771404537	0.248844947864636	0.481367436406191	0.870178335827466
715	RD_SuperiorfrontooccipitalfasciculusR	-0.00137553661272892	-0.176431933353868	0.17368086012841	0.98629513731409	0.99330865688403
716	RD_SuperiorfrontooccipitalfasciculusL	0.0366265841609453	-0.134693408860927	0.207946577182818	0.768646581918694	0.921451495383694
717	RD_UncinatefasciculusR	-0.316986225693337	-0.495634947435005	-0.138337503951668	0.000441656819298857	0.0344492319053108
718	RD_UncinatefasciculusL	-0.122360335108764	-0.301948175570961	0.0572275053534325	0.254481588807023	0.826044582412704
719	RD_TapetumR	0.260825263878802	0.0969953476656456	0.424655180091959	0.00368747201711324	0.0981219549845919
720	RD_TapetumL	0.101545654898365	-0.0688347162812029	0.271926026077932	0.267692313036545	0.837529684669361
721	AD_Middlecerebellarpeduncle	-0.0383428872438323	-0.218142947406849	0.141457172919184	0.664586234349501	0.889803631779068
722	AD_Pontine	-0.0976892473862333	-0.279368065566037	0.0839895707935707	0.276737680793969	0.846491729487434
723	AD_GenuCC	-0.304953473153106	-0.471053401378912	-0.1388535449273	0.000182854510254318	0.0196100157306801
724	AD_BodyCC	-0.389258789296568	-0.554705160459557	-0.223812418133578	1.11317790990832e-07	0.000138924603156559
725	AD_SpleniumCC	-0.145642987307859	-0.318392641663519	0.0271066670478014	0.0436965495509896	0.454061179935362
726	AD_Fornix	0.116356364364469	-0.0301657189583242	0.262878447687262	0.10796090687252	0.590943911302215
727	AD_CorticospinaltractR	0.0671240184999634	-0.115125423422829	0.249373460422756	0.450604655644743	0.858708019476909
728	AD_CorticospinaltractL	0.0770126202144838	-0.105236162486175	0.259261402915143	0.436560070199921	0.853245870895322
729	AD_MediallemniscusR	0.0022527065060856	-0.180764104423195	0.185269517435366	0.979886472655234	0.991003499087303
730	AD_MediallemniscusL	-0.0562160757091094	-0.23932675003041	0.126894598612191	0.539389214360019	0.870178335827466
731	AD_InferiorcerebellarpeduncleR	-0.0909432064280022	-0.270102349772405	0.088215936916401	0.307447924333969	0.853245870895322
732	AD_InferiorcerebellarpeduncleL	-0.127947797858465	-0.310343345346659	0.0544477496297297	0.131741128191339	0.627079335463231
733	AD_SuperiorcerebellarpeduncleR	-0.0254929108407472	-0.208725498410123	0.157739676728629	0.764156905198523	0.918851596659349
734	AD_SuperiorcerebellarpeduncleL	-0.0489659928023915	-0.232148840296781	0.134216854691998	0.506656983566897	0.870178335827466
735	AD_CerebralpeduncleR	0.101800266493494	-0.0775908668120685	0.281191399799056	0.226127614069794	0.783909062108618
736	AD_CerebralpeduncleL	0.137378523232113	-0.0401348094772156	0.314891855941442	0.100506761566856	0.577001740376712
737	AD_AnteriorlimbofinternalcapsuleR	-0.00600308268397179	-0.174495297317172	0.162489131949228	0.932952181962782	0.975709600960223
738	AD_AnteriorlimbofinternalcapsuleL	0.049304562117042	-0.122495598346592	0.221104722580676	0.621455705221347	0.880021960692576
739	AD_.PosteriorlimbofinternalcapsuleR	0.049138809506977	-0.130469084819669	0.228746703833623	0.491111044163622	0.870178335827466
740	AD_PosteriorlimbofinternalcapsuleL	0.167430607194195	-0.0102210096616066	0.345082224049997	0.0362221237978274	0.416761089521789
741	AD_RetrolenticularpartofinternalcapsuleR	-0.077419594167536	-0.257462424609762	0.10262323627469	0.335565638795559	0.853245870895322
742	AD_RetrolenticularpartofinternalcapsuleL	0.0227725517519207	-0.157715792498439	0.20326089600228	0.816851601873939	0.941506498239442
743	AD_AnteriorcoronaradiataR	-0.028269494934972	-0.203355089307279	0.146816099437335	0.715016190327566	0.913347190919961
744	AD_AnteriorcoronaradiataL	0.0144481547835909	-0.160803676715952	0.189699986283134	0.896815131557987	0.96241776367618
745	AD_SuperiorcoronaradiataR	-0.070988974771699	-0.241138268333454	0.099160318790056	0.318211159057285	0.853245870895322
746	AD_SuperiorcoronaradiataL	-0.0262530544543711	-0.194786946635969	0.142280837727227	0.779432930023846	0.921451495383694
747	AD_PosteriorcoronaradiataR	-0.014611467706234	-0.17653308450315	0.147310149090682	0.848893627981982	0.950151791678487
748	AD_PosteriorcoronaradiataL	0.0448208571637642	-0.119828148569135	0.209469862896664	0.58852386670837	0.870178335827466
749	AD_PosteriorthalamicradiationR	-0.00914732536027927	-0.192530524503163	0.174235873782605	0.91461031672444	0.967632210152757
750	AD_PosteriorthalamicradiationL	-0.050542655674182	-0.233554113170924	0.13246880182256	0.565164355720608	0.870178335827466
751	AD_SagittalstratumR	-0.000294632002103516	-0.18155521187957	0.180965947875363	0.997305307994033	0.999644635466442
752	AD_SagittalstratumL	-0.0566176974688045	-0.238141873035148	0.124906478097539	0.475542513949376	0.870178335827466
753	AD_ExternalcapsuleR	-0.0798077952973106	-0.255248408665478	0.0956328180708568	0.240347039208578	0.810684067384609
754	AD_ExternalcapsuleL	0.0652853748954939	-0.110480662168849	0.241051411959837	0.572019850712459	0.870178335827466
755	AD_CingulumcingulategyrusR	0.0763899210302384	-0.106216277708959	0.258996119769435	0.35276844341495	0.853245870895322
756	AD_CingulumcingulategyrusL	0.0210038387061317	-0.160617852066579	0.202625529478842	0.807705994198043	0.936656608147265
757	AD_CingulumhippocampusR	-0.0919557858867976	-0.274250415834949	0.0903388440613542	0.301238806316875	0.853245870895322
758	AD_CingulumhippocampusL	0.0573905402027286	-0.124869015880694	0.239650096286151	0.561503220206004	0.870178335827466
759	AD_Fornix_StriaterminalisR	0.0143262988933135	-0.167420751387448	0.196073349174075	0.877521715672744	0.955093963363073
760	AD_Fornix_StriaterminalisL	0.0950705950436521	-0.0877133790884134	0.277854569175718	0.386951533444636	0.853245870895322
761	AD_SuperiorlongitudinalfasciculusR	-0.192782878999924	-0.365486348105831	-0.0200794098940174	0.00911117469587174	0.192030772928397
762	AD_SuperiorlongitudinalfasciculusL	-0.0923238530817496	-0.267046960122912	0.0823992539594129	0.310997295622135	0.853245870895322
763	AD_SuperiorfrontooccipitalfasciculusR	-0.19362895768286	-0.360620641433945	-0.026637273931776	0.0031995591790899	0.094157245585901
764	AD_SuperiorfrontooccipitalfasciculusL	-0.0524834516103002	-0.221473634756005	0.116506731535404	0.66017502530783	0.889803631779068
765	AD_UncinatefasciculusR	0.128915501373164	-0.050960174694499	0.308791177440827	0.172840889279463	0.680612877340847
766	AD_UncinatefasciculusL	-0.145198544619293	-0.328121280748745	0.037724191510159	0.068125119659898	0.50633651147923
767	AD_TapetumR	0.123589087726692	-0.0452726689927517	0.292450844446136	0.203087033270415	0.749859815152301
768	AD_TapetumL	-0.047588676480328	-0.219359350704337	0.124181997743681	0.616930606253066	0.880021960692576
769	smt_fa_Middlecerebellarpeduncle	-0.0708048255905693	-0.246482746116381	0.104873094935242	0.492541513672089	0.870178335827466
770	smt_fa_Pontine	0.081630917560907	-0.0992651617620455	0.26252699688386	0.385323881577847	0.853245870895322
771	smt_fa_GenuCC	0.139326472015555	-0.033661186824115	0.312314130855226	0.0968150787156463	0.569930274703427
772	smt_fa_BodyCC	0.275784629855418	0.0999220905832794	0.451647169127557	5.69978446250049e-05	0.00889166376150076
773	smt_fa_SpleniumCC	0.104868171394355	-0.0734098938308985	0.283146236619609	0.0856896335074968	0.551050554732045
774	smt_fa_Fornix	-0.137462404503464	-0.286618992662723	0.0116941836557954	0.0896983245352888	0.559057133463914
775	smt_fa_CorticospinaltractR	0.122973434986451	-0.0571370739254452	0.303083943898347	0.11129998176108	0.596161041327495
776	smt_fa_CorticospinaltractL	0.107443563384034	-0.0728847738228228	0.287771900590891	0.144109466925807	0.642316481155024
777	smt_fa_MediallemniscusR	-0.183077310389687	-0.364363334261625	-0.00179128651774979	0.0484368515548846	0.454414570131026
778	smt_fa_MediallemniscusL	-0.158411295353382	-0.339731124699974	0.0229085339932099	0.0387842406356006	0.432167252796693
779	smt_fa_InferiorcerebellarpeduncleR	-0.133561406369227	-0.312151966674941	0.0450291539364885	0.115069789366542	0.596831938553316
780	smt_fa_InferiorcerebellarpeduncleL	-0.0449301102960823	-0.2239886853529	0.134128464760736	0.595363551354803	0.870178335827466
781	smt_fa_SuperiorcerebellarpeduncleR	-0.100367594659475	-0.281940706350384	0.0812055170314329	0.293434738608721	0.853245870895322
782	smt_fa_SuperiorcerebellarpeduncleL	-0.0870469154015293	-0.268821860080431	0.0947280292773724	0.337989451855845	0.853245870895322
783	smt_fa_CerebralpeduncleR	0.0366134416175703	-0.144351075648273	0.217577958883413	0.68336165620995	0.901077533539018
784	smt_fa_CerebralpeduncleL	0.0335784970952087	-0.145369615782486	0.212526609972904	0.694716014287421	0.902408769819229
785	smt_fa_AnteriorlimbofinternalcapsuleR	0.104041139257336	-0.0782329922151144	0.286315270729786	0.193566823818011	0.727624687123127
786	smt_fa_AnteriorlimbofinternalcapsuleL	-0.130969141043024	-0.313871540224714	0.0519332581386663	0.369442631285414	0.853245870895322
787	smt_fa_.PosteriorlimbofinternalcapsuleR	0.00806542997709524	-0.173567328225921	0.189698188180111	0.896602913348745	0.96241776367618
788	smt_fa_PosteriorlimbofinternalcapsuleL	-0.110510341899751	-0.289970547113467	0.0689498633139664	0.327169150927782	0.853245870895322
789	smt_fa_RetrolenticularpartofinternalcapsuleR	0.0227481376140182	-0.158699171269553	0.204195446497589	0.632835286571413	0.88144914915304
790	smt_fa_RetrolenticularpartofinternalcapsuleL	-0.0701510629744378	-0.249566105513747	0.109263979564872	0.426734973906141	0.853245870895322
791	smt_fa_AnteriorcoronaradiataR	0.11336512531748	-0.0623904512846166	0.289120701919576	0.138827031786444	0.636142204528282
792	smt_fa_AnteriorcoronaradiataL	-0.0289028827477484	-0.20715403317065	0.149348267675154	0.797083786431632	0.932296687410193
793	smt_fa_SuperiorcoronaradiataR	0.0866474419260922	-0.0911419618278459	0.26443684568003	0.170158548540452	0.680410197751748
794	smt_fa_SuperiorcoronaradiataL	-0.00490166085342421	-0.181031744755062	0.171228423048214	0.960029868800829	0.98878002044282
795	smt_fa_PosteriorcoronaradiataR	0.0389133932892111	-0.140345098446851	0.218171885025274	0.45724168268854	0.861187786941291
796	smt_fa_PosteriorcoronaradiataL	0.0592061889543317	-0.120195683931581	0.238608061840244	0.338489673890683	0.853245870895322
797	smt_fa_PosteriorthalamicradiationR	-0.057432891398339	-0.236069077901518	0.12120329510484	0.366204986752265	0.853245870895322
798	smt_fa_PosteriorthalamicradiationL	-0.0261042431678841	-0.20442235610956	0.152213869773792	0.68624949096135	0.902408769819229
799	smt_fa_SagittalstratumR	0.0655043833554187	-0.1099888167103	0.240997583421137	0.377245097295684	0.853245870895322
800	smt_fa_SagittalstratumL	-0.00337562757051509	-0.180360645122403	0.173609389981373	0.96586176839023	0.98878002044282
801	smt_fa_ExternalcapsuleR	0.107279591894317	-0.0761083102100134	0.290667493998648	0.0487809838075235	0.454414570131026
802	smt_fa_ExternalcapsuleL	-0.051698842328518	-0.235169136174906	0.13177145151787	0.662097467337043	0.889803631779068
803	smt_fa_CingulumcingulategyrusR	0.00895691099959759	-0.16782009224279	0.185733914241985	0.916459352885063	0.967632210152757
804	smt_fa_CingulumcingulategyrusL	-0.0507318643433183	-0.225738344375976	0.124274615689339	0.595533624469607	0.870178335827466
805	smt_fa_CingulumhippocampusR	0.00802119396215032	-0.173851007209159	0.18989339513346	0.915468238369245	0.967632210152757
806	smt_fa_CingulumhippocampusL	0.142919571807506	-0.0373364136198266	0.323175557234838	0.051020715471321	0.461404731218903
807	smt_fa_Fornix_StriaterminalisR	-0.0208255687854764	-0.194826244710703	0.15317510713975	0.778282516884124	0.921451495383694
808	smt_fa_Fornix_StriaterminalisL	-0.159898553783104	-0.337952459892373	0.0181553523261646	0.148527458159529	0.648837342222418
809	smt_fa_SuperiorlongitudinalfasciculusR	0.0220351354390263	-0.15879175090517	0.202862021783223	0.744795734160802	0.91634452599917
810	smt_fa_SuperiorlongitudinalfasciculusL	-0.0691105370005169	-0.250021655581798	0.111800581580764	0.450848969980606	0.858708019476909
811	smt_fa_SuperiorfrontooccipitalfasciculusR	0.0188858726476698	-0.163366463150771	0.20113820844611	0.819290048063656	0.941506498239442
812	smt_fa_SuperiorfrontooccipitalfasciculusL	-0.051745217233199	-0.234179144632391	0.130688710165993	0.733927029347317	0.91634452599917
813	smt_fa_UncinatefasciculusR	0.0423523494122317	-0.139113786933064	0.223818485757527	0.650225493565961	0.888264651101843
814	smt_fa_UncinatefasciculusL	0.0468577429216707	-0.135091043705506	0.228806529548848	0.524837562402088	0.870178335827466
815	smt_fa_TapetumR	-0.18673363662326	-0.354834908404492	-0.0186323648420281	0.0474661542053757	0.454414570131026
816	smt_fa_TapetumL	0.00947590485604978	-0.166275409827627	0.185227219539727	0.910690899739693	0.967632210152757
817	smt_long_Middlecerebellarpeduncle	-0.0902057901077882	-0.272163089200806	0.0917515089852299	0.3300603355613	0.853245870895322
818	smt_long_Pontine	-0.0542727574132787	-0.235642520672794	0.127097005846237	0.584206454857336	0.870178335827466
819	smt_long_GenuCC	-0.158608990159239	-0.324475506773966	0.00725752645548833	0.0426873515005367	0.454061179935362
820	smt_long_BodyCC	-0.127691188021093	-0.302533294074608	0.0471509180324223	0.0824677994613851	0.551050554732045
821	smt_long_SpleniumCC	-0.0283957036723547	-0.204600569345693	0.147809162000984	0.696380742496381	0.902408769819229
822	smt_long_Fornix	-0.00101059853852363	-0.184214806503317	0.18219360942627	0.978371281043153	0.991003499087303
823	smt_long_CorticospinaltractR	0.0638928407047238	-0.119274844678134	0.247060526087582	0.44181565703629	0.853538606782183
824	smt_long_CorticospinaltractL	0.00209818771388504	-0.180830230456268	0.185026605884038	0.981758187999449	0.991790764643689
825	smt_long_MediallemniscusR	-0.0187998288402634	-0.202181188369382	0.164581530688855	0.850982353529602	0.951579295669381
826	smt_long_MediallemniscusL	-0.0894273062519981	-0.272849664947198	0.0939950524432015	0.362369140375663	0.853245870895322
827	smt_long_InferiorcerebellarpeduncleR	-0.100666228774061	-0.283220460915275	0.0818880033671522	0.271515890373608	0.841452653167662
828	smt_long_InferiorcerebellarpeduncleL	-0.0498710563603523	-0.233198523608547	0.133456410887842	0.542917368357745	0.870178335827466
829	smt_long_SuperiorcerebellarpeduncleR	-0.0338201261863963	-0.216950119441408	0.149309867068615	0.68336098393549	0.901077533539018
830	smt_long_SuperiorcerebellarpeduncleL	0.0105109965819115	-0.172953677492207	0.19397567065603	0.89552682788874	0.96241776367618
831	smt_long_CerebralpeduncleR	0.0333846102820949	-0.148778554411596	0.215547774975786	0.696174268933974	0.902408769819229
832	smt_long_CerebralpeduncleL	-0.0568723328539009	-0.23800235613893	0.124257690431128	0.52676123640017	0.870178335827466
833	smt_long_AnteriorlimbofinternalcapsuleR	-0.0369473142099751	-0.208841730086218	0.134947101666268	0.642302208217523	0.887585526218867
834	smt_long_AnteriorlimbofinternalcapsuleL	-0.108612403785588	-0.281646103770374	0.064421296199199	0.204507425599177	0.752101483083513
835	smt_long_.PosteriorlimbofinternalcapsuleR	-0.0902041047826316	-0.270974338585722	0.0905661290204587	0.263525017899994	0.837529684669361
836	smt_long_PosteriorlimbofinternalcapsuleL	-0.0835428534109503	-0.265106181373518	0.0980204745516177	0.341215201319718	0.853245870895322
837	smt_long_RetrolenticularpartofinternalcapsuleR	-0.0258103056760277	-0.204938523971073	0.153317912619018	0.751138181167589	0.91634452599917
838	smt_long_RetrolenticularpartofinternalcapsuleL	0.0101452554129906	-0.169371344264796	0.189661855090778	0.896790044639658	0.96241776367618
839	smt_long_AnteriorcoronaradiataR	-0.00994006299034503	-0.17807580333836	0.15819567735767	0.897937448528141	0.962737058215739
840	smt_long_AnteriorcoronaradiataL	-0.035954350269151	-0.205737460396183	0.133828759857881	0.643516121543294	0.887585526218867
841	smt_long_SuperiorcoronaradiataR	-0.00367974653077115	-0.174799054955653	0.16743956189411	0.961612689174831	0.98878002044282
842	smt_long_SuperiorcoronaradiataL	-0.051191528765012	-0.222094024734446	0.119710967204422	0.523771106536218	0.870178335827466
843	smt_long_PosteriorcoronaradiataR	0.0348165216743896	-0.138040137359038	0.207673180707817	0.624848091941694	0.880607776591111
844	smt_long_PosteriorcoronaradiataL	0.0690340692251268	-0.102206244026087	0.240274382476341	0.346015234091293	0.853245870895322
845	smt_long_PosteriorthalamicradiationR	0.0451682427750234	-0.134263855269543	0.22460034081959	0.585441327212818	0.870178335827466
846	smt_long_PosteriorthalamicradiationL	0.0484504452105465	-0.12671532873216	0.223616219153253	0.555538577111173	0.870178335827466
847	smt_long_SagittalstratumR	-0.0305025210901393	-0.211265175047262	0.150260132866983	0.732063244679407	0.91634452599917
848	smt_long_SagittalstratumL	0.0203150631866819	-0.159321907570509	0.199952033943873	0.79798968727369	0.932482331196222
849	smt_long_ExternalcapsuleR	-0.0602923639044476	-0.233215443066495	0.1126307152576	0.370851830776724	0.853245870895322
850	smt_long_ExternalcapsuleL	-0.0510113320858905	-0.223587291636259	0.121564627464478	0.543983687642226	0.870178335827466
851	smt_long_CingulumcingulategyrusR	-0.0233394543190525	-0.206076521248011	0.159397612609906	0.760981047155153	0.918851596659349
852	smt_long_CingulumcingulategyrusL	-0.0229975724580754	-0.205779712205863	0.159784567289712	0.773241567968602	0.921451495383694
853	smt_long_CingulumhippocampusR	-0.187251993275614	-0.370250725739443	-0.00425326081178418	0.0290583871889989	0.375250680046641
854	smt_long_CingulumhippocampusL	-0.0448985255535209	-0.228278110162392	0.13848105905535	0.628616085189777	0.88144914915304
855	smt_long_Fornix_StriaterminalisR	0.050549097696606	-0.129881760352164	0.230979955745376	0.531701796529234	0.870178335827466
856	smt_long_Fornix_StriaterminalisL	0.076889523262288	-0.106406684846459	0.260185731371035	0.413794523059432	0.853245870895322
857	smt_long_SuperiorlongitudinalfasciculusR	-0.0350784925615314	-0.208121265870594	0.137964280747532	0.643641747778906	0.887585526218867
858	smt_long_SuperiorlongitudinalfasciculusL	-0.0316281094939733	-0.206703911347458	0.143447692359511	0.683539893243194	0.901077533539018
859	smt_long_SuperiorfrontooccipitalfasciculusR	-0.0631539573081645	-0.234964544860816	0.108656630244487	0.428156191112985	0.853245870895322
860	smt_long_SuperiorfrontooccipitalfasciculusL	-0.00805517203675158	-0.176381649972687	0.160271305899184	0.921781151504581	0.969536747802242
861	smt_long_UncinatefasciculusR	-0.065186499067091	-0.248069762300233	0.117696764166051	0.49352166612276	0.870178335827466
862	smt_long_UncinatefasciculusL	-0.0739796838767535	-0.256585597401708	0.108626229648201	0.393010299292043	0.853245870895322
863	smt_long_TapetumR	-0.015771687437924	-0.193506659400217	0.161963284524369	0.844282614037711	0.948393071394296
864	smt_long_TapetumL	-0.00513251535352483	-0.179214788867128	0.168949758160078	0.948415732367173	0.983451057512954
865	smt_md_Middlecerebellarpeduncle	-0.0868307615618867	-0.270035699094029	0.0963741759702552	0.344342179933931	0.853245870895322
866	smt_md_Pontine	-0.0875883340548577	-0.268009850447427	0.0928331823377112	0.357857365207625	0.853245870895322
867	smt_md_GenuCC	-0.190392533326807	-0.351496627494173	-0.0292884391594413	0.00938611951012195	0.192030772928397
868	smt_md_BodyCC	-0.261148005805347	-0.428561502751783	-0.0937345088589124	0.000540774544446607	0.039699213615845
869	smt_md_SpleniumCC	-0.0681921597457349	-0.240427428849754	0.104043109358284	0.348906784048108	0.853245870895322
870	smt_md_Fornix	0.137947928641024	-0.0135153476366275	0.289411204918676	0.0952660939849322	0.564770345618464
871	smt_md_CorticospinaltractR	0.00509078266495395	-0.177950052544824	0.188131617874732	0.951840024014591	0.984172618036627
872	smt_md_CorticospinaltractL	-0.0498067807506406	-0.232704815791539	0.133091254290258	0.593163337237747	0.870178335827466
873	smt_md_MediallemniscusR	0.028768053629016	-0.154178108515022	0.211714215773054	0.772939113941908	0.921451495383694
874	smt_md_MediallemniscusL	-0.0443074733575571	-0.227489040807579	0.138874094092464	0.654810479978923	0.888264651101843
875	smt_md_InferiorcerebellarpeduncleR	-0.0734810649732062	-0.256096868770337	0.109134738823925	0.415485908859857	0.853245870895322
876	smt_md_InferiorcerebellarpeduncleL	-0.0428196242742402	-0.226159984881568	0.140520736333088	0.588132918530913	0.870178335827466
877	smt_md_SuperiorcerebellarpeduncleR	0.0274778672498828	-0.155890789281345	0.210846523781111	0.732512078971329	0.91634452599917
878	smt_md_SuperiorcerebellarpeduncleL	0.0470544453365955	-0.136207701035538	0.230316591708729	0.540872942903868	0.870178335827466
879	smt_md_CerebralpeduncleR	0.00858661634996133	-0.174257653301555	0.191430886001477	0.920479572104492	0.969416460748022
880	smt_md_CerebralpeduncleL	-0.0820933731494354	-0.263666132724912	0.0994793864260416	0.352018821969986	0.853245870895322
881	smt_md_AnteriorlimbofinternalcapsuleR	-0.0701714149702521	-0.238795620904563	0.0984527909640585	0.346758830249483	0.853245870895322
882	smt_md_AnteriorlimbofinternalcapsuleL	-0.0660473746677241	-0.237019294439665	0.104924545104217	0.511565808443347	0.870178335827466
883	smt_md_.PosteriorlimbofinternalcapsuleR	-0.0944741765806411	-0.273681110621226	0.0847327574599443	0.2324330055175	0.791159834651621
884	smt_md_PosteriorlimbofinternalcapsuleL	-0.0656092185539755	-0.245732225219956	0.114513788112004	0.454511188520173	0.861187786941291
885	smt_md_RetrolenticularpartofinternalcapsuleR	-0.0298326074419143	-0.207798101857899	0.14813288697407	0.699222179819867	0.902408769819229
886	smt_md_RetrolenticularpartofinternalcapsuleL	0.0287304923514957	-0.148527854391851	0.205988839094842	0.718700792889326	0.914310488813332
887	smt_md_AnteriorcoronaradiataR	-0.0446674632939229	-0.208354094307936	0.11901916772009	0.545917760937716	0.870178335827466
888	smt_md_AnteriorcoronaradiataL	-0.0163926103028976	-0.181556762953041	0.148771542347246	0.857633898940391	0.951579295669381
889	smt_md_SuperiorcoronaradiataR	-0.0243637228173093	-0.192234505110915	0.143507059476296	0.748747507738735	0.91634452599917
890	smt_md_SuperiorcoronaradiataL	-0.0444614276756363	-0.211775477244148	0.122852621892875	0.59422383447791	0.870178335827466
891	smt_md_PosteriorcoronaradiataR	0.0127709615695235	-0.155912495873543	0.18145441901259	0.863810195943335	0.951579295669381
892	smt_md_PosteriorcoronaradiataL	0.0294845376035662	-0.139393957109942	0.198363032317074	0.702853309702767	0.905222838502635
893	smt_md_PosteriorthalamicradiationR	0.0700398814509618	-0.106131469823234	0.246211232725158	0.378225227882662	0.853245870895322
894	smt_md_PosteriorthalamicradiationL	0.0532685442376236	-0.119160717265031	0.225697805740278	0.499411275540371	0.870178335827466
895	smt_md_SagittalstratumR	-0.0498418540097766	-0.227546385186657	0.127862677167104	0.551279212468868	0.870178335827466
896	smt_md_SagittalstratumL	0.0137100399091149	-0.162595404556867	0.190015484375097	0.855034442354209	0.951579295669381
897	smt_md_ExternalcapsuleR	-0.126618840947708	-0.29549934505469	0.0422616631592733	0.0563594356657764	0.475247133181682
898	smt_md_ExternalcapsuleL	-0.0325131542979355	-0.202929744683844	0.137903436087973	0.750264632297149	0.91634452599917
899	smt_md_CingulumcingulategyrusR	-0.0356919364659167	-0.216133771614615	0.144749898682782	0.622561269726738	0.880021960692576
900	smt_md_CingulumcingulategyrusL	-0.0178827784176224	-0.198073741046386	0.162308184211141	0.80831664020401	0.936656608147265
901	smt_md_CingulumhippocampusR	-0.247458884858402	-0.43011414452879	-0.0648036251880139	0.00266951133126088	0.0855220979925806
902	smt_md_CingulumhippocampusL	-0.12369054380306	-0.306810024339955	0.0594289367338347	0.179329240411521	0.688624283180242
903	smt_md_Fornix_StriaterminalisR	0.0651026589887427	-0.11045615107786	0.240661469055345	0.432417435736255	0.853245870895322
904	smt_md_Fornix_StriaterminalisL	0.15602794868833	-0.0250226147960035	0.337078512172664	0.140942100244905	0.637303409803051
905	smt_md_SuperiorlongitudinalfasciculusR	-0.0372168809346947	-0.209193433521076	0.134759671651686	0.626948378426723	0.880607776591111
906	smt_md_SuperiorlongitudinalfasciculusL	9.52918861210843e-05	-0.173157751398354	0.173348335170596	0.999130453502076	0.999644635466442
907	smt_md_SuperiorfrontooccipitalfasciculusR	-0.0707086014138174	-0.240169676553597	0.098752473725962	0.359050308155981	0.853245870895322
908	smt_md_SuperiorfrontooccipitalfasciculusL	0.0110486931831197	-0.15603493520171	0.17813232156795	0.916422000042645	0.967632210152757
909	smt_md_UncinatefasciculusR	-0.168074346810808	-0.348368365696271	0.0122196720746537	0.0630134362399341	0.494596027845521
910	smt_md_UncinatefasciculusL	-0.127678151448372	-0.308783996705807	0.0534276938090627	0.16404564413421	0.675415873336012
911	smt_md_TapetumR	0.142506416689646	-0.0237642376551136	0.308777071034405	0.123598199794857	0.604904130760714
912	smt_md_TapetumL	-0.00271183043777079	-0.172075898425187	0.166652237549645	0.975649398926198	0.990732668722453
913	smt_trans_Middlecerebellarpeduncle	0.0262096013517666	-0.147984733139438	0.200403935842971	0.78983223041718	0.928164428964822
914	smt_trans_Pontine	-0.141108019473417	-0.320992345631811	0.0387763066849776	0.086101649176882	0.551050554732045
915	smt_trans_GenuCC	-0.177010261385636	-0.344685505434654	-0.00933501733661854	0.0310355221217833	0.38822235819233
916	smt_trans_BodyCC	-0.3398803190253	-0.509681277137163	-0.170079360913437	4.89547900826418e-05	0.00889166376150076
917	smt_trans_SpleniumCC	-0.123557640427613	-0.296736485820997	0.0496212049657711	0.103236444312265	0.58493913993317
918	smt_trans_Fornix	0.139371768009497	-0.011615267171998	0.290358803190993	0.093682847806546	0.564770345618464
919	smt_trans_CorticospinaltractR	-0.147789572854854	-0.32604270108654	0.0304635553768322	0.0741168026696752	0.522352873449918
920	smt_trans_CorticospinaltractL	-0.12796658765592	-0.306687326610965	0.0507541512991251	0.1225661074955	0.604904130760714
921	smt_trans_MediallemniscusR	0.209929976955599	0.0299374561061923	0.389922497805006	0.0289234687862183	0.375250680046641
922	smt_trans_MediallemniscusL	0.162264844354024	-0.018186777031246	0.342716465739295	0.0616505663149373	0.493204530519499
923	smt_trans_InferiorcerebellarpeduncleR	0.0834353664908673	-0.0949442838373948	0.261815016819129	0.294355088328998	0.853245870895322
924	smt_trans_InferiorcerebellarpeduncleL	0.0124025175077709	-0.165867532105564	0.190672567121106	0.876024281359756	0.955093963363073
925	smt_trans_SuperiorcerebellarpeduncleR	0.0944891420088802	-0.0870429711191395	0.2760212551369	0.318738743369669	0.853245870895322
926	smt_trans_SuperiorcerebellarpeduncleL	0.0868353584946212	-0.0949261709476195	0.268596887936862	0.348191866985975	0.853245870895322
927	smt_trans_CerebralpeduncleR	-0.102213835921726	-0.280770771491075	0.0763430996476238	0.26843900149659	0.837529684669361
928	smt_trans_CerebralpeduncleL	-0.108289922030116	-0.285053333131215	0.0684734890709827	0.212357115769365	0.767832565967353
929	smt_trans_AnteriorlimbofinternalcapsuleR	-0.154106923018492	-0.329361082960442	0.0211472369234588	0.0465352304151432	0.454414570131026
930	smt_trans_AnteriorlimbofinternalcapsuleL	0.103531126463292	-0.0758390759920734	0.282901328918658	0.573496753722982	0.870178335827466
931	smt_trans_.PosteriorlimbofinternalcapsuleR	-0.0317919204053854	-0.210023334862542	0.146439494051771	0.656557360082684	0.888618147716191
932	smt_trans_PosteriorlimbofinternalcapsuleL	0.0659784722628653	-0.111152405411069	0.243109349936799	0.53777524961887	0.870178335827466
933	smt_trans_RetrolenticularpartofinternalcapsuleR	-0.0199105760298125	-0.199665817419937	0.159844665360312	0.724635352259794	0.916256250881685
934	smt_trans_RetrolenticularpartofinternalcapsuleL	0.070729858601659	-0.105633170804038	0.247092888007356	0.454845283841494	0.861187786941291
935	smt_trans_AnteriorcoronaradiataR	-0.117157932884373	-0.285524081495777	0.0512082157270312	0.135496486051331	0.628623102572717
936	smt_trans_AnteriorcoronaradiataL	0.026678380380283	-0.144115787376342	0.197472548136908	0.84737948913616	0.949308440253077
937	smt_trans_SuperiorcoronaradiataR	-0.0855506122267008	-0.257182391534072	0.0860811670806699	0.242899301966739	0.817084444351727
938	smt_trans_SuperiorcoronaradiataL	-0.00502716188166801	-0.174809852740835	0.164755528977499	0.96323870576308	0.98878002044282
939	smt_trans_PosteriorcoronaradiataR	-0.0267151608924771	-0.199786695983924	0.14635637419897	0.718538597551202	0.914310488813332
940	smt_trans_PosteriorcoronaradiataL	-0.0452418049110563	-0.219382523772528	0.128898913950415	0.575342772812815	0.870178335827466
941	smt_trans_PosteriorthalamicradiationR	0.0849586420785814	-0.0906094589816994	0.260526743138862	0.259724464029553	0.833254835755482
942	smt_trans_PosteriorthalamicradiationL	0.0410703239484505	-0.133375973512423	0.215516621409324	0.581790715888466	0.870178335827466
943	smt_trans_SagittalstratumR	-0.0682487029333931	-0.242379026099005	0.105881620232219	0.36141200433615	0.853245870895322
944	smt_trans_SagittalstratumL	-0.00930823079386929	-0.182515125851724	0.163898664263985	0.901790639767279	0.964001869980957
945	smt_trans_ExternalcapsuleR	-0.232172803914766	-0.409326896621387	-0.0550187112081455	0.00117539723396711	0.0564190672304211
946	smt_trans_ExternalcapsuleL	0.028690534475525	-0.150624448284887	0.208005517235937	0.865625456258822	0.95180666908459
947	smt_trans_CingulumcingulategyrusR	-0.0502868206950009	-0.222946302593487	0.122372661203485	0.534928984599392	0.870178335827466
948	smt_trans_CingulumcingulategyrusL	0.0104986534193099	-0.16114222052338	0.182139527362	0.903283844247991	0.964001869980957
949	smt_trans_CingulumhippocampusR	-0.19784066145635	-0.376796242724318	-0.0188850801883829	0.0271712553241962	0.372634358731834
950	smt_trans_CingulumhippocampusL	-0.241618215454731	-0.419137196097302	-0.064099234812159	0.0033196464789901	0.094157245585901
951	smt_trans_Fornix_StriaterminalisR	0.0519750539884768	-0.11801485686903	0.221964964845984	0.552594034153562	0.870178335827466
952	smt_trans_Fornix_StriaterminalisL	0.213665378387446	0.0387702144415054	0.388560542333387	0.134603806236437	0.627079335463231
953	smt_trans_SuperiorlongitudinalfasciculusR	-0.0294337083727133	-0.20752041420179	0.148652997456364	0.695329756926195	0.902408769819229
954	smt_trans_SuperiorlongitudinalfasciculusL	0.086619676849046	-0.0902844271600475	0.26352378085814	0.480040511564563	0.870178335827466
955	smt_trans_SuperiorfrontooccipitalfasciculusR	-0.0458968513223472	-0.224395994838385	0.13260229219369	0.544260035199567	0.870178335827466
956	smt_trans_SuperiorfrontooccipitalfasciculusL	0.0586117384527953	-0.120489916077987	0.237713392983577	0.745402927751763	0.91634452599917
957	smt_trans_UncinatefasciculusR	-0.252355980200825	-0.429391573391192	-0.0753203870104575	0.0057447390351124	0.13349402293056
958	smt_trans_UncinatefasciculusL	-0.134291189253873	-0.312503334799807	0.0439209562920599	0.136867519399715	0.630841354623744
959	smt_trans_TapetumR	0.183541058545402	0.0165236220317178	0.350558495059087	0.0542482516182154	0.463711082325567
960	smt_trans_TapetumL	0.00101732123181096	-0.171937682773951	0.173972325237572	0.991409813141152	0.996199232528308
961	smt_mc_intra_Middlecerebellarpeduncle	-0.0516713594681834	-0.226005624070621	0.122662905134255	0.599642122445209	0.870178335827466
962	smt_mc_intra_Pontine	0.135035231788483	-0.0459455575612528	0.316016021138218	0.133624247755772	0.627079335463231
963	smt_mc_intra_GenuCC	0.122951284131522	-0.0484816970263702	0.294384265289413	0.14006053020004	0.636142204528282
964	smt_mc_intra_BodyCC	0.296097861437061	0.122835914928029	0.469359807946093	0.00041309559866256	0.034369553808725
965	smt_mc_intra_SpleniumCC	0.140277801161548	-0.0345498592431493	0.315105461566245	0.0937711210069401	0.564770345618464
966	smt_mc_intra_Fornix	-0.144200657661505	-0.28967245847242	0.00127114314940946	0.0536781990261408	0.463711082325567
967	smt_mc_intra_CorticospinaltractR	0.125361909236009	-0.0518445673691101	0.302568385841127	0.15323625590643	0.659444301280086
968	smt_mc_intra_CorticospinaltractL	0.115304009215978	-0.0622969033507713	0.292904921782727	0.191948280653571	0.723720405606214
969	smt_mc_intra_MediallemniscusR	-0.183768051506684	-0.364044828896231	-0.00349127411713712	0.0386765853771703	0.432167252796693
970	smt_mc_intra_MediallemniscusL	-0.182785176037444	-0.363028104890752	-0.00254224718413662	0.0226819884065659	0.345208799163344
971	smt_mc_intra_InferiorcerebellarpeduncleR	-0.158728281161774	-0.339722351006708	0.0222657886831594	0.0609979080717041	0.49267111303811
972	smt_mc_intra_InferiorcerebellarpeduncleL	-0.083795241397361	-0.264331027415781	0.0967405446210589	0.302635683468804	0.853245870895322
973	smt_mc_intra_SuperiorcerebellarpeduncleR	-0.196162671151061	-0.374824728637809	-0.0175006136643133	0.0457454661597126	0.454414570131026
974	smt_mc_intra_SuperiorcerebellarpeduncleL	-0.175573146738332	-0.355400520544628	0.00425422706796336	0.0772615772109227	0.532720709167025
975	smt_mc_intra_CerebralpeduncleR	0.101850907414868	-0.0752634047949811	0.278965219624717	0.269222176199195	0.837878493507718
976	smt_mc_intra_CerebralpeduncleL	0.0914448065842615	-0.0855141396298736	0.268403752798397	0.305811506446814	0.853245870895322
977	smt_mc_intra_AnteriorlimbofinternalcapsuleR	0.127125473760753	-0.0522244440806963	0.306475391602203	0.14331701102334	0.642316481155024
978	smt_mc_intra_AnteriorlimbofinternalcapsuleL	0.0111352466712391	-0.169588946769882	0.19185944011236	0.920440105857394	0.969416460748022
979	smt_mc_intra_.PosteriorlimbofinternalcapsuleR	0.0196185912657965	-0.160263695392042	0.199500877923635	0.794455289154822	0.930327317169225
980	smt_mc_intra_PosteriorlimbofinternalcapsuleL	-0.0257588578598402	-0.204391587131145	0.152873871411465	0.7815751604957	0.921451495383694
981	smt_mc_intra_RetrolenticularpartofinternalcapsuleR	-0.0386363225953275	-0.218083901360635	0.140811256169979	0.626842219230567	0.880607776591111
982	smt_mc_intra_RetrolenticularpartofinternalcapsuleL	-0.0603158000401325	-0.239178040027896	0.118546439947631	0.488693239714619	0.870178335827466
983	smt_mc_intra_AnteriorcoronaradiataR	0.122459890525526	-0.0490454622192036	0.293965243270255	0.125625710605889	0.610042361230152
984	smt_mc_intra_AnteriorcoronaradiataL	0.0685054176055619	-0.102945478452946	0.23995631366407	0.429545026579451	0.853245870895322
985	smt_mc_intra_SuperiorcoronaradiataR	0.0999286473888515	-0.0731703346055124	0.273027629383215	0.199445360038344	0.740797051570993
986	smt_mc_intra_SuperiorcoronaradiataL	0.0582828741191128	-0.112015001370367	0.228580749608592	0.461976466313581	0.86398744521829
987	smt_mc_intra_PosteriorcoronaradiataR	0.0250685031675996	-0.150446280176501	0.2005832865117	0.744323397581119	0.91634452599917
988	smt_mc_intra_PosteriorcoronaradiataL	0.0449986936462561	-0.131307204594038	0.22130459188655	0.576693788196666	0.870178335827466
989	smt_mc_intra_PosteriorthalamicradiationR	-0.0642303696227223	-0.242803011435903	0.114342272190458	0.423705228099018	0.853245870895322
990	smt_mc_intra_PosteriorthalamicradiationL	-0.0650735709941555	-0.243271400340598	0.113124258352287	0.432518178228577	0.853245870895322
991	smt_mc_intra_SagittalstratumR	0.0535425297740765	-0.123994182245458	0.231079241793611	0.531098009907954	0.870178335827466
992	smt_mc_intra_SagittalstratumL	-0.00519699960322527	-0.180973980805667	0.170579981599216	0.951608567473479	0.984172618036627
993	smt_mc_intra_ExternalcapsuleR	0.202709475830369	0.022214864356406	0.383204087304332	0.0121182124559627	0.225724315597634
994	smt_mc_intra_ExternalcapsuleL	0.0713266283993825	-0.109864538764857	0.252517795563622	0.457397290126334	0.861187786941291
995	smt_mc_intra_CingulumcingulategyrusR	0.0528961048531797	-0.12201430966812	0.227806519374479	0.516897458790281	0.870178335827466
996	smt_mc_intra_CingulumcingulategyrusL	-0.00927839542943082	-0.182651185011358	0.164094394152496	0.91364418503506	0.967632210152757
997	smt_mc_intra_CingulumhippocampusR	0.132275167283179	-0.0478137089904764	0.312364043556834	0.149172893664848	0.648837342222418
998	smt_mc_intra_CingulumhippocampusL	0.189556968453749	0.0107202939193365	0.368393642988162	0.0236408246536512	0.347102931385373
999	smt_mc_intra_Fornix_StriaterminalisR	-0.0679854002614299	-0.245001460937522	0.109030660414662	0.400856530511235	0.853245870895322
1000	smt_mc_intra_Fornix_StriaterminalisL	-0.140639457814342	-0.317106048242271	0.0358271326135869	0.117997965541003	0.598623825183626
1001	smt_mc_intra_SuperiorlongitudinalfasciculusR	0.0124587217690815	-0.16693860141182	0.191856044949983	0.88086461718668	0.955093963363073
1002	smt_mc_intra_SuperiorlongitudinalfasciculusL	-0.0427389100202149	-0.220533950128239	0.135056130087809	0.654670397484484	0.888264651101843
1003	smt_mc_intra_SuperiorfrontooccipitalfasciculusR	0.0387192025053782	-0.141251366196795	0.218689771207551	0.657207171748433	0.888618147716191
1004	smt_mc_intra_SuperiorfrontooccipitalfasciculusL	0.100392330055163	-0.0788408862115098	0.279625546321836	0.29709010701364	0.853245870895322
1005	smt_mc_intra_UncinatefasciculusR	0.27530126542238	0.0965519303427642	0.454050600501996	0.00369529798419537	0.0981219549845919
1006	smt_mc_intra_UncinatefasciculusL	0.129220972973733	-0.0510927779146582	0.309534723862125	0.118707801030282	0.599786784153004
1007	smt_mc_intra_TapetumR	-0.165916709819491	-0.332140529174488	0.000307109535506139	0.0498057860656886	0.460426822296143
1008	smt_mc_intra_TapetumL	0.0168705531875315	-0.154285465906395	0.188026572281458	0.841591642817207	0.948393071394296
1009	smt_mc_extramd_Middlecerebellarpeduncle	-0.076375632592182	-0.259171642233209	0.106420377048845	0.422796500821814	0.853245870895322
1010	smt_mc_extramd_Pontine	-0.0488169110359193	-0.228449114981721	0.130815292909883	0.605212242860793	0.872896124296918
1011	smt_mc_extramd_GenuCC	-0.207517990045447	-0.366425026807809	-0.0486109532830859	0.00393736505532378	0.102371491438418
1012	smt_mc_extramd_BodyCC	-0.314221204816034	-0.477664796373732	-0.150777613258336	3.55066973199849e-05	0.00889166376150076
1013	smt_mc_extramd_SpleniumCC	-0.102379105545788	-0.272234950031067	0.0674767389394915	0.172883788121887	0.680612877340847
1014	smt_mc_extramd_Fornix	0.13226121419816	-0.0137162762186519	0.278238704614972	0.0681284049046889	0.50633651147923
1015	smt_mc_extramd_CorticospinaltractR	0.0147841764798205	-0.167076992609008	0.196645345568649	0.866795662820577	0.952254390140916
1016	smt_mc_extramd_CorticospinaltractL	-0.0160545790145406	-0.197647964997337	0.165538806968256	0.87155050658406	0.953699378096706
1017	smt_mc_extramd_MediallemniscusR	0.0607845812169489	-0.122201408516824	0.243770570950722	0.548982311012639	0.870178335827466
1018	smt_mc_extramd_MediallemniscusL	0.00760893436530532	-0.175565840005817	0.190783708736428	0.940590849854859	0.978214483849054
1019	smt_mc_extramd_InferiorcerebellarpeduncleR	-0.0299176647021248	-0.212544931151593	0.152709601747344	0.735709958650126	0.91634452599917
1020	smt_mc_extramd_InferiorcerebellarpeduncleL	-0.0395765259568794	-0.222122908147168	0.142969856233409	0.615349525801111	0.880021960692576
1021	smt_mc_extramd_SuperiorcerebellarpeduncleR	0.154158341278436	-0.0284546569661358	0.336771339523007	0.0650684283198178	0.501267892241559
1022	smt_mc_extramd_SuperiorcerebellarpeduncleL	0.153727506768351	-0.028918975200028	0.336373988736729	0.0568507179634138	0.476172456498929
1023	smt_mc_extramd_CerebralpeduncleR	-0.0490578151367145	-0.231510377642669	0.13339474736924	0.589124281416116	0.870178335827466
1024	smt_mc_extramd_CerebralpeduncleL	-0.135284108339409	-0.31570149795054	0.0451332812717228	0.112691896886067	0.596161041327495
1025	smt_mc_extramd_AnteriorlimbofinternalcapsuleR	-0.0842842068778607	-0.253278473491666	0.0847100597359448	0.247135569229001	0.818103953309797
1026	smt_mc_extramd_AnteriorlimbofinternalcapsuleL	-0.0861898216871501	-0.256355929215542	0.0839762858412416	0.338478207624178	0.853245870895322
1027	smt_mc_extramd_.PosteriorlimbofinternalcapsuleR	-0.10319535696217	-0.280941853899605	0.074551139975265	0.171192950395872	0.680410197751748
1028	smt_mc_extramd_PosteriorlimbofinternalcapsuleL	-0.0767704178526208	-0.254310344730861	0.10076950902562	0.365689537338787	0.853245870895322
1029	smt_mc_extramd_RetrolenticularpartofinternalcapsuleR	-0.022324413999804	-0.200260597120798	0.15561176912119	0.758428276741242	0.918851596659349
1030	smt_mc_extramd_RetrolenticularpartofinternalcapsuleL	0.0516525538142517	-0.126140818933935	0.229445926562438	0.5210224774119	0.870178335827466
1031	smt_mc_extramd_AnteriorcoronaradiataR	-0.00808289760969001	-0.174869824514607	0.158704029295227	0.912124105146798	0.967632210152757
1032	smt_mc_extramd_AnteriorcoronaradiataL	0.0121712709778586	-0.155716427354446	0.180058969310163	0.889863566700085	0.962348120660057
1033	smt_mc_extramd_SuperiorcoronaradiataR	-0.00962703736466169	-0.178237830309297	0.158983755579974	0.896868476887338	0.96241776367618
1034	smt_mc_extramd_SuperiorcoronaradiataL	-0.026369472664773	-0.194395919112084	0.141656973782538	0.745744583926089	0.91634452599917
1035	smt_mc_extramd_PosteriorcoronaradiataR	0.0608317239862515	-0.10620128127817	0.227864729250673	0.414658217837837	0.853245870895322
1036	smt_mc_extramd_PosteriorcoronaradiataL	0.0824675818528782	-0.0847987284864314	0.249733892192188	0.288589199071976	0.853245870895322
1037	smt_mc_extramd_PosteriorthalamicradiationR	0.127741388274121	-0.0467009686897661	0.302183745238009	0.126383744809748	0.611344626056455
1038	smt_mc_extramd_PosteriorthalamicradiationL	0.0930246180044681	-0.0769845051997183	0.263033741208655	0.266988713859632	0.837529684669361
1039	smt_mc_extramd_SagittalstratumR	-0.0154276029778324	-0.191122227280167	0.160267021324502	0.847091481332253	0.949308440253077
1040	smt_mc_extramd_SagittalstratumL	0.0334325829285602	-0.142870324528278	0.209735490385399	0.651112676341111	0.888264651101843
1041	smt_mc_extramd_ExternalcapsuleR	-0.0763400698322626	-0.250086373415752	0.097406233751227	0.215642882899763	0.767832565967353
1042	smt_mc_extramd_ExternalcapsuleL	-0.0121841173826038	-0.185864021046831	0.161495786281623	0.899670535785	0.963767234901013
1043	smt_mc_extramd_CingulumcingulategyrusR	-0.0226403613427162	-0.20490491287913	0.159624190193698	0.760858832232479	0.918851596659349
1044	smt_mc_extramd_CingulumcingulategyrusL	-0.0225755064802291	-0.204687259859663	0.159536246899204	0.764973404590596	0.918851596659349
1045	smt_mc_extramd_CingulumhippocampusR	-0.177654570022068	-0.36085248523577	0.00554334519163371	0.0291661185613175	0.375250680046641
1046	smt_mc_extramd_CingulumhippocampusL	-0.0459436854522043	-0.229419964632651	0.137532593728242	0.600764557714877	0.870794620241773
1047	smt_mc_extramd_Fornix_StriaterminalisR	0.0763858706627237	-0.0940990066175574	0.246870747943005	0.335830711180375	0.853245870895322
1048	smt_mc_extramd_Fornix_StriaterminalisL	0.135838075990985	-0.0427953729870397	0.314471524969011	0.164904245972281	0.675415873336012
1049	smt_mc_extramd_SuperiorlongitudinalfasciculusR	-0.036607499075367	-0.208870692968623	0.135655694817889	0.62390236005993	0.880607776591111
1050	smt_mc_extramd_SuperiorlongitudinalfasciculusL	-0.00668744791662727	-0.180441903631395	0.167067007798141	0.93583685284406	0.975709600960223
1051	smt_mc_extramd_SuperiorfrontooccipitalfasciculusR	-0.0863253441038198	-0.255569977431602	0.0829192892239625	0.253382015646845	0.826044582412704
1052	smt_mc_extramd_SuperiorfrontooccipitalfasciculusL	-0.0234854287027791	-0.190403749542944	0.143432892137386	0.80179838691598	0.934308484473523
1053	smt_mc_extramd_UncinatefasciculusR	-0.0580318907983311	-0.240851491598263	0.124787710001601	0.538718514867902	0.870178335827466
1054	smt_mc_extramd_UncinatefasciculusL	-0.0602302967871286	-0.242795885643536	0.122335292069278	0.488743410917015	0.870178335827466
1055	smt_mc_extramd_TapetumR	0.181832833732574	0.0145998990361789	0.349065768428969	0.0548231575168295	0.465437418918389
1056	smt_mc_extramd_TapetumL	0.0489359816346529	-0.121164170691956	0.219036133961262	0.585694478168466	0.870178335827466
1057	smt_mc_extratrans_Middlecerebellarpeduncle	-0.00262084781936751	-0.179204523749262	0.173962828110527	0.977590167188449	0.991003499087303
1058	smt_mc_extratrans_Pontine	-0.115457907021156	-0.294547093494382	0.0636312794520703	0.207109692361646	0.755768701951271
1059	smt_mc_extratrans_GenuCC	-0.183600588932581	-0.346013304963454	-0.0211878729017093	0.0176194355071998	0.301219938534046
1060	smt_mc_extratrans_BodyCC	-0.338986300427919	-0.504947967644056	-0.173024633211782	4.90746652662565e-05	0.00889166376150076
1061	smt_mc_extratrans_SpleniumCC	-0.145710085541364	-0.316661707089686	0.025241536006958	0.0783040246701193	0.536941883452246
1062	smt_mc_extratrans_Fornix	0.136836461917694	-0.00729218274268983	0.280965106578078	0.0640307199086977	0.496337505876116
1063	smt_mc_extratrans_CorticospinaltractR	-0.0785490329675144	-0.256818738446947	0.0997206725119181	0.380744515978373	0.853245870895322
1064	smt_mc_extratrans_CorticospinaltractL	-0.0740562754683149	-0.252501525287262	0.104388974350632	0.438610616703052	0.853245870895322
1065	smt_mc_extratrans_MediallemniscusR	0.165299981602106	-0.0147640661935133	0.345364029397726	0.077079648374169	0.532720709167025
1066	smt_mc_extratrans_MediallemniscusL	0.12117438641128	-0.059719846192389	0.302068619014949	0.202191599384033	0.748768890300514
1067	smt_mc_extratrans_InferiorcerebellarpeduncleR	0.0827217624530258	-0.0975635329589166	0.263007057864968	0.330033448406605	0.853245870895322
1068	smt_mc_extratrans_InferiorcerebellarpeduncleL	0.0245700549547987	-0.155657681981232	0.204797791890829	0.754399342526987	0.918851596659349
1069	smt_mc_extratrans_SuperiorcerebellarpeduncleR	0.193360938191365	0.0133696311212199	0.37335224526151	0.0363998066970152	0.416761089521789
1070	smt_mc_extratrans_SuperiorcerebellarpeduncleL	0.184118610110882	0.00341917137065958	0.364818048851104	0.0448455408977988	0.454061179935362
1071	smt_mc_extratrans_CerebralpeduncleR	-0.126159270906997	-0.30410862071776	0.0517900789037646	0.18098775065238	0.690742241021928
1072	smt_mc_extratrans_CerebralpeduncleL	-0.148244098277943	-0.325426055464003	0.0289378589081168	0.0812386999836085	0.551010312932301
1073	smt_mc_extratrans_AnteriorlimbofinternalcapsuleR	-0.143465087285274	-0.311395164996451	0.0244649904259029	0.0595510953231983	0.492183887174513
1074	smt_mc_extratrans_AnteriorlimbofinternalcapsuleL	-0.0727511686805287	-0.24429340427332	0.0987910669122626	0.486965116044007	0.870178335827466
1075	smt_mc_extratrans_.PosteriorlimbofinternalcapsuleR	-0.0721011361300995	-0.248755976697206	0.104553704437007	0.334895306934416	0.853245870895322
1076	smt_mc_extratrans_PosteriorlimbofinternalcapsuleL	-0.0345322151176648	-0.210880750363547	0.141816320128217	0.693549458798427	0.902408769819229
1077	smt_mc_extratrans_RetrolenticularpartofinternalcapsuleR	0.010439453083739	-0.166191662019557	0.187070568187035	0.890868002679319	0.96241776367618
1078	smt_mc_extratrans_RetrolenticularpartofinternalcapsuleL	0.0711162759084578	-0.104236416856048	0.246468968672964	0.410431559009826	0.853245870895322
1079	smt_mc_extratrans_AnteriorcoronaradiataR	-0.0873120096222279	-0.251442276033933	0.0768182567894776	0.246630276860068	0.818103953309797
1080	smt_mc_extratrans_AnteriorcoronaradiataL	-0.0421969697315023	-0.206571452511949	0.122177513048944	0.644524337831181	0.887821604429707
1081	smt_mc_extratrans_SuperiorcoronaradiataR	-0.0732495247183719	-0.239881557144648	0.0933825077079041	0.348417378401536	0.853245870895322
1082	smt_mc_extratrans_SuperiorcoronaradiataL	-0.0507879128299187	-0.215396194035323	0.113820368375486	0.537590635012329	0.870178335827466
1083	smt_mc_extratrans_PosteriorcoronaradiataR	0.0191228791819402	-0.148852927179968	0.187098685543848	0.804906076871625	0.936181532092999
1084	smt_mc_extratrans_PosteriorcoronaradiataL	0.0179733454173872	-0.151177801838171	0.187124492672945	0.824822412830833	0.944383826800807
1085	smt_mc_extratrans_PosteriorthalamicradiationR	0.107359381200013	-0.0668254534307327	0.281544215830759	0.167727088067486	0.680410197751748
1086	smt_mc_extratrans_PosteriorthalamicradiationL	0.0899526196346596	-0.0815108830846335	0.261416122353953	0.244750520105297	0.817729020997307
1087	smt_mc_extratrans_SagittalstratumR	-0.0425878884137793	-0.215599893524958	0.130424116697399	0.577218393089796	0.870178335827466
1088	smt_mc_extratrans_SagittalstratumL	0.0165206797080675	-0.154606591864174	0.187647951280309	0.820046124668488	0.941506498239442
1089	smt_mc_extratrans_ExternalcapsuleR	-0.187631874754957	-0.356100714041734	-0.0191630354681802	0.0032741856805544	0.094157245585901
1090	smt_mc_extratrans_ExternalcapsuleL	-0.0447207070044047	-0.215334701134691	0.125893287125882	0.678041337102947	0.900452475323358
1091	smt_mc_extratrans_CingulumcingulategyrusR	-0.0735438075582567	-0.248095617042442	0.101008001925929	0.322234483072773	0.853245870895322
1092	smt_mc_extratrans_CingulumcingulategyrusL	-0.0276745255914786	-0.201231931202925	0.145882880019968	0.708820500763435	0.910090519498731
1093	smt_mc_extratrans_CingulumhippocampusR	-0.271569998927255	-0.453570942443678	-0.0895690554108315	0.000713081057653974	0.0471756017079094
1094	smt_mc_extratrans_CingulumhippocampusL	-0.147545248635322	-0.329865776850464	0.0347752795798188	0.086786483566533	0.552599650464455
1095	smt_mc_extratrans_Fornix_StriaterminalisR	0.0940503287523433	-0.0725481324858103	0.260648789990497	0.255491353214186	0.826044582412704
1096	smt_mc_extratrans_Fornix_StriaterminalisL	0.186495791712876	0.014193458132306	0.358798125293446	0.0537841466028796	0.463711082325567
1097	smt_mc_extratrans_SuperiorlongitudinalfasciculusR	-0.0295819200851889	-0.204916221911	0.145752381740622	0.718201410911055	0.914310488813332
1098	smt_mc_extratrans_SuperiorlongitudinalfasciculusL	0.0176206006036044	-0.15660845187097	0.191849653078179	0.851968755396695	0.951579295669381
1099	smt_mc_extratrans_SuperiorfrontooccipitalfasciculusR	-0.0884399495124748	-0.259947027991614	0.0830671289666647	0.263786812018577	0.837529684669361
1100	smt_mc_extratrans_SuperiorfrontooccipitalfasciculusL	-0.0832090915739651	-0.253829624816695	0.087411441668765	0.406417237603844	0.853245870895322
1101	smt_mc_extratrans_UncinatefasciculusR	-0.343202105438553	-0.521242498591458	-0.165161712285647	0.000161403072926235	0.0196100157306801
1102	smt_mc_extratrans_UncinatefasciculusL	-0.168314654790579	-0.347982700195921	0.0113533906147623	0.0805829458376736	0.549549269974955
1103	smt_mc_extratrans_TapetumR	0.195579514361182	0.0321848601878537	0.35897416853451	0.02956671668129	0.37652308590051
1104	smt_mc_extratrans_TapetumL	0.0255706456910732	-0.143192082449492	0.194333373831638	0.771389719147	0.921451495383694
1105	smt_mc_diff_Middlecerebellarpeduncle	-0.0864005849908694	-0.264842203645215	0.0920410336634765	0.346955882143019	0.853245870895322
1106	smt_mc_diff_Pontine	0.0455640277320054	-0.136387780223511	0.227515835687522	0.637994446322955	0.885669709689709
1107	smt_mc_diff_GenuCC	-0.136186853347463	-0.312999578406461	0.0406258717115357	0.115987418065146	0.596831938553316
1108	smt_mc_diff_BodyCC	-0.095227296541183	-0.273062439960328	0.0826078468779622	0.177213366177959	0.684712944241775
1109	smt_mc_diff_SpleniumCC	0.0526547461798438	-0.129331667680789	0.234641160040477	0.506630063425528	0.870178335827466
1110	smt_mc_diff_Fornix	0.0626630777219508	-0.108281548837149	0.23360770428105	0.352511979029721	0.853245870895322
1111	smt_mc_diff_CorticospinaltractR	0.142042497937635	-0.0401735635576994	0.324258559432969	0.0877634954228341	0.552673518155313
1112	smt_mc_diff_CorticospinaltractL	0.0941323991847834	-0.0877329555198993	0.275997753889466	0.293891912224428	0.853245870895322
1113	smt_mc_diff_MediallemniscusR	-0.0327545877476359	-0.216056546028915	0.150547370533643	0.74325880051742	0.91634452599917
1114	smt_mc_diff_MediallemniscusL	-0.0868810206765021	-0.270068879576124	0.0963068382231198	0.36777167940927	0.853245870895322
1115	smt_mc_diff_InferiorcerebellarpeduncleR	-0.119687586627976	-0.303019923299059	0.0636447500431073	0.169214335166584	0.680410197751748
1116	smt_mc_diff_InferiorcerebellarpeduncleL	-0.0813669640399464	-0.264290555784976	0.101556627705083	0.314158717127655	0.853245870895322
1117	smt_mc_diff_SuperiorcerebellarpeduncleR	-0.0261504232979304	-0.207485883857444	0.155185037261583	0.763507103501053	0.918851596659349
1118	smt_mc_diff_SuperiorcerebellarpeduncleL	0.014716637673694	-0.168100632267408	0.197533907614796	0.859991178096915	0.951579295669381
1119	smt_mc_diff_CerebralpeduncleR	0.0688990022003398	-0.110703182626808	0.248501187027487	0.415798607952588	0.853245870895322
1120	smt_mc_diff_CerebralpeduncleL	-0.015374289305224	-0.194893553505809	0.164144974895361	0.863429481676828	0.951579295669381
1121	smt_mc_diff_AnteriorlimbofinternalcapsuleR	0.00790347767322127	-0.170937857701552	0.186744813047995	0.926219592858911	0.970547482693468
1122	smt_mc_diff_AnteriorlimbofinternalcapsuleL	-0.0662972808487148	-0.244908996302998	0.112314434605569	0.462370295103623	0.86398744521829
1123	smt_mc_diff_.PosteriorlimbofinternalcapsuleR	-0.0719514645277791	-0.255048494691509	0.111145565635951	0.371642000514273	0.853245870895322
1124	smt_mc_diff_PosteriorlimbofinternalcapsuleL	-0.0756312423701679	-0.258627232423721	0.107364747683385	0.39371828082921	0.853245870895322
1125	smt_mc_diff_RetrolenticularpartofinternalcapsuleR	-0.0507060863633962	-0.232783484866678	0.131371312139885	0.518001409989648	0.870178335827466
1126	smt_mc_diff_RetrolenticularpartofinternalcapsuleL	-0.00600874878058582	-0.188818661545095	0.176801163983924	0.943134436340238	0.98004311120118
1127	smt_mc_diff_AnteriorcoronaradiataR	0.108783350169886	-0.0739512305855523	0.291517930925325	0.215648391181493	0.767832565967353
1128	smt_mc_diff_AnteriorcoronaradiataL	0.076445999346303	-0.106400186271852	0.259292184964458	0.381029266455964	0.853245870895322
1129	smt_mc_diff_SuperiorcoronaradiataR	0.0776745130052982	-0.10376102732204	0.259110053332637	0.31098360082478	0.853245870895322
1130	smt_mc_diff_SuperiorcoronaradiataL	0.0259299109119696	-0.156578947818605	0.208438769642544	0.744167686925313	0.91634452599917
1131	smt_mc_diff_PosteriorcoronaradiataR	0.0822439725959586	-0.0995928411958549	0.264080786387772	0.284685357977665	0.853245870895322
1132	smt_mc_diff_PosteriorcoronaradiataL	0.137884169113461	-0.0433916563273471	0.319159994554268	0.0860531890277984	0.551050554732045
1133	smt_mc_diff_PosteriorthalamicradiationR	0.0455221635757818	-0.13788385877301	0.228928185924573	0.627291917780046	0.880607776591111
1134	smt_mc_diff_PosteriorthalamicradiationL	0.0250996735366344	-0.157204162100688	0.207403509173957	0.803523927804862	0.935445766698197
1135	smt_mc_diff_SagittalstratumR	0.029159249524515	-0.154180965367137	0.212499464416167	0.764921411572867	0.918851596659349
1136	smt_mc_diff_SagittalstratumL	0.036989307306036	-0.146274863781755	0.220253478393827	0.688497679520845	0.902408769819229
1137	smt_mc_diff_ExternalcapsuleR	0.039561155458842	-0.140438250885511	0.219560561803195	0.596914815047796	0.870178335827466
1138	smt_mc_diff_ExternalcapsuleL	0.0196413360644718	-0.159969600994818	0.199252273123762	0.819136411396823	0.941506498239442
1139	smt_mc_diff_CingulumcingulategyrusR	0.0282438043353196	-0.153132968182851	0.20962057685349	0.732565935403129	0.91634452599917
1140	smt_mc_diff_CingulumcingulategyrusL	-0.00659918833074408	-0.18719735577596	0.173998979114472	0.939263326213242	0.978214483849054
1141	smt_mc_diff_CingulumhippocampusR	-0.048410734695446	-0.230865717703685	0.134044248312793	0.599171212199957	0.870178335827466
1142	smt_mc_diff_CingulumhippocampusL	0.0526317957060176	-0.12987490440871	0.235138495820746	0.562062366637086	0.870178335827466
1143	smt_mc_diff_Fornix_StriaterminalisR	0.0227190169037315	-0.158884343979552	0.204322377787015	0.776280528013108	0.921451495383694
1144	smt_mc_diff_Fornix_StriaterminalisL	0.0132511779178371	-0.169684501783197	0.196186857618871	0.886362064185444	0.959392763316075
1145	smt_mc_diff_SuperiorlongitudinalfasciculusR	-0.0199808427617842	-0.201672926462958	0.161711240939389	0.799123517377301	0.932933722812789
1146	smt_mc_diff_SuperiorlongitudinalfasciculusL	-0.044995664321532	-0.227836530756706	0.137845202113642	0.586892213942565	0.870178335827466
1147	smt_mc_diff_SuperiorfrontooccipitalfasciculusR	-0.035329846334812	-0.215265090832442	0.144605398162818	0.666587450509971	0.889803631779068
1148	smt_mc_diff_SuperiorfrontooccipitalfasciculusL	0.0666759479467716	-0.112135119745902	0.245487015639445	0.430109613967462	0.853245870895322
1149	smt_mc_diff_UncinatefasciculusR	0.183417303916642	0.000816587951305126	0.366018019881978	0.0696007212552022	0.50633651147923
1150	smt_mc_diff_UncinatefasciculusL	0.0324364843007619	-0.150385935956046	0.21525890455757	0.697242558268769	0.902408769819229
1151	smt_mc_diff_TapetumR	0.0321917938146363	-0.14932075905261	0.213704346681883	0.731104098034685	0.91634452599917
1152	smt_mc_diff_TapetumL	0.0781152646150481	-0.100809641485696	0.257040170715792	0.406782547100865	0.853245870895322
1153	awf_Middlecerebellarpeduncle	-0.0308610770141393	-0.204462181958274	0.142740027929995	0.731408582419894	0.91634452599917
1154	awf_Pontine	0.0548114725015507	-0.126117394128006	0.235740339131107	0.520790375257277	0.870178335827466
1155	awf_GenuCC	0.181760463164066	0.0129274527331174	0.350593473595014	0.0311075607525905	0.38822235819233
1156	awf_BodyCC	0.285373090109955	0.114591928719661	0.456154251500249	0.000718218295232595	0.0471756017079094
1157	awf_SpleniumCC	0.0725077724939536	-0.100158926747596	0.245174471735503	0.348101337041968	0.853245870895322
1158	awf_Fornix	-0.172471687211619	-0.314571395390016	-0.030371979033222	0.0164829856659457	0.285705084876392
1159	awf_CorticospinaltractR	0.0259714911959406	-0.151966367269417	0.203909349661298	0.749806634029944	0.91634452599917
1160	awf_CorticospinaltractL	0.100728007757115	-0.0761762736768987	0.277632289191129	0.294837760218324	0.853245870895322
1161	awf_MediallemniscusR	-0.212274334170024	-0.391725369600638	-0.0328232987394091	0.0046413635868781	0.118212688906609
1162	awf_MediallemniscusL	-0.151653869600097	-0.331422013045338	0.0281142738451435	0.0472725536808151	0.454414570131026
1163	awf_InferiorcerebellarpeduncleR	-0.158283200719548	-0.337377871553157	0.0208114701140601	0.0846964741299148	0.551050554732045
1164	awf_InferiorcerebellarpeduncleL	-0.173073428168787	-0.353316493053528	0.00716963671595416	0.0429621338936148	0.454061179935362
1165	awf_SuperiorcerebellarpeduncleR	-0.267724529983183	-0.448469337288001	-0.0869797226783643	0.00226630469471896	0.0785652294169239
1166	awf_SuperiorcerebellarpeduncleL	-0.163274489362751	-0.343498324254228	0.0169493455287257	0.0626232170260525	0.494596027845521
1167	awf_CerebralpeduncleR	0.03747812318047	-0.139924967948577	0.214881214309517	0.664716102549248	0.889803631779068
1168	awf_CerebralpeduncleL	0.0383666669154466	-0.138985025236165	0.215718359067058	0.64247878933968	0.887585526218867
1169	awf_AnteriorlimbofinternalcapsuleR	0.141536077969131	-0.0293523541686769	0.312424510106938	0.0718758767316315	0.518503434457087
1170	awf_AnteriorlimbofinternalcapsuleL	0.0900045060135399	-0.0828672731555199	0.2628762851826	0.350746174475408	0.853245870895322
1171	awf_.PosteriorlimbofinternalcapsuleR	0.0678441373851736	-0.112189236050357	0.247877510820704	0.398612351855901	0.853245870895322
1172	awf_PosteriorlimbofinternalcapsuleL	0.0782017716793229	-0.10192586813739	0.258329411496036	0.351449803357319	0.853245870895322
1173	awf_RetrolenticularpartofinternalcapsuleR	-0.02682248708823	-0.206150301425923	0.152505327249463	0.744247685594427	0.91634452599917
1174	awf_RetrolenticularpartofinternalcapsuleL	0.00897825869544577	-0.170382898659373	0.188339416050264	0.918383879014971	0.968844531708101
1175	awf_AnteriorcoronaradiataR	0.186279445885468	0.0195959232384644	0.352962968532472	0.0224872765191298	0.345208799163344
1176	awf_AnteriorcoronaradiataL	0.135219562647262	-0.0296619669660687	0.300101092260592	0.134661267551399	0.627079335463231
1177	awf_SuperiorcoronaradiataR	0.189649907774491	0.0195250086438415	0.359774806905141	0.0217533445258854	0.345208799163344
1178	awf_SuperiorcoronaradiataL	0.135466392009053	-0.0329011707998459	0.303833954817951	0.0943018540939897	0.564770345618464
1179	awf_PosteriorcoronaradiataR	-0.0119127098898323	-0.183664215152374	0.15983879537271	0.881171855501155	0.955093963363073
1180	awf_PosteriorcoronaradiataL	0.0475218703301351	-0.124735304145693	0.219779044805963	0.560934091558987	0.870178335827466
1181	awf_PosteriorthalamicradiationR	-0.127827697913549	-0.301840255829303	0.0461848600022049	0.10558217183382	0.588243528788425
1182	awf_PosteriorthalamicradiationL	-0.102613321027991	-0.275557901243213	0.0703312591872309	0.19174267091727	0.723720405606214
1183	awf_SagittalstratumR	0.0784918325863127	-0.095266741569166	0.252250406741791	0.366653620228046	0.853245870895322
1184	awf_SagittalstratumL	-0.0134554378679014	-0.186983954581661	0.160073078845858	0.872696065534005	0.953699378096706
1185	awf_ExternalcapsuleR	0.252720178212582	0.0744657901700397	0.430974566255125	0.00214485732604179	0.0785652294169239
1186	awf_ExternalcapsuleL	0.158684351495365	-0.0199955866422448	0.337364289632974	0.112735581533084	0.596161041327495
1187	awf_CingulumcingulategyrusR	0.0183234169621788	-0.15744855901919	0.194095392943548	0.816610329107409	0.941506498239442
1188	awf_CingulumcingulategyrusL	0.0142711664208033	-0.160666695597424	0.189209028439031	0.870233321552373	0.953699378096706
1189	awf_CingulumhippocampusR	0.220733583653074	0.0407803301544396	0.400686837151709	0.0068021549244727	0.15434707901349
1190	awf_CingulumhippocampusL	0.216701538798948	0.0384879272054201	0.394915150392477	0.0160724222207308	0.282512435654536
1191	awf_Fornix_StriaterminalisR	-0.0449292666123889	-0.217431095372561	0.127572562147783	0.566947222193104	0.870178335827466
1192	awf_Fornix_StriaterminalisL	-0.151727612012786	-0.325307778993562	0.0218525549679903	0.0688227316772092	0.50633651147923
1193	awf_SuperiorlongitudinalfasciculusR	-0.0171644814842458	-0.194418727170363	0.160089764201871	0.843943483987362	0.948393071394296
1194	awf_SuperiorlongitudinalfasciculusL	-0.0775331959024559	-0.253583023992229	0.0985166321873176	0.409593799897858	0.853245870895322
1195	awf_SuperiorfrontooccipitalfasciculusR	0.0485133910289868	-0.126807410828129	0.223834192886103	0.566512853014915	0.870178335827466
1196	awf_SuperiorfrontooccipitalfasciculusL	-0.0671739557615089	-0.243947026573296	0.109599115050278	0.482972148603663	0.870178335827466
1197	awf_UncinatefasciculusR	0.280048037716892	0.100210725267061	0.459885350166723	0.00210684812487902	0.0785652294169239
1198	awf_UncinatefasciculusL	0.125671543603857	-0.0565079931158922	0.307851080323606	0.156442143793644	0.664204761091421
1199	awf_TapetumR	-0.258086291044957	-0.42003173050652	-0.096140851583394	0.00103678166539635	0.0539126466006103
1200	awf_TapetumL	-0.0558525915582273	-0.224319491621904	0.112614308505449	0.52720872101511	0.870178335827466
1201	radEAD_Middlecerebellarpeduncle	0.0332788942709764	-0.150142718448825	0.216700506990777	0.784052204094013	0.923110519537102
1202	radEAD_Pontine	-0.0319007154733004	-0.213453560857288	0.149652129910687	0.6544526626266	0.888264651101843
1203	radEAD_GenuCC	-0.162142221669568	-0.319639567795973	-0.00464487554316287	0.0257956649039391	0.361718986518157
1204	radEAD_BodyCC	-0.27870332635967	-0.440973212481563	-0.116433440237778	0.000393605814019009	0.034369553808725
1205	radEAD_SpleniumCC	-0.0386816347403892	-0.221035723908785	0.143672454428007	0.314325342830489	0.853245870895322
1206	radEAD_Fornix	0.180695835537401	0.0349761417536482	0.326415529321154	0.0209153925546765	0.338992336470601
1207	radEAD_CorticospinaltractR	0.00354343818536248	-0.178584708897851	0.185671585268576	0.966872865377983	0.98878002044282
1208	radEAD_CorticospinaltractL	0.0202356333102283	-0.16250635242599	0.202977619046447	0.832296489855833	0.945998196120291
1209	radEAD_MediallemniscusR	0.118442769387305	-0.0625841865464218	0.299469725321031	0.261099276562963	0.833644703154412
1210	radEAD_MediallemniscusL	0.0483509927076375	-0.133149157505127	0.229851142920402	0.622643743022071	0.880021960692576
1211	radEAD_InferiorcerebellarpeduncleR	-0.0287973298102525	-0.207810403171806	0.150215743551301	0.743696364527009	0.91634452599917
1212	radEAD_InferiorcerebellarpeduncleL	-0.0287506971222902	-0.209319523157021	0.151818128912441	0.649990882632812	0.888264651101843
1213	radEAD_SuperiorcerebellarpeduncleR	0.23526031348561	0.053111081746061	0.417409545225159	0.0047613653343995	0.118843678746612
1214	radEAD_SuperiorcerebellarpeduncleL	0.278262040322412	0.0964348761016112	0.460089204543213	0.00273537883203589	0.0855220979925806
1215	radEAD_CerebralpeduncleR	-0.000100612437288914	-0.176465486250871	0.176264261376293	0.999097394252124	0.999644635466442
1216	radEAD_CerebralpeduncleL	-0.10055216617129	-0.280840515162389	0.0797361828198103	0.0753480768601202	0.525331843136481
1217	radEAD_AnteriorlimbofinternalcapsuleR	-0.124885988204073	-0.297239860870748	0.0474678844626021	0.11178549465312	0.596161041327495
1218	radEAD_AnteriorlimbofinternalcapsuleL	-0.0988911474715887	-0.271284714696925	0.073502419753748	0.385472206204186	0.853245870895322
1219	radEAD_.PosteriorlimbofinternalcapsuleR	-0.145212698812922	-0.325120586524818	0.0346951888989742	0.0857303859462199	0.551050554732045
1220	radEAD_PosteriorlimbofinternalcapsuleL	-0.185809505894889	-0.366245923456547	-0.0053730883332308	0.048435099214434	0.454414570131026
1221	radEAD_RetrolenticularpartofinternalcapsuleR	-0.0154083087790664	-0.191850380543667	0.161033762985534	0.841121241492209	0.948393071394296
1222	radEAD_RetrolenticularpartofinternalcapsuleL	0.0355351801810981	-0.140808148370715	0.211878508732911	0.691280378088992	0.902408769819229
1223	radEAD_AnteriorcoronaradiataR	-0.027447881306469	-0.189940540641765	0.135044778028827	0.712281192478844	0.912655983792194
1224	radEAD_AnteriorcoronaradiataL	0.0266134934928255	-0.135819392334711	0.189046379320362	0.790889861476191	0.928532970011558
1225	radEAD_SuperiorcoronaradiataR	0.0565758280021665	-0.115020245383607	0.22817190138794	0.493662288182091	0.870178335827466
1226	radEAD_SuperiorcoronaradiataL	0.025970175212511	-0.144641494070636	0.196581844495658	0.777558957238683	0.921451495383694
1227	radEAD_PosteriorcoronaradiataR	0.0448519566887538	-0.127190026198287	0.216893939575795	0.560582706460006	0.870178335827466
1228	radEAD_PosteriorcoronaradiataL	0.0190172984772044	-0.15607848282033	0.194113079774739	0.780389795794013	0.921451495383694
1229	radEAD_PosteriorthalamicradiationR	0.151450084333618	-0.0134127172135564	0.316312885880792	0.0739977572513628	0.522352873449918
1230	radEAD_PosteriorthalamicradiationL	-0.0262023700902875	-0.209209240089988	0.156804499909413	0.388057440849936	0.853245870895322
1231	radEAD_SagittalstratumR	-0.0578391115243992	-0.22998196091567	0.114303737866871	0.468874608372638	0.867127475353615
1232	radEAD_SagittalstratumL	-0.0372025201247399	-0.220049936931717	0.145644896682237	0.228187308853226	0.784511739528445
1233	radEAD_ExternalcapsuleR	-0.156397389314491	-0.325477711743889	0.0126829331149058	0.0235862804085155	0.347102931385373
1234	radEAD_ExternalcapsuleL	-0.0430621844396497	-0.213604037991106	0.127479669111806	0.696018440908153	0.902408769819229
1235	radEAD_CingulumcingulategyrusR	-0.123311343080175	-0.303177347421493	0.0565546612611427	0.0444240231892601	0.454061179935362
1236	radEAD_CingulumcingulategyrusL	-0.0632302950628566	-0.243094909578274	0.116634319452561	0.294108349860672	0.853245870895322
1237	radEAD_CingulumhippocampusR	-0.0794730235112628	-0.262905407811807	0.103959360789282	0.0101452902235037	0.197853524844391
1238	radEAD_CingulumhippocampusL	-0.120678652414731	-0.303386991935473	0.0620296871060105	0.250015206312423	0.821102572310272
1239	radEAD_Fornix_StriaterminalisR	0.122167935712798	-0.040105182343029	0.284441053768626	0.171039987768062	0.680410197751748
1240	radEAD_Fornix_StriaterminalisL	0.156143265204969	-0.0156908745386273	0.327977404948566	0.154450265353708	0.660917199991086
1241	radEAD_SuperiorlongitudinalfasciculusR	0.0357419498482262	-0.138466826289914	0.209950725986367	0.649462111474655	0.888264651101843
1242	radEAD_SuperiorlongitudinalfasciculusL	0.0332202179957343	-0.14184503810612	0.208285474097589	0.739695774312902	0.91634452599917
1243	radEAD_SuperiorfrontooccipitalfasciculusR	0.00680812411205673	-0.170072984003382	0.183689232227496	0.935783606329754	0.975709600960223
1244	radEAD_SuperiorfrontooccipitalfasciculusL	0.0150884140590881	-0.1556829711072	0.185859799225376	0.894881835586403	0.96241776367618
1245	radEAD_UncinatefasciculusR	-0.246299728008453	-0.427760503521517	-0.064838952495389	0.00551937013183904	0.132464883164137
1246	radEAD_UncinatefasciculusL	-0.0805916868229388	-0.261772197138613	0.100588823492736	0.431253310095976	0.853245870895322
1247	radEAD_TapetumR	0.25428537083275	0.0895551788500987	0.419015562815401	0.00577618368449538	0.13349402293056
1248	radEAD_TapetumL	0.0125478079060898	-0.168570119630508	0.193665735442688	0.77807228063714	0.921451495383694
