# Supplementary material for: White matter microstructure differences between 15q11.2 copy number variation carriers and non-carriers in mid-to-late life
Source: Transl Psychiatry. 2026 Mar 19;16:190. doi: 10.1038/s41398-026-03962-2 (PMC13039188; doi:10.1038/s41398-026-03962-2)
Supplement: Supplementary file 12 — Supplemental File 11 [file 41398_2026_3962_MOESM12_ESM.csv]

	PCs	est	ci_l	ci_h	p	pFDR
1	DKI_PC	-0.0390934106002263	-0.214996706996074	0.136809885795621	0.579883862795291	0.688306527875068
2	DTI_PC	-0.0559083388427155	-0.218710201401201	0.10689352371577	0.528803686012386	0.688306527875068
3	BRIA_PC	-0.0890399330420771	-0.272231332162371	0.0941514660782166	0.432498356202248	0.688306527875068
4	SMT_PC	-0.0712264169658876	-0.245335923599254	0.102883089667479	0.368940283226096	0.688306527875068
5	SMTmc_PC	0.0840608067178495	-0.0866962222759125	0.254817835711612	0.287741564606491	0.688306527875068
6	WMTI_PC	-0.0375426467879215	-0.209622045036398	0.134536751460555	0.688306527875068	0.688306527875068
