# Supplementary material for: White matter microstructure differences between 15q11.2 copy number variation carriers and non-carriers in mid-to-late life
Source: Transl Psychiatry. 2026 Mar 19;16:190. doi: 10.1038/s41398-026-03962-2 (PMC13039188; doi:10.1038/s41398-026-03962-2)
Supplement: Supplementary file 13 — Supplemental File 12 [file 41398_2026_3962_MOESM13_ESM.csv]

	PCs	est	ci_l	ci_h	p	pFDR
1	DKI_PC	-0.050941986477612	-0.226542434512021	0.124658461556797	0.51299093357889	0.51299093357889
2	DTI_PC	-0.075859362190526	-0.243153528775279	0.0914348043942269	0.406067801583083	0.487281361899699
3	BRIA_PC	0.105532957323934	-0.0776224389318926	0.288688353579761	0.35421185564778	0.487281361899699
4	SMT_PC	-0.0751336725259172	-0.250480037957655	0.10021269290582	0.375953699333523	0.487281361899699
5	SMTmc_PC	-0.0901483902766455	-0.261195711140845	0.0808989305875537	0.276648742973696	0.487281361899699
6	WMTI_PC	0.103218163858123	-0.0780221892856677	0.284458517001914	0.145270516216252	0.487281361899699
