# Supplementary material for: White matter microstructure differences between 15q11.2 copy number variation carriers and non-carriers in mid-to-late life
Source: Transl Psychiatry. 2026 Mar 19;16:190. doi: 10.1038/s41398-026-03962-2 (PMC13039188; doi:10.1038/s41398-026-03962-2)
Supplement: Supplementary file 14 — Supplemental File 13 [file 41398_2026_3962_MOESM14_ESM.csv]

	regions	est	ci_l	ci_h	p	pFDR
1	v_intra_Middlecerebellarpeduncle	-0.0522750562815171	-0.23145471690719	0.126904604344156	0.613584495356352	0.842176743629636
2	v_intra_Pontine	0.0715298699536221	-0.110270507859832	0.253330247767076	0.448449790814618	0.754931000226223
3	v_intra_GenuCC	0.145955457796179	-0.0303727193203917	0.32228363491275	0.122284338244964	0.488624324861992
4	v_intra_BodyCC	0.251166854452497	0.073273646801067	0.429060062103928	0.0107349454142293	0.172143738399058
5	v_intra_SpleniumCC	0.0951650847557893	-0.0838838483897452	0.274214017901324	0.318831782908245	0.687222910309999
6	v_intra_Fornix	-0.140021161087733	-0.297675382869582	0.0176330606941162	0.0743495315128829	0.425349562859247
7	v_intra_CorticospinaltractR	0.0939861486474593	-0.0870014897890037	0.274973787083922	0.330574160475035	0.693623580086156
8	v_intra_CorticospinaltractL	0.055850141244617	-0.12564680607019	0.237347088559424	0.558994668440282	0.825592125696417
9	v_intra_MediallemniscusR	-0.173762776408573	-0.354942640658849	0.00741708784170186	0.0810862047844233	0.426985584687596
10	v_intra_MediallemniscusL	-0.200078108657523	-0.380975385785035	-0.0191808315300101	0.0430948149608858	0.355816871100106
11	v_intra_InferiorcerebellarpeduncleR	-0.125225146142933	-0.306696535783606	0.056246243497741	0.233866021552561	0.634488684559991
12	v_intra_InferiorcerebellarpeduncleL	-0.0931458989616532	-0.274044217516973	0.0877524195936662	0.360501798054058	0.712828995914132
13	v_intra_SuperiorcerebellarpeduncleR	-0.221141128012648	-0.403617247744054	-0.038665008281243	0.0459982644317019	0.362672583489504
14	v_intra_SuperiorcerebellarpeduncleL	-0.196829382258225	-0.379157009458382	-0.014501755058067	0.0771317727172834	0.425931205093671
15	v_intra_CerebralpeduncleR	0.0344298468266169	-0.146994673123953	0.215854366777187	0.740790633647582	0.90563550663905
16	v_intra_CerebralpeduncleL	0.0411625938188021	-0.139786137650115	0.222111325287719	0.695654648768207	0.887211298343558
17	v_intra_AnteriorlimbofinternalcapsuleR	0.0677100507821067	-0.113190390661117	0.24861049222533	0.49802963364815	0.79582712265415
18	v_intra_AnteriorlimbofinternalcapsuleL	0.024805319562848	-0.156672638590896	0.206283277716592	0.813319085089187	0.938772815081686
19	v_intra_.PosteriorlimbofinternalcapsuleR	0.0408915953077929	-0.14071109889509	0.222494289510676	0.683753701249253	0.885003580701937
20	v_intra_PosteriorlimbofinternalcapsuleL	0.0085319484416896	-0.172828294592668	0.189892191476047	0.932578567205219	0.978031976363121
21	v_intra_RetrolenticularpartofinternalcapsuleR	-0.0249414661943825	-0.205658400641919	0.155775468253154	0.795879334589158	0.935579334480634
22	v_intra_RetrolenticularpartofinternalcapsuleL	-0.0206574034225871	-0.202061377738724	0.16074657089355	0.827846620810484	0.939364007532344
23	v_intra_AnteriorcoronaradiataR	0.110033317883214	-0.066334551993835	0.286401187760263	0.24047485418185	0.638088274553914
24	v_intra_AnteriorcoronaradiataL	0.0917363285105156	-0.0847316494163575	0.268204306437389	0.331327604000995	0.693623580086156
25	v_intra_SuperiorcoronaradiataR	0.0783201247763231	-0.100117250953201	0.256757500505847	0.411272696497031	0.736127095458079
26	v_intra_SuperiorcoronaradiataL	0.0550265996466573	-0.123386547339854	0.233439746633168	0.556328984286025	0.825592125696417
27	v_intra_PosteriorcoronaradiataR	0.0557835864375555	-0.120812853294836	0.232380026169947	0.543488635737575	0.817965002974598
28	v_intra_PosteriorcoronaradiataL	0.0777332329425277	-0.100913862599409	0.256380328484464	0.405715730980475	0.731695422346289
29	v_intra_PosteriorthalamicradiationR	-0.0217518181403058	-0.201082823486354	0.157579187205743	0.820024167808128	0.938772815081686
30	v_intra_PosteriorthalamicradiationL	0.00822356219724167	-0.171283409377873	0.187730533772357	0.93124361668219	0.977453350394763
31	v_intra_SagittalstratumR	0.0521597037386011	-0.126659333910096	0.230978741387298	0.592087684869197	0.831932804502233
32	v_intra_SagittalstratumL	0.031979973271774	-0.1467662049403	0.210726151483848	0.73666359915375	0.90563550663905
33	v_intra_ExternalcapsuleR	0.0912220997800646	-0.0904701875934574	0.272914387153587	0.368082166721986	0.712828995914132
34	v_intra_ExternalcapsuleL	0.0591769880067065	-0.122982077117371	0.241336053130784	0.552472805713235	0.825176151391097
35	v_intra_CingulumcingulategyrusR	0.00597172372652551	-0.17337655198012	0.185319999433171	0.951847821493363	0.985527200997892
36	v_intra_CingulumcingulategyrusL	-0.015096018821034	-0.194247335120292	0.164055297478224	0.87722503616791	0.957637369233055
37	v_intra_CingulumhippocampusR	0.064213378800342	-0.114539630128582	0.242966387729266	0.501187428112699	0.797532123782533
38	v_intra_CingulumhippocampusL	0.12258345657294	-0.0542720093714399	0.29943892251732	0.16455446794707	0.5425709460189
39	v_intra_Fornix_StriaterminalisR	-0.0546440927741788	-0.233110032822252	0.123821847273894	0.558039976265537	0.825592125696417
40	v_intra_Fornix_StriaterminalisL	-0.0734990153557133	-0.25297281152438	0.105974780812953	0.426535067083973	0.738980290778807
41	v_intra_SuperiorlongitudinalfasciculusR	0.0408812754868904	-0.140055321945939	0.22181787291972	0.672906484802529	0.880945113089689
42	v_intra_SuperiorlongitudinalfasciculusL	0.0140912332674909	-0.167081984551884	0.195264451086866	0.887188413560273	0.95813862549402
43	v_intra_SuperiorfrontooccipitalfasciculusR	0.0169418811713955	-0.163568035514094	0.197451797856885	0.862395212974587	0.954931646087147
44	v_intra_SuperiorfrontooccipitalfasciculusL	0.0515541529182155	-0.128213571547833	0.231321877384264	0.599456055621083	0.835889561357666
45	v_intra_UncinatefasciculusR	0.190667543988726	0.00933446569649779	0.372000622280955	0.0653165403861547	0.411237164156512
46	v_intra_UncinatefasciculusL	0.127761149066217	-0.0529462398043152	0.30846853793675	0.176492001340798	0.55481616542397
47	v_intra_TapetumR	-0.187928879462042	-0.353833388296972	-0.0220243706271113	0.0289412264496376	0.294320043572401
48	v_intra_TapetumL	-0.0162513699398555	-0.18623547402715	0.153732734147439	0.849111712320847	0.947845632358155
49	v_extra_Middlecerebellarpeduncle	-0.0189993309459911	-0.193651011849498	0.155652349957516	0.81945357460309	0.938772815081686
50	v_extra_Pontine	-0.118064331258545	-0.300706269358814	0.0645776068417248	0.123307184759004	0.488624324861992
51	v_extra_GenuCC	-0.090383199622411	-0.272001396165086	0.0912349969202639	0.343905313522577	0.697693764924126
52	v_extra_BodyCC	-0.0810519769096449	-0.264274441300899	0.102170487481609	0.371723425964709	0.712828995914132
53	v_extra_SpleniumCC	-0.146404065044259	-0.326047671205236	0.0332395411167186	0.0969514110546464	0.461814354947323
54	v_extra_Fornix	-0.0776277466624482	-0.25223766197522	0.0969821686503234	0.378629771199588	0.71704090205931
55	v_extra_CorticospinaltractR	-0.150185090388312	-0.329451129423923	0.0290809486473002	0.138710302519372	0.506055240726753
56	v_extra_CorticospinaltractL	-0.140618918312302	-0.321285017841273	0.0400471812166702	0.197980989879866	0.589667251220863
57	v_extra_MediallemniscusR	0.0286117309762674	-0.154457056174524	0.211680518127059	0.782579021066984	0.929448603457794
58	v_extra_MediallemniscusL	0.0865702191594924	-0.0962990616437993	0.269439499962784	0.337842436156885	0.697693764924126
59	v_extra_InferiorcerebellarpeduncleR	0.117952933291203	-0.0646274096597882	0.300533276242195	0.208488392091199	0.599113368597302
60	v_extra_InferiorcerebellarpeduncleL	0.16825549483824	-0.0135085456196698	0.35001953529615	0.11670584343016	0.486198164699646
61	v_extra_SuperiorcerebellarpeduncleR	0.169534466152799	-0.0100124088084076	0.349081341114005	0.266677923960145	0.657735274905655
62	v_extra_SuperiorcerebellarpeduncleL	0.023444225352289	-0.157882682709594	0.204771133414172	0.805778458853122	0.937794904783473
63	v_extra_CerebralpeduncleR	-0.156464728344154	-0.333853525582461	0.0209240688941525	0.0945967288122694	0.459408819402687
64	v_extra_CerebralpeduncleL	-0.172255669241809	-0.349604061828894	0.00509272334527644	0.0807143070562076	0.426985584687596
65	v_extra_AnteriorlimbofinternalcapsuleR	-0.163163480406317	-0.345949827829148	0.0196228670165142	0.107633441601874	0.469673199717266
66	v_extra_AnteriorlimbofinternalcapsuleL	-0.141071315517805	-0.324220592788658	0.0420779617530474	0.150667512831633	0.515006214018564
67	v_extra_.PosteriorlimbofinternalcapsuleR	-0.096391492087806	-0.278607647874413	0.0858246636988005	0.291525292743967	0.668611792483886
68	v_extra_PosteriorlimbofinternalcapsuleL	-0.0346161085418947	-0.215858538099554	0.146626321015764	0.686860880323215	0.885003580701937
69	v_extra_RetrolenticularpartofinternalcapsuleR	-0.0167808330181458	-0.199219275526486	0.165657609490195	0.856537208753213	0.951877503583268
70	v_extra_RetrolenticularpartofinternalcapsuleL	-0.0307564716978065	-0.213654867431017	0.152141924035404	0.72648925753816	0.903046407776518
71	v_extra_AnteriorcoronaradiataR	-0.157428865226923	-0.337829465745503	0.0229717352916563	0.0831546526691341	0.429840932315859
72	v_extra_AnteriorcoronaradiataL	-0.171351842025502	-0.351714121213331	0.00901043716232594	0.0634208892888387	0.411237164156512
73	v_extra_SuperiorcoronaradiataR	-0.157943248517682	-0.337231286004569	0.0213447889692044	0.0819895522291045	0.42703282753678
74	v_extra_SuperiorcoronaradiataL	-0.13021612795438	-0.309578613712895	0.0491463578041346	0.124648290713235	0.488624324861992
75	v_extra_PosteriorcoronaradiataR	-0.121899000720699	-0.303445143495188	0.0596471420537902	0.145716241181528	0.511293820777671
76	v_extra_PosteriorcoronaradiataL	-0.163051849292044	-0.34545515174368	0.0193514531595929	0.0796256672279219	0.426985584687596
77	v_extra_PosteriorthalamicradiationR	-0.0925186347128189	-0.274068875640228	0.0890316062145897	0.319576493658573	0.687457814230196
78	v_extra_PosteriorthalamicradiationL	-0.107900614722	-0.290669823278134	0.0748685938341343	0.280567766531634	0.668611792483886
79	v_extra_SagittalstratumR	-0.112481614838591	-0.29478760467934	0.0698243750021585	0.236514852775792	0.634886832345039
80	v_extra_SagittalstratumL	-0.110235334257739	-0.292179449817395	0.0717087813019169	0.254749796638018	0.65327218385265
81	v_extra_ExternalcapsuleR	-0.104532168316217	-0.288004636684809	0.0789403000523746	0.288906930343369	0.668611792483886
82	v_extra_ExternalcapsuleL	-0.123252793028708	-0.306610483110748	0.0601048970533309	0.21822412786172	0.615643161058792
83	v_extra_CingulumcingulategyrusR	-0.0668150333744704	-0.24792454639272	0.114294479643779	0.50809014265814	0.799617273691498
84	v_extra_CingulumcingulategyrusL	-0.0369451347057126	-0.21741939795938	0.143529128547954	0.706993668225106	0.888890604411274
85	v_extra_CingulumhippocampusR	-0.0849251437194592	-0.266939531524469	0.0970892440855507	0.42381660442342	0.738980290778807
86	v_extra_CingulumhippocampusL	-0.189748835500851	-0.37056334494511	-0.00893432605659292	0.0533724627481565	0.376246756030232
87	v_extra_Fornix_StriaterminalisR	-0.107762187969794	-0.290950494131506	0.0754261181919184	0.240278878844703	0.638088274553914
88	v_extra_Fornix_StriaterminalisL	-0.0381543143310603	-0.220107169404522	0.143798540742401	0.651845681920916	0.861762087963245
89	v_extra_SuperiorlongitudinalfasciculusR	-0.106347695842836	-0.288552130091308	0.0758567384056364	0.288063829090829	0.668611792483886
90	v_extra_SuperiorlongitudinalfasciculusL	-0.0874462623889705	-0.269564177132466	0.0946716523545254	0.371145486398843	0.712828995914132
91	v_extra_SuperiorfrontooccipitalfasciculusR	-0.0568191349315801	-0.23975824078564	0.12611997092248	0.561807662745425	0.825665241074523
92	v_extra_SuperiorfrontooccipitalfasciculusL	-0.187265498978311	-0.369950721109013	-0.00458027684760878	0.0542663590428219	0.376246756030232
93	v_extra_UncinatefasciculusR	-0.2199600461758	-0.402408098861683	-0.0375119934899162	0.0363014772706593	0.328291620534658
94	v_extra_UncinatefasciculusL	-0.143220131743431	-0.325498063064465	0.0390577995776024	0.101640288999352	0.465197992270758
95	v_extra_TapetumR	-0.0820692005550773	-0.262988463672557	0.0988500625624023	0.454706732618014	0.758655083298505
96	v_extra_TapetumL	-0.128511598330489	-0.309807049870384	0.0527838532094068	0.196076805356147	0.589229412334591
97	v_csf_Middlecerebellarpeduncle	-0.0466956990555287	-0.227758645760847	0.13436724764979	0.681683716419832	0.885003580701937
98	v_csf_Pontine	-0.018179633444216	-0.201168566776823	0.164809299888391	0.85115958725298	0.94874792103909
99	v_csf_GenuCC	-0.114126174930935	-0.295099591638997	0.0668472417771271	0.30772757178685	0.680929095017711
100	v_csf_BodyCC	-0.223601222256325	-0.403387031058993	-0.0438154134536577	0.0237375341654686	0.272825499652209
101	v_csf_SpleniumCC	-0.0492317726168113	-0.230410488514286	0.131946943280663	0.639126298978192	0.858589473761877
102	v_csf_Fornix	0.0970776605627581	-0.0526104368259857	0.246765757951502	0.185317682830743	0.571053007833994
103	v_csf_CorticospinaltractR	0.0282260233786444	-0.154814661530029	0.211266708287318	0.784830712256868	0.929448603457794
104	v_csf_CorticospinaltractL	0.0615432067840084	-0.121439328832983	0.244525742401	0.553188490760392	0.825176151391097
105	v_csf_MediallemniscusR	0.0611655570168546	-0.120915338688657	0.243246452722366	0.573833524135175	0.828778217279827
106	v_csf_MediallemniscusL	0.0400449701295741	-0.142140089820781	0.222230030079929	0.714367879333519	0.895111559646819
107	v_csf_InferiorcerebellarpeduncleR	-0.0374195993465654	-0.219915089381095	0.145075890687964	0.741634204956017	0.90563550663905
108	v_csf_InferiorcerebellarpeduncleL	-0.0795084159548992	-0.261583492010833	0.102566660101035	0.425936303312931	0.738980290778807
109	v_csf_SuperiorcerebellarpeduncleR	0.137613703186587	-0.0453258121736322	0.320553218546806	0.206715218697849	0.597177298460454
110	v_csf_SuperiorcerebellarpeduncleL	0.138189123849869	-0.0448597400897408	0.321237987789479	0.173798564026767	0.549115463051658
111	v_csf_CerebralpeduncleR	0.106251057292466	-0.0756709955844856	0.288173110169418	0.3369305363409	0.697328871232907
112	v_csf_CerebralpeduncleL	0.0701666481735913	-0.111948118338963	0.252281414686146	0.529376845941199	0.810313742523556
113	v_csf_AnteriorlimbofinternalcapsuleR	-0.0103514428766806	-0.192478158092093	0.171775272338732	0.924000782094956	0.974794998797406
114	v_csf_AnteriorlimbofinternalcapsuleL	0.00248688142407339	-0.179407441959482	0.184381204807629	0.981963594794203	0.993777438590226
115	v_csf_.PosteriorlimbofinternalcapsuleR	-0.0865070980305995	-0.267874265664731	0.0948600696035317	0.418178040425241	0.73858723945042
116	v_csf_PosteriorlimbofinternalcapsuleL	-0.0303936746040999	-0.212016299133517	0.151228949925317	0.782986113528973	0.929448603457794
117	v_csf_RetrolenticularpartofinternalcapsuleR	-0.0305540002658505	-0.211388024264501	0.1502800237328	0.780141061744323	0.929448603457794
118	v_csf_RetrolenticularpartofinternalcapsuleL	-0.0359442536521391	-0.216834527045536	0.144946019741257	0.733533065696055	0.905488888218276
119	v_csf_AnteriorcoronaradiataR	-0.0646932354974455	-0.244515723954315	0.115129252959424	0.519973034862481	0.805119537851583
120	v_csf_AnteriorcoronaradiataL	-0.0914787366503785	-0.271193669212981	0.0882361959122237	0.34472160102669	0.697693764924126
121	v_csf_SuperiorcoronaradiataR	-0.0449295599441025	-0.224346260935459	0.134487141047254	0.659269657122323	0.867231824057104
122	v_csf_SuperiorcoronaradiataL	-0.0264799764769738	-0.206127343642828	0.153167390688881	0.800057037369142	0.935579334480634
123	v_csf_PosteriorcoronaradiataR	-0.0230816478726915	-0.203610238948453	0.157446943203071	0.802066601693512	0.936369615447617
124	v_csf_PosteriorcoronaradiataL	-0.0396833305720552	-0.219904939960887	0.140538278816777	0.649840822278503	0.861762087963245
125	v_csf_PosteriorthalamicradiationR	0.0545496837444669	-0.126907256872108	0.236006624361042	0.6252616537659	0.850955882115424
126	v_csf_PosteriorthalamicradiationL	-0.00123136722256271	-0.181360877021918	0.178898142576792	0.990684436296104	0.997880691281306
127	v_csf_SagittalstratumR	-0.00720627387300752	-0.187431677820481	0.173019130074466	0.946333788303606	0.98552323946806
128	v_csf_SagittalstratumL	0.022490811779592	-0.157915776644749	0.202897400203933	0.837470742940724	0.940570593044751
129	v_csf_ExternalcapsuleR	-0.0610500099097848	-0.242128845360426	0.120028825540856	0.567930420866567	0.826015018509909
130	v_csf_ExternalcapsuleL	-0.0458205199037019	-0.226822183152106	0.135181143344702	0.65033683987672	0.861762087963245
131	v_csf_CingulumcingulategyrusR	-0.0696980896293695	-0.250101881121056	0.110705701862317	0.5004105268906	0.797532123782533
132	v_csf_CingulumcingulategyrusL	-0.088472026999753	-0.268758224850376	0.0918141708508703	0.388234653974066	0.725947516157139
133	v_csf_CingulumhippocampusR	-0.0508328347246095	-0.231723285591205	0.130057616141986	0.58697478284156	0.831727553519395
134	v_csf_CingulumhippocampusL	0.0373390640944001	-0.142803425480997	0.217481553669797	0.737729022052128	0.90563550663905
135	v_csf_Fornix_StriaterminalisR	0.0826365723089126	-0.0970483871135493	0.262321531731374	0.416691703092835	0.73858723945042
136	v_csf_Fornix_StriaterminalisL	0.0449382821506469	-0.135499490270847	0.225376054572141	0.665048730481613	0.873664016464266
137	v_csf_SuperiorlongitudinalfasciculusR	-0.0603140954122767	-0.240707760189871	0.120079569365318	0.574191325059251	0.828778217279827
138	v_csf_SuperiorlongitudinalfasciculusL	-0.0688951953991696	-0.248911121396229	0.11112073059789	0.524196980771686	0.807839367868711
139	v_csf_SuperiorfrontooccipitalfasciculusR	-0.034823458764512	-0.216123143459221	0.146476225930197	0.740678144423747	0.90563550663905
140	v_csf_SuperiorfrontooccipitalfasciculusL	0.0705398450781138	-0.111438536004062	0.25251822616029	0.518626893828558	0.804861428418746
141	v_csf_UncinatefasciculusR	0.00590703491454694	-0.174112443824629	0.185926513653723	0.956707424537354	0.985527200997892
142	v_csf_UncinatefasciculusL	-0.0689783682338538	-0.249742370698379	0.111785634230671	0.495738050669137	0.793180881070619
143	v_csf_TapetumR	0.221150158692365	0.0442551781936905	0.39804513919104	0.0417976622298115	0.355816871100106
144	v_csf_TapetumL	0.0765997021252902	-0.0996347308454829	0.252834135096063	0.43798923443475	0.745717004876627
145	micro_Rd_Middlecerebellarpeduncle	-0.0519902774912292	-0.233997728993697	0.130017174011239	0.556289217464386	0.825592125696417
146	micro_Rd_Pontine	-0.0779075064294795	-0.260143251884689	0.10432823902573	0.344434064218934	0.697693764924126
147	micro_Rd_GenuCC	-0.265429792178868	-0.430597132720105	-0.100262451637632	0.00033350658787085	0.0207277656059449
148	micro_Rd_BodyCC	-0.405811291897201	-0.570916560469055	-0.240706023325348	6.31111580007533e-08	3.93813625924701e-05
149	micro_Rd_SpleniumCC	-0.168382425075182	-0.338739051656952	0.00197420150658748	0.0250879624894551	0.277077674219822
150	micro_Rd_Fornix	0.105423417410112	-0.0389571916506907	0.249804026470914	0.137402667480947	0.505836368779416
151	micro_Rd_CorticospinaltractR	-0.0256836529443172	-0.208563926353451	0.157196620464817	0.776820457314689	0.929448603457794
152	micro_Rd_CorticospinaltractL	0.019481860881585	-0.163539585131256	0.202503306894426	0.845821400384233	0.945864791827529
153	micro_Rd_MediallemniscusR	0.0576509237685671	-0.124592209883766	0.2398940574209	0.568547196233984	0.826015018509909
154	micro_Rd_MediallemniscusL	0.052383346406614	-0.129632234192932	0.23439892700616	0.596186591572885	0.834478342751672
155	micro_Rd_InferiorcerebellarpeduncleR	-0.0648298805679771	-0.245496741354653	0.115836980218699	0.446963840280817	0.754931000226223
156	micro_Rd_InferiorcerebellarpeduncleL	-0.056476168719551	-0.234294690886833	0.121342353447731	0.503284015207108	0.798092059693102
157	micro_Rd_SuperiorcerebellarpeduncleR	0.193225343561892	0.0101279346897225	0.376322752434061	0.0521771978975924	0.376246756030232
158	micro_Rd_SuperiorcerebellarpeduncleL	0.269776414750715	0.0869238173488556	0.452629012152574	0.00432051904291753	0.105182030075725
159	micro_Rd_CerebralpeduncleR	0.0478346756315353	-0.132478019406438	0.228147370669508	0.619691735741685	0.846143639174642
160	micro_Rd_CerebralpeduncleL	-0.00807995585350097	-0.185634235076137	0.169474323369135	0.935365939503153	0.978808852452547
161	micro_Rd_AnteriorlimbofinternalcapsuleR	-0.14123759300187	-0.312281431656282	0.0298062456525419	0.105235600138847	0.466502517344846
162	micro_Rd_AnteriorlimbofinternalcapsuleL	-0.0806880040259448	-0.25171395624547	0.0903379481935801	0.528565152184601	0.810313742523556
163	micro_Rd_.PosteriorlimbofinternalcapsuleR	-0.149924755471711	-0.331356121429032	0.0315066104856101	0.0650582116554279	0.411237164156512
164	micro_Rd_PosteriorlimbofinternalcapsuleL	-0.0765833518010689	-0.257093001714189	0.103926298112052	0.362940249033449	0.712828995914132
165	micro_Rd_RetrolenticularpartofinternalcapsuleR	-0.0837295614810872	-0.261187658330135	0.093728535367961	0.306397262483941	0.680929095017711
166	micro_Rd_RetrolenticularpartofinternalcapsuleL	-0.0814022705532075	-0.258034213777683	0.0952296726712685	0.400646343322686	0.72720898462488
167	micro_Rd_AnteriorcoronaradiataR	-0.148640874717232	-0.31800612217037	0.0207243727359053	0.0560703515496528	0.38448241062619
168	micro_Rd_AnteriorcoronaradiataL	-0.108518518726329	-0.277863126070871	0.0608260886182137	0.2944458874973	0.671425070042487
169	micro_Rd_SuperiorcoronaradiataR	-0.146713241885519	-0.318652050009691	0.0252255662386527	0.101864970836724	0.465197992270758
170	micro_Rd_SuperiorcoronaradiataL	-0.100518472107381	-0.271813397770801	0.070776453556038	0.30281562494253	0.676053488243788
171	micro_Rd_PosteriorcoronaradiataR	-0.0692950734429929	-0.238749739141133	0.100159592255147	0.411712109478958	0.736127095458079
172	micro_Rd_PosteriorcoronaradiataL	-0.0708759296172598	-0.240760776791125	0.0990089175566058	0.421377372164196	0.738980290778807
173	micro_Rd_PosteriorthalamicradiationR	0.0222359920416404	-0.152177895802264	0.196649879885545	0.814762829855878	0.938772815081686
174	micro_Rd_PosteriorthalamicradiationL	-0.0192051486000221	-0.189987337564545	0.151577040364501	0.81948714496907	0.938772815081686
175	micro_Rd_SagittalstratumR	-0.125141540516077	-0.296931741144887	0.0466486601127335	0.156683985810592	0.531363082314183
176	micro_Rd_SagittalstratumL	-0.0541233325128748	-0.225947094226078	0.117700429200329	0.502736362620772	0.798092059693102
177	micro_Rd_ExternalcapsuleR	-0.243826787859344	-0.418178282212855	-0.0694752935058327	0.00469084741506216	0.105182030075725
178	micro_Rd_ExternalcapsuleL	-0.118676549933028	-0.294155172372864	0.0568020725068084	0.354026669084417	0.706920452827763
179	micro_Rd_CingulumcingulategyrusR	-0.188414340947955	-0.367920937792406	-0.00890774410350342	0.0541254190653699	0.376246756030232
180	micro_Rd_CingulumcingulategyrusL	-0.169124105019776	-0.348947620148895	0.0106994101093425	0.0647280382059884	0.411237164156512
181	micro_Rd_CingulumhippocampusR	-0.264623340408929	-0.446036604387756	-0.0832100764301014	0.00203538783873388	0.0683939205645295
182	micro_Rd_CingulumhippocampusL	-0.132112877663531	-0.312392614027198	0.048166858700135	0.221000109098028	0.615643161058792
183	micro_Rd_Fornix_StriaterminalisR	0.0968576083938882	-0.0658790170066118	0.259594233794388	0.220122318776474	0.615643161058792
184	micro_Rd_Fornix_StriaterminalisL	0.0992682844458739	-0.0721942866010989	0.270730855492847	0.356212736443575	0.708982115600034
185	micro_Rd_SuperiorlongitudinalfasciculusR	-0.135607432757117	-0.311470987051102	0.0402561215368676	0.151035476226598	0.515006214018564
186	micro_Rd_SuperiorlongitudinalfasciculusL	-0.0890682408715679	-0.26550896050518	0.0873724787620439	0.42236498703581	0.738980290778807
187	micro_Rd_SuperiorfrontooccipitalfasciculusR	-0.123708058463261	-0.297200404469341	0.0497842875428181	0.164771144664394	0.5425709460189
188	micro_Rd_SuperiorfrontooccipitalfasciculusL	-0.00763410919831147	-0.182216878444019	0.166948660047396	0.948721900991438	0.98552323946806
189	micro_Rd_UncinatefasciculusR	-0.186520269218792	-0.366074119452088	-0.00696641898549488	0.0323142927741288	0.314100004478344
190	micro_Rd_UncinatefasciculusL	-0.238584063587143	-0.419695264758263	-0.0574728624160218	0.00236857382890508	0.0720970765481352
191	micro_Rd_TapetumR	0.195258818041668	0.0303632443353106	0.360154391748026	0.0285245562801671	0.294203687914451
192	micro_Rd_TapetumL	0.0485364877484668	-0.119207619401167	0.2162805948981	0.572696407053244	0.828778217279827
193	micro_FA_Middlecerebellarpeduncle	-0.0561425349652083	-0.236876126539727	0.12459105660931	0.603422241978569	0.836559326764552
194	micro_FA_Pontine	0.0410213293962207	-0.141282070441955	0.223324729234397	0.667440777640119	0.8758844274394
195	micro_FA_GenuCC	0.172147657880211	-0.00381379997009063	0.348109115730512	0.0645315600245378	0.411237164156512
196	micro_FA_BodyCC	0.292957470131137	0.117546710252311	0.468368230009962	0.00331256900674687	0.0959887427746646
197	micro_FA_SpleniumCC	0.0971201437457877	-0.0821407609262815	0.276381048417857	0.312130844095854	0.684212368442496
198	micro_FA_Fornix	-0.111247850580856	-0.25773601298964	0.0352403118279289	0.15148713817402	0.515138824090399
199	micro_FA_CorticospinaltractR	0.0347881632683667	-0.147767420250923	0.217343746787657	0.722213505552648	0.900422032896808
200	micro_FA_CorticospinaltractL	-0.0151178861653985	-0.197823511918467	0.16758773958767	0.879060411834771	0.957637369233055
201	micro_FA_MediallemniscusR	-0.143912612603539	-0.325463323351904	0.0376380981448249	0.150136859315272	0.515006214018564
202	micro_FA_MediallemniscusL	-0.133827824805049	-0.31526180376437	0.0476061541542712	0.168897758632881	0.547491955256715
203	micro_FA_InferiorcerebellarpeduncleR	-0.0459854015750139	-0.227193997695236	0.135223194545208	0.654377122325691	0.864193279007896
204	micro_FA_InferiorcerebellarpeduncleL	-0.0171115430891482	-0.197646058383781	0.163422972205484	0.866393073594766	0.956019943276983
205	micro_FA_SuperiorcerebellarpeduncleR	-0.203813509631739	-0.386790180789666	-0.0208368384738127	0.0657544203355857	0.411237164156512
206	micro_FA_SuperiorcerebellarpeduncleL	-0.217246162290374	-0.400129160139118	-0.034363164441629	0.0532605868998509	0.376246756030232
207	micro_FA_CerebralpeduncleR	-0.0791902196338347	-0.261237734510778	0.102857295243109	0.418137279163445	0.73858723945042
208	micro_FA_CerebralpeduncleL	-0.0711418295930546	-0.25292998543341	0.110646326247301	0.480136605230971	0.780221983500328
209	micro_FA_AnteriorlimbofinternalcapsuleR	0.0557011947399859	-0.12497336269618	0.236375752176152	0.565191113804979	0.825946733054584
210	micro_FA_AnteriorlimbofinternalcapsuleL	0.00323798372381328	-0.177219331550791	0.183695298998417	0.9747752254854	0.989844980802099
211	micro_FA_.PosteriorlimbofinternalcapsuleR	0.0720042726604424	-0.10992830345993	0.253936848780815	0.447811894286513	0.754931000226223
212	micro_FA_PosteriorlimbofinternalcapsuleL	0.0190586667528631	-0.16291531654459	0.201032650050317	0.838072515597567	0.940570593044751
213	micro_FA_RetrolenticularpartofinternalcapsuleR	0.00623304033155883	-0.174366938386417	0.186833019049534	0.949683536781303	0.98552323946806
214	micro_FA_RetrolenticularpartofinternalcapsuleL	0.00932400001872031	-0.17174217530133	0.190390175338771	0.926367683152022	0.974794998797406
215	micro_FA_AnteriorcoronaradiataR	0.0970204518810578	-0.0810859919281547	0.27512689569027	0.303911021205231	0.677287418685944
216	micro_FA_AnteriorcoronaradiataL	0.0804974639516571	-0.0972068707227639	0.258201798626078	0.399993427503287	0.72720898462488
217	micro_FA_SuperiorcoronaradiataR	0.0734959546381498	-0.105851583583399	0.252843492859699	0.448498569629613	0.754931000226223
218	micro_FA_SuperiorcoronaradiataL	0.0511700138970433	-0.12786021289298	0.230200240687066	0.595942678102544	0.834478342751672
219	micro_FA_PosteriorcoronaradiataR	0.0371222809613584	-0.13938187688589	0.213626438808607	0.694064770202221	0.887211298343558
220	micro_FA_PosteriorcoronaradiataL	0.0560806978689786	-0.120980225328597	0.233141621066554	0.55342342845701	0.825176151391097
221	micro_FA_PosteriorthalamicradiationR	-0.0456310851243534	-0.225305443358896	0.134043273110189	0.650159497930878	0.861762087963245
222	micro_FA_PosteriorthalamicradiationL	-0.00450050351732254	-0.182760049151998	0.173759042117352	0.963066706455436	0.985527200997892
223	micro_FA_SagittalstratumR	0.0488062159729187	-0.129845780503577	0.227458212449415	0.620669365339302	0.846552314692294
224	micro_FA_SagittalstratumL	0.0142308927240065	-0.164502200941652	0.192963986389665	0.883523893642374	0.957637369233055
225	micro_FA_ExternalcapsuleR	0.0866515576692633	-0.0944007887634275	0.267703904101954	0.386168304149188	0.725810306593655
226	micro_FA_ExternalcapsuleL	0.0596587065877315	-0.121869625013989	0.241187038189452	0.564816072793683	0.825946733054584
227	micro_FA_CingulumcingulategyrusR	0.0173622636885649	-0.163646273057459	0.198370800434589	0.862770493437215	0.954931646087147
228	micro_FA_CingulumcingulategyrusL	0.0145903004075986	-0.166265859088552	0.195446459903749	0.883972956215127	0.957637369233055
229	micro_FA_CingulumhippocampusR	0.0491758637042249	-0.13101928495539	0.22937101236384	0.61408720889661	0.842176743629636
230	micro_FA_CingulumhippocampusL	0.0615594011358706	-0.117112715948789	0.24023151822053	0.545131428218583	0.818681134075561
231	micro_FA_Fornix_StriaterminalisR	-0.0796484123169379	-0.256301317145177	0.0970044925113015	0.384534642129852	0.724538298030782
232	micro_FA_Fornix_StriaterminalisL	-0.0829961504415977	-0.261812461875109	0.0958201609919141	0.392611317899252	0.725947516157139
233	micro_FA_SuperiorlongitudinalfasciculusR	0.0543744700503	-0.126633372044359	0.235382312144959	0.584196679151739	0.831727553519395
234	micro_FA_SuperiorlongitudinalfasciculusL	0.0407924698342181	-0.140345975195476	0.221930914863912	0.679075877340002	0.88360915003559
235	micro_FA_SuperiorfrontooccipitalfasciculusR	0.0344076673004828	-0.145877263254109	0.214692597855075	0.729081343199658	0.903109521478999
236	micro_FA_SuperiorfrontooccipitalfasciculusL	-0.0161840456268349	-0.195166586039029	0.162798494785359	0.87332321287106	0.957637369233055
237	micro_FA_UncinatefasciculusR	0.0783006185622044	-0.103607935575613	0.260209172700022	0.478347292956075	0.779295786992934
238	micro_FA_UncinatefasciculusL	0.0977347466671906	-0.0837730409420262	0.279242534276407	0.320914450647279	0.687457814230196
239	micro_FA_TapetumR	-0.215189750094476	-0.381706734313137	-0.0486727658758144	0.0160399138664876	0.212955452184857
240	micro_FA_TapetumL	-0.0552556857063976	-0.224449179746777	0.113937808333982	0.535347058794919	0.814500346679159
241	micro_Ax_Middlecerebellarpeduncle	-0.106015582229064	-0.28766391155887	0.0756327471007432	0.371360562623186	0.712828995914132
242	micro_Ax_Pontine	-0.0913069035429506	-0.274543985022137	0.091930177936236	0.410512253580886	0.736127095458079
243	micro_Ax_GenuCC	-0.25033715306157	-0.43212265366679	-0.0685516524563496	0.0273681505872339	0.292394143347759
244	micro_Ax_BodyCC	-0.268043407685078	-0.450482502320933	-0.0856043130492224	0.0111727907134004	0.172143738399058
245	micro_Ax_SpleniumCC	-0.160360840490316	-0.343102079458043	0.022380398477412	0.148800576576666	0.514413073594679
246	micro_Ax_Fornix	0.083783543120813	-0.0954371049325098	0.263004191174136	0.357331531019568	0.708982115600034
247	micro_Ax_CorticospinaltractR	0.02533536061501	-0.157889820724184	0.208560541954204	0.813702509647514	0.938772815081686
248	micro_Ax_CorticospinaltractL	0.0527502015329043	-0.13017187809159	0.235672281157398	0.637151381060085	0.858030106742573
249	micro_Ax_MediallemniscusR	-0.0874758014519907	-0.27091625656022	0.0959646536562389	0.444190163322513	0.753192016068609
250	micro_Ax_MediallemniscusL	-0.125107524749589	-0.308461613299499	0.0582465638003213	0.281353900470767	0.668611792483886
251	micro_Ax_InferiorcerebellarpeduncleR	-0.142760150902638	-0.325101108195994	0.039580806390718	0.221531516665632	0.615749070821177
252	micro_Ax_InferiorcerebellarpeduncleL	-0.178002824465242	-0.360586608651868	0.00458095972138331	0.12256495800305	0.488624324861992
253	micro_Ax_SuperiorcerebellarpeduncleR	-0.0534526466502325	-0.236712978202828	0.129807684902363	0.615169855957582	0.842735433847489
254	micro_Ax_SuperiorcerebellarpeduncleL	0.0122434944852091	-0.170363794460497	0.194850783430915	0.906934192055721	0.96905297233351
255	micro_Ax_CerebralpeduncleR	0.0411351259639793	-0.141260956438671	0.22353120836663	0.695977452787134	0.887211298343558
256	micro_Ax_CerebralpeduncleL	-0.0246450607472609	-0.206451573201953	0.157161451707431	0.823144939722916	0.939364007532344
257	micro_Ax_AnteriorlimbofinternalcapsuleR	-0.0598603128827142	-0.242055327960425	0.122334702194996	0.597794443259542	0.834700938054358
258	micro_Ax_AnteriorlimbofinternalcapsuleL	-0.0978168659657204	-0.280819661928039	0.0851859299965983	0.395269238427399	0.725947516157139
259	micro_Ax_.PosteriorlimbofinternalcapsuleR	-0.14099268710887	-0.323823395756837	0.0418380215390979	0.222512334010532	0.617100872989208
260	micro_Ax_PosteriorlimbofinternalcapsuleL	-0.089761357107777	-0.271950784053834	0.0924280698382797	0.428856433457352	0.738980290778807
261	micro_Ax_RetrolenticularpartofinternalcapsuleR	-0.118552277412828	-0.301990848602492	0.0648862937768365	0.302057505448744	0.67556947455203
262	micro_Ax_RetrolenticularpartofinternalcapsuleL	-0.0928006148329898	-0.275810297035397	0.0902090673694174	0.389878154853252	0.725947516157139
263	micro_Ax_AnteriorcoronaradiataR	-0.120345436358381	-0.302838364532923	0.0621474918161611	0.2948244698584	0.671425070042487
264	micro_Ax_AnteriorcoronaradiataL	-0.164375566289493	-0.347200738368416	0.0184496057894304	0.1481438695897	0.513734316188088
265	micro_Ax_SuperiorcoronaradiataR	-0.104826987598195	-0.288138044017677	0.0784840688212865	0.345166800428455	0.697693764924126
266	micro_Ax_SuperiorcoronaradiataL	-0.114769514817078	-0.298025432529939	0.0684864028957825	0.288801925159021	0.668611792483886
267	micro_Ax_PosteriorcoronaradiataR	-0.057628902463774	-0.240663043182579	0.125405238255031	0.591396387073984	0.831932804502233
268	micro_Ax_PosteriorcoronaradiataL	-0.0573538946897837	-0.240362353906685	0.125654564527117	0.585315277990157	0.831727553519395
269	micro_Ax_PosteriorthalamicradiationR	-0.0287993489808537	-0.211857706163195	0.154259008201488	0.800640007392081	0.935579334480634
270	micro_Ax_PosteriorthalamicradiationL	-0.0858986096390126	-0.268879220569542	0.0970820012915168	0.437372305494024	0.745683930678335
271	micro_Ax_SagittalstratumR	-0.0905665230626126	-0.273780398041687	0.0926473519164618	0.413983457953785	0.737020478639548
272	micro_Ax_SagittalstratumL	-0.0527803384179432	-0.235808847873396	0.13024817103751	0.617355766585549	0.843919796203219
273	micro_Ax_ExternalcapsuleR	-0.123511795824787	-0.306068631418662	0.0590450397690878	0.232337178623923	0.63309344742938
274	micro_Ax_ExternalcapsuleL	-0.0747705457532888	-0.25693192057284	0.107390829066263	0.467389570430139	0.771563735313246
275	micro_Ax_CingulumcingulategyrusR	-0.156333838871542	-0.339264743681256	0.0265970659381725	0.164269932078442	0.5425709460189
276	micro_Ax_CingulumcingulategyrusL	-0.185219128136596	-0.368124529077846	-0.00231372719534537	0.102357549465377	0.465197992270758
277	micro_Ax_CingulumhippocampusR	-0.162876267384139	-0.345215194444532	0.0194626596762548	0.119692298191091	0.488624324861992
278	micro_Ax_CingulumhippocampusL	-0.0200517360363326	-0.202169231041989	0.162065758969324	0.852034493836111	0.94874792103909
279	micro_Ax_Fornix_StriaterminalisR	0.000297583594723254	-0.183176846230626	0.183772013420072	0.997778336065962	0.998672691398331
280	micro_Ax_Fornix_StriaterminalisL	0.000557018807901677	-0.182370414660945	0.183484452276748	0.995803599410923	0.998672691398331
281	micro_Ax_SuperiorlongitudinalfasciculusR	-0.146043602862276	-0.329227873068303	0.0371406673437505	0.188288420421599	0.576714938581305
282	micro_Ax_SuperiorlongitudinalfasciculusL	-0.181014355309297	-0.364249250083235	0.00222053946464201	0.0927555315249068	0.45620479565665
283	micro_Ax_SuperiorfrontooccipitalfasciculusR	-0.119132967142914	-0.301787750553937	0.063521816268109	0.289752447950248	0.668611792483886
284	micro_Ax_SuperiorfrontooccipitalfasciculusL	-0.0270742364137497	-0.209374447851477	0.155225975023978	0.818924088942266	0.938772815081686
285	micro_Ax_UncinatefasciculusR	-0.0988766945382458	-0.281937001189777	0.0841836121132856	0.407425374983387	0.733718424212506
286	micro_Ax_UncinatefasciculusL	-0.0861024098151014	-0.269416890253339	0.0972120706231364	0.374300692592397	0.712828995914132
287	micro_Ax_TapetumR	0.0944583378357618	-0.0874378479807015	0.276354523652225	0.384910970828853	0.724538298030782
288	micro_Ax_TapetumL	0.00691554621605246	-0.173694469993958	0.187525562426063	0.945860688797926	0.98552323946806
289	micro_ADC_Middlecerebellarpeduncle	-0.0821519999598369	-0.265418915031078	0.101114915111404	0.465377373662532	0.76925955275608
290	micro_ADC_Pontine	-0.0956721858487713	-0.278402822252926	0.0870584505553834	0.331787220711583	0.693623580086156
291	micro_ADC_GenuCC	-0.272340399244316	-0.442212237654466	-0.102468560834167	0.000581142619302181	0.0273519045357153
292	micro_ADC_BodyCC	-0.393220742776548	-0.563003645582262	-0.223437839970833	1.87511604401706e-06	0.000503469627294362
293	micro_ADC_SpleniumCC	-0.176393696263047	-0.3520308717249	-0.00075652080119315	0.0384664334663906	0.340468857915287
294	micro_ADC_Fornix	0.0998749101017409	-0.0517194566496465	0.251469276853128	0.178603686514203	0.555853867256172
295	micro_ADC_CorticospinaltractR	-0.0264222033738775	-0.209914018242983	0.157069611495228	0.783615684865575	0.929448603457794
296	micro_ADC_CorticospinaltractL	0.0364692456159348	-0.147041837348476	0.219980328580345	0.738086847395835	0.90563550663905
297	micro_ADC_MediallemniscusR	0.00916015581345586	-0.173984486131218	0.192304797758129	0.931164959524022	0.977453350394763
298	micro_ADC_MediallemniscusL	-0.0067785156692588	-0.189822646063872	0.176265614725355	0.948723739681446	0.98552323946806
299	micro_ADC_InferiorcerebellarpeduncleR	-0.103563136854974	-0.286926581630211	0.0798003079202632	0.31822896905418	0.687222910309999
300	micro_ADC_InferiorcerebellarpeduncleL	-0.130388744170605	-0.312461536447217	0.0516840481060075	0.192142922303394	0.583441282322715
301	micro_ADC_SuperiorcerebellarpeduncleR	0.102567753943244	-0.0808179859694343	0.285953493855923	0.326146447329192	0.688803116911953
302	micro_ADC_SuperiorcerebellarpeduncleL	0.158577189565783	-0.0245884692302435	0.34174284836181	0.121776635231983	0.488624324861992
303	micro_ADC_CerebralpeduncleR	0.0753793945408348	-0.106130503229142	0.256889292310812	0.469277881803232	0.77263693468395
304	micro_ADC_CerebralpeduncleL	-0.011310592452872	-0.190026417466444	0.1674052325607	0.921717874247042	0.974794998797406
305	micro_ADC_AnteriorlimbofinternalcapsuleR	-0.0841961194520177	-0.260076749484384	0.0916845105803487	0.359154969905707	0.71146889276559
306	micro_ADC_AnteriorlimbofinternalcapsuleL	-0.0761098409230072	-0.251371507258973	0.0991518254129584	0.515627847061181	0.804808369629176
307	micro_ADC_.PosteriorlimbofinternalcapsuleR	-0.156576058462907	-0.339407986952144	0.0262558700263298	0.117506136693327	0.486198164699646
308	micro_ADC_PosteriorlimbofinternalcapsuleL	-0.0898379666241729	-0.271411811976839	0.0917358787284934	0.367475997943095	0.712828995914132
309	micro_ADC_RetrolenticularpartofinternalcapsuleR	-0.108617526802306	-0.28865814981819	0.0714230962135785	0.254247482056171	0.65327218385265
310	micro_ADC_RetrolenticularpartofinternalcapsuleL	-0.0916578615897696	-0.271529152028649	0.0882134288491094	0.364756714293025	0.712828995914132
311	micro_ADC_AnteriorcoronaradiataR	-0.151135160409994	-0.324006406970789	0.0217360861508012	0.0753223184229917	0.425349562859247
312	micro_ADC_AnteriorcoronaradiataL	-0.127796989503856	-0.301319644619164	0.0457256656114512	0.205736241588775	0.595831251680425
313	micro_ADC_SuperiorcoronaradiataR	-0.138518225809106	-0.31567365746384	0.0386372058456274	0.133153875535769	0.500118292657403
314	micro_ADC_SuperiorcoronaradiataL	-0.126408031007742	-0.302773858887626	0.0499577968721413	0.200833952043677	0.593582596688126
315	micro_ADC_PosteriorcoronaradiataR	-0.0770449208467403	-0.248935567132581	0.0948457254390999	0.391125033100722	0.725947516157139
316	micro_ADC_PosteriorcoronaradiataL	-0.0816312931383313	-0.254537896179451	0.091275309902789	0.36879253432127	0.712828995914132
317	micro_ADC_PosteriorthalamicradiationR	0.0145487815122717	-0.162883497299447	0.19198106032399	0.883926350686234	0.957637369233055
318	micro_ADC_PosteriorthalamicradiationL	-0.0316674681736892	-0.20507304333646	0.141738106989081	0.72939214078217	0.903109521478999
319	micro_ADC_SagittalstratumR	-0.116634909929907	-0.292295912074808	0.0590260922149952	0.213943514814841	0.60682160565664
320	micro_ADC_SagittalstratumL	-0.0481259675572519	-0.224809654500154	0.128557719385651	0.584495186765578	0.831727553519395
321	micro_ADC_ExternalcapsuleR	-0.175450384516956	-0.351050845825919	0.00015007679200621	0.0337290510317927	0.314100004478344
322	micro_ADC_ExternalcapsuleL	-0.0947993025381663	-0.272206594552873	0.0826079894765408	0.390385423435456	0.725947516157139
323	micro_ADC_CingulumcingulategyrusR	-0.182848756605296	-0.365058081952053	-0.000639431258539658	0.0476619194312494	0.36269558201341
324	micro_ADC_CingulumcingulategyrusL	-0.199135362782755	-0.381286316758522	-0.0169844088069883	0.0337733898706774	0.314100004478344
325	micro_ADC_CingulumhippocampusR	-0.271529669665367	-0.454503500458527	-0.088555838872206	0.00443246618954303	0.105182030075725
326	micro_ADC_CingulumhippocampusL	-0.0672966608666131	-0.25032734004324	0.115734018310014	0.542550276358393	0.817965002974598
327	micro_ADC_Fornix_StriaterminalisR	0.0538863068629903	-0.119527378141611	0.227299991867592	0.585831502966849	0.831727553519395
328	micro_ADC_Fornix_StriaterminalisL	0.0779079310163278	-0.101492936139194	0.25730879817185	0.449463500164745	0.754931000226223
329	micro_ADC_SuperiorlongitudinalfasciculusR	-0.146681483569165	-0.325093173240003	0.0317302061016724	0.127856175510896	0.49400776172631
330	micro_ADC_SuperiorlongitudinalfasciculusL	-0.132620126602522	-0.311874556965506	0.0466343037604627	0.194395622732828	0.587423092422685
331	micro_ADC_SuperiorfrontooccipitalfasciculusR	-0.123114545745535	-0.299504901492129	0.0532758100010589	0.177445050266314	0.555016097073582
332	micro_ADC_SuperiorfrontooccipitalfasciculusL	0.0104136427793787	-0.164700294523228	0.185527580081985	0.920621322281299	0.974794998797406
333	micro_ADC_UncinatefasciculusR	-0.240469387864573	-0.421370450526143	-0.0595683252030031	0.0265937724810463	0.288600243968224
334	micro_ADC_UncinatefasciculusL	-0.195957353103387	-0.378753569989082	-0.0131611362176923	0.0221852394851546	0.270527868513752
335	micro_ADC_TapetumR	0.183699151489835	0.0159575062545122	0.351440796725159	0.0462058820311146	0.362672583489504
336	micro_ADC_TapetumL	0.0286693414504373	-0.140633560761923	0.197972243662798	0.745643818267698	0.908753403513757
337	Dax_intra_Middlecerebellarpeduncle	-0.0901303328753267	-0.273144969721508	0.0928843039708546	0.423508994497145	0.738980290778807
338	Dax_intra_Pontine	-0.133579489655595	-0.316900196328857	0.0497412170176672	0.213806024310587	0.60682160565664
339	Dax_intra_GenuCC	-0.223606314597866	-0.406090223708447	-0.0411224054872854	0.0335292062367925	0.314100004478344
340	Dax_intra_BodyCC	-0.192275734186018	-0.375423680395047	-0.00912778797698882	0.0655111631684259	0.411237164156512
341	Dax_intra_SpleniumCC	-0.187971179334347	-0.370786813158884	-0.00515554550980896	0.0803736304487287	0.426985584687596
342	Dax_intra_Fornix	-0.0402338166406185	-0.21470195786146	0.134234324580223	0.547761612352763	0.821642418529144
343	Dax_intra_CorticospinaltractR	-0.0596965442784345	-0.24311035045445	0.123717261897581	0.543999160632145	0.817965002974598
344	Dax_intra_CorticospinaltractL	-0.0552629744493453	-0.23859144026639	0.1280654913677	0.583360659225905	0.831727553519395
345	Dax_intra_MediallemniscusR	-0.0749945323800213	-0.258235010427627	0.108245945667584	0.482139329580369	0.780427864223476
346	Dax_intra_MediallemniscusL	-0.0951716335088973	-0.278479539508387	0.0881362724905923	0.397557858185946	0.726937891114196
347	Dax_intra_InferiorcerebellarpeduncleR	-0.105606424347556	-0.287420975579015	0.0762081268839021	0.365536896155494	0.712828995914132
348	Dax_intra_InferiorcerebellarpeduncleL	-0.127605818927595	-0.309639245102524	0.0544276072473336	0.261223866183087	0.657735274905655
349	Dax_intra_SuperiorcerebellarpeduncleR	-0.0392604100819057	-0.222132025890397	0.143611205726585	0.702580626726066	0.888890604411274
350	Dax_intra_SuperiorcerebellarpeduncleL	0.0108191037941832	-0.17171604635397	0.193354253942336	0.909305786124078	0.969926171865684
351	Dax_intra_CerebralpeduncleR	-0.0586247595513318	-0.241899157115882	0.124649638013218	0.522245548419012	0.807636238447245
352	Dax_intra_CerebralpeduncleL	-0.121078196988511	-0.304240102211031	0.0620837082340082	0.198631174669738	0.589667251220863
353	Dax_intra_AnteriorlimbofinternalcapsuleR	-0.101625964822854	-0.284291128676052	0.081039199030344	0.331805510666214	0.693623580086156
354	Dax_intra_AnteriorlimbofinternalcapsuleL	-0.126655968537379	-0.309977440681672	0.0566655036069135	0.220088474193748	0.615643161058792
355	Dax_intra_.PosteriorlimbofinternalcapsuleR	-0.125468694286712	-0.308722265360066	0.0577848767866416	0.212325779595355	0.606367443787194
356	Dax_intra_PosteriorlimbofinternalcapsuleL	-0.092399031776225	-0.275552298376098	0.0907542348236481	0.321848222617546	0.687457814230196
357	Dax_intra_RetrolenticularpartofinternalcapsuleR	-0.0944903160670781	-0.277949723930479	0.0889690917963225	0.376730533629862	0.71561599082202
358	Dax_intra_RetrolenticularpartofinternalcapsuleL	-0.0769059467219808	-0.26019984550245	0.106387952058488	0.428386351770139	0.738980290778807
359	Dax_intra_AnteriorcoronaradiataR	-0.164893376755625	-0.347352902782208	0.0175661492709588	0.120164839711099	0.488624324861992
360	Dax_intra_AnteriorcoronaradiataL	-0.171499581236891	-0.354315464434555	0.0113163019607729	0.0981283787974111	0.461829318155628
361	Dax_intra_SuperiorcoronaradiataR	-0.13241256898264	-0.315304516229657	0.0504793782643769	0.224855913257112	0.619470595463303
362	Dax_intra_SuperiorcoronaradiataL	-0.129453053049539	-0.312552443678377	0.0536463375792987	0.196796050803487	0.589229412334591
363	Dax_intra_PosteriorcoronaradiataR	-0.119962927825974	-0.302811437971609	0.0628855823196612	0.274780265494181	0.667144276361848
364	Dax_intra_PosteriorcoronaradiataL	-0.111075636412872	-0.294351202999811	0.0721999301740671	0.268285318475125	0.657988057117435
365	Dax_intra_PosteriorthalamicradiationR	-0.112507937553257	-0.295578801962154	0.0705629268556393	0.292087866552812	0.668611792483886
366	Dax_intra_PosteriorthalamicradiationL	-0.131541986309464	-0.314579695111285	0.0514957224923567	0.202396237354468	0.594453666655947
367	Dax_intra_SagittalstratumR	-0.118883421049324	-0.302179873462543	0.0644130313638941	0.237948815077252	0.635888910527646
368	Dax_intra_SagittalstratumL	-0.106920459321382	-0.290078404727853	0.0762374860850891	0.266014261179597	0.657735274905655
369	Dax_intra_ExternalcapsuleR	-0.13870851408668	-0.321713074770788	0.0442960465974282	0.17372556438295	0.549115463051658
370	Dax_intra_ExternalcapsuleL	-0.0979999873881235	-0.280853820249013	0.0848538454727661	0.313715242511814	0.684469620025775
371	Dax_intra_CingulumcingulategyrusR	-0.143084992636296	-0.326401722647035	0.0402317373744424	0.185889159294523	0.571403130048188
372	Dax_intra_CingulumcingulategyrusL	-0.147383493825065	-0.330763052303384	0.0359960646532538	0.1708985253273	0.548597099461305
373	Dax_intra_CingulumhippocampusR	-0.199225095488065	-0.382212938674263	-0.0162372523018665	0.0475049999226041	0.36269558201341
374	Dax_intra_CingulumhippocampusL	-0.093660464109504	-0.276631322675179	0.0893103944561709	0.348931982744567	0.70141638815087
375	Dax_intra_Fornix_StriaterminalisR	-0.00823541865892019	-0.191519999721783	0.175049162403943	0.925954806810745	0.974794998797406
376	Dax_intra_Fornix_StriaterminalisL	-0.0019379959942278	-0.185008531168613	0.181132539180157	0.983425590271578	0.993777438590226
377	Dax_intra_SuperiorlongitudinalfasciculusR	-0.149060051860539	-0.3322084514191	0.034088347698022	0.178230268373003	0.555853867256172
378	Dax_intra_SuperiorlongitudinalfasciculusL	-0.143518658887567	-0.326842906264771	0.039805588489637	0.144255224510803	0.510001473624595
379	Dax_intra_SuperiorfrontooccipitalfasciculusR	-0.11364678082633	-0.296018461489064	0.0687248998364029	0.315947240358597	0.6869375539504
380	Dax_intra_SuperiorfrontooccipitalfasciculusL	-0.101812942456296	-0.284361936208758	0.080736051296166	0.364348691958498	0.712828995914132
381	Dax_intra_UncinatefasciculusR	-0.230093409120973	-0.413031643534373	-0.047155174707574	0.056623462901184	0.386153451916271
382	Dax_intra_UncinatefasciculusL	-0.146915909882734	-0.330260493713447	0.0364286739479788	0.125288288426152	0.488624324861992
383	Dax_intra_TapetumR	-0.0721742379906162	-0.254565541545535	0.110217065564303	0.517192558046954	0.804808369629176
384	Dax_intra_TapetumL	-0.155164339103667	-0.337700549808489	0.0273718716011558	0.136213462240305	0.502942014425742
385	Dax_extra_Middlecerebellarpeduncle	-0.0996577483146079	-0.281782404050398	0.082466907421182	0.392984160148911	0.725947516157139
386	Dax_extra_Pontine	-0.141750611387581	-0.324999531420576	0.0414983086454147	0.204105720257572	0.595831251680425
387	Dax_extra_GenuCC	-0.261629717823048	-0.443065494439591	-0.0801939412065055	0.0116864706270174	0.172364618195494
388	Dax_extra_BodyCC	-0.270802212524923	-0.453373898009987	-0.0882305270398585	0.0102499705790989	0.168315306351519
389	Dax_extra_SpleniumCC	-0.190200099611336	-0.372817551896092	-0.0075826473265807	0.0759246871022752	0.425931205093671
390	Dax_extra_Fornix	-0.0781085442579432	-0.25851078978456	0.102293701268674	0.410702662836747	0.736127095458079
391	Dax_extra_CorticospinaltractR	-0.0540162755255957	-0.237446033510662	0.129413482459471	0.609494519096244	0.841063413877193
392	Dax_extra_CorticospinaltractL	-0.0254091667750368	-0.20862870056414	0.157810367014066	0.816915410671752	0.938772815081686
393	Dax_extra_MediallemniscusR	-0.0852822430720164	-0.268620435586603	0.0980559494425698	0.44398806599486	0.753192016068609
394	Dax_extra_MediallemniscusL	-0.11461207395533	-0.297998780386261	0.0687746324756005	0.32091999014685	0.687457814230196
395	Dax_extra_InferiorcerebellarpeduncleR	-0.10554176929513	-0.287346339289976	0.0762628006997157	0.363554894682022	0.712828995914132
396	Dax_extra_InferiorcerebellarpeduncleL	-0.160681092031852	-0.342927054222829	0.0215648701591241	0.170275427851924	0.548597099461305
397	Dax_extra_SuperiorcerebellarpeduncleR	-0.0406322625437817	-0.223580840149091	0.142316315061528	0.704442094439672	0.888890604411274
398	Dax_extra_SuperiorcerebellarpeduncleL	0.0224765879808086	-0.159911332242739	0.204864508204356	0.82994482550925	0.939901217999586
399	Dax_extra_CerebralpeduncleR	-0.0288137652828394	-0.211864958543484	0.154237427977805	0.773450825464076	0.929448603457794
400	Dax_extra_CerebralpeduncleL	-0.11272918987775	-0.295426656094388	0.069968276338887	0.27652290726512	0.667144276361848
401	Dax_extra_AnteriorlimbofinternalcapsuleR	-0.0852598057648009	-0.267211820230133	0.0966922087005313	0.429499005761621	0.738980290778807
402	Dax_extra_AnteriorlimbofinternalcapsuleL	-0.129501590584796	-0.312421949661089	0.0534187684914978	0.236044851851659	0.634886832345039
403	Dax_extra_.PosteriorlimbofinternalcapsuleR	-0.14511136322318	-0.328164769023304	0.0379420425769448	0.18113016636055	0.560919224858476
404	Dax_extra_PosteriorlimbofinternalcapsuleL	-0.109580050088362	-0.292260312646674	0.0731002124699495	0.299590363636078	0.675182476029502
405	Dax_extra_RetrolenticularpartofinternalcapsuleR	-0.110850952895197	-0.294292695595154	0.0725907898047598	0.314960018061953	0.685986217349594
406	Dax_extra_RetrolenticularpartofinternalcapsuleL	-0.0990376420415178	-0.28223480878725	0.0841595247042142	0.343289794538878	0.697693764924126
407	Dax_extra_AnteriorcoronaradiataR	-0.167557464883847	-0.349062375061986	0.0139474452942922	0.107627696753583	0.469673199717266
408	Dax_extra_AnteriorcoronaradiataL	-0.192959290937855	-0.374911795503547	-0.0110067863721633	0.0607808228328569	0.405638860403238
409	Dax_extra_SuperiorcoronaradiataR	-0.139172891917512	-0.321885018659279	0.0435392348242559	0.198918199330115	0.589667251220863
410	Dax_extra_SuperiorcoronaradiataL	-0.142738529996514	-0.325426882490743	0.0399498224977157	0.168062967515033	0.547310997174381
411	Dax_extra_PosteriorcoronaradiataR	-0.12123256214569	-0.303331142230733	0.0608660179393533	0.25966856041308	0.657735274905655
412	Dax_extra_PosteriorcoronaradiataL	-0.119855785297661	-0.302446893398886	0.0627353228035644	0.248038252873514	0.648955428901773
413	Dax_extra_PosteriorthalamicradiationR	-0.0884597216732173	-0.271480536949718	0.0945610936032833	0.403253194315623	0.729362299283909
414	Dax_extra_PosteriorthalamicradiationL	-0.119543143662383	-0.302068088638886	0.0629818013141207	0.249065767151193	0.65028049666253
415	Dax_extra_SagittalstratumR	-0.125398236852104	-0.308408272841785	0.0576117991375782	0.228429944324162	0.62576313696177
416	Dax_extra_SagittalstratumL	-0.0997260748207388	-0.282423662353587	0.082971512712109	0.313049088446046	0.684212368442496
417	Dax_extra_ExternalcapsuleR	-0.151054176266469	-0.333061768426493	0.0309534158935548	0.131835149578755	0.500091995970476
418	Dax_extra_ExternalcapsuleL	-0.10220692690332	-0.283822421686433	0.0794085678797934	0.301502823517497	0.675539539945846
419	Dax_extra_CingulumcingulategyrusR	-0.17635897374374	-0.359614421636281	0.00689647414880107	0.103059422145673	0.465197992270758
420	Dax_extra_CingulumcingulategyrusL	-0.190222898819422	-0.373494379065971	-0.0069514185728729	0.0838670540185225	0.430724623107474
421	Dax_extra_CingulumhippocampusR	-0.213807953408183	-0.396632905563694	-0.0309830012526709	0.0366947458230215	0.329460739475762
422	Dax_extra_CingulumhippocampusL	-0.0860185559091784	-0.269015065684236	0.0969779538658788	0.416587449011899	0.73858723945042
423	Dax_extra_Fornix_StriaterminalisR	-0.00593691940923621	-0.189455568050223	0.17758172923175	0.951197279430976	0.985527200997892
424	Dax_extra_Fornix_StriaterminalisL	-0.000823616089032927	-0.183925523222715	0.182278291044649	0.993518073119809	0.998672691398331
425	Dax_extra_SuperiorlongitudinalfasciculusR	-0.165889484247336	-0.348933403494965	0.0171544350002935	0.127463496284189	0.49400776172631
426	Dax_extra_SuperiorlongitudinalfasciculusL	-0.172520630133324	-0.355676701731221	0.0106354414645725	0.0894856264697172	0.446712247336828
427	Dax_extra_SuperiorfrontooccipitalfasciculusR	-0.121128377311431	-0.30309805214171	0.0608412975188478	0.281621634606709	0.668611792483886
428	Dax_extra_SuperiorfrontooccipitalfasciculusL	-0.0950919902446425	-0.276439398718598	0.0862554182293127	0.400897260754742	0.72720898462488
429	Dax_extra_UncinatefasciculusR	-0.211845452501581	-0.394704489152431	-0.0289864158507306	0.0733240717498987	0.425349562859247
430	Dax_extra_UncinatefasciculusL	-0.148625017459146	-0.331993357788764	0.0347433228704723	0.125107124174639	0.488624324861992
431	Dax_extra_TapetumR	0.0261553836877337	-0.154641434449397	0.206952201824865	0.80829122043397	0.938772815081686
432	Dax_extra_TapetumL	-0.0998177740012066	-0.279663022524362	0.0800274745219488	0.322796698027961	0.687457814230196
433	mk_Middlecerebellarpeduncle	-0.0887726384552933	-0.26195520429837	0.0844099273877833	0.335191889187232	0.697199129509443
434	mk_Pontine	0.0882886210794874	-0.0936422132151324	0.270219455374107	0.192081038504089	0.583441282322715
435	mk_GenuCC	0.162667913466543	-0.0150170928467428	0.34035291977983	0.0659033916917487	0.411237164156512
436	mk_BodyCC	0.254649266532584	0.0779991353448493	0.431299397720319	0.000518057006789969	0.0258614057789552
437	mk_SpleniumCC	0.10677602772322	-0.0702041257607254	0.283756181207166	0.162316875832583	0.5399588543571
438	mk_Fornix	-0.134077641441645	-0.294645224126617	0.0264899412433273	0.0387783173107359	0.340812253547876
439	mk_CorticospinaltractR	0.0871040549836448	-0.0936119199785724	0.267820029945862	0.224474530109413	0.619470595463303
440	mk_CorticospinaltractL	0.0778079533776212	-0.103403038086141	0.259018944841384	0.327749950274649	0.689767180341926
441	mk_MediallemniscusR	-0.119461970323687	-0.302113751108496	0.0631898104611226	0.117653722547511	0.486198164699646
442	mk_MediallemniscusL	-0.130151816927643	-0.312667165591273	0.0523635317359881	0.0780493523646504	0.426722841266154
443	mk_InferiorcerebellarpeduncleR	-0.163258642155517	-0.344338450648062	0.0178211663370283	0.0700482655580509	0.425349562859247
444	mk_InferiorcerebellarpeduncleL	-0.0710197732730986	-0.25201400977096	0.109974463224763	0.413716682354165	0.737020478639548
445	mk_SuperiorcerebellarpeduncleR	-0.22723617217584	-0.409767825423468	-0.0447045189282114	0.00565080631075723	0.11753677126375
446	mk_SuperiorcerebellarpeduncleL	-0.150920991924466	-0.333430348351791	0.0315883645028586	0.0575289709560753	0.390196498658598
447	mk_CerebralpeduncleR	-0.0117492731222988	-0.192758158244774	0.169259612000176	0.863029660975658	0.954931646087147
448	mk_CerebralpeduncleL	0.0725662260754398	-0.108891947084809	0.254024399235688	0.318306537671722	0.687222910309999
449	mk_AnteriorlimbofinternalcapsuleR	0.0581322891206954	-0.122221786531888	0.238486364773278	0.428779921893927	0.738980290778807
450	mk_AnteriorlimbofinternalcapsuleL	-0.000644811161336643	-0.181983205623752	0.180693583301078	0.993518131264074	0.998672691398331
451	mk_.PosteriorlimbofinternalcapsuleR	0.0313620956665726	-0.150635887720372	0.213360079053517	0.643104040092447	0.861648946055427
452	mk_PosteriorlimbofinternalcapsuleL	-0.000518643640300505	-0.181524445915804	0.180487158635203	0.995135848941103	0.998672691398331
453	mk_RetrolenticularpartofinternalcapsuleR	-0.0579631829112071	-0.235875908199928	0.119949542377514	0.451200858377579	0.754931000226223
454	mk_RetrolenticularpartofinternalcapsuleL	-0.0391317833604236	-0.219996445263436	0.141732878542589	0.58362262511356	0.831727553519395
455	mk_AnteriorcoronaradiataR	0.131917942977549	-0.0390948228743392	0.302930708829437	0.0959318941029032	0.460473091693935
456	mk_AnteriorcoronaradiataL	0.107509393588584	-0.0653191154782669	0.280337902655435	0.218838173887145	0.615643161058792
457	mk_SuperiorcoronaradiataR	0.115172343945518	-0.0589689888254377	0.289313676716474	0.124778869336937	0.488624324861992
458	mk_SuperiorcoronaradiataL	0.0861515850355027	-0.08942584414739	0.261729014218395	0.291018292810152	0.668611792483886
459	mk_PosteriorcoronaradiataR	0.0665687666612065	-0.106184651026957	0.23932218434937	0.397835400345349	0.726937891114196
460	mk_PosteriorcoronaradiataL	0.0831046203430072	-0.0935410107454619	0.259750251431476	0.299699926248286	0.675182476029502
461	mk_PosteriorthalamicradiationR	-0.0190112528100205	-0.196719073363464	0.158696567743423	0.821393641633478	0.938772815081686
462	mk_PosteriorthalamicradiationL	-0.0170367624294499	-0.194001580686932	0.159928055828032	0.833871399631586	0.940059461694865
463	mk_SagittalstratumR	0.0521322855036794	-0.125470194385604	0.229734765392963	0.501652818244622	0.797532123782533
464	mk_SagittalstratumL	0.0230844178933634	-0.153894033400017	0.200062869186744	0.769788549140134	0.927312846840625
465	mk_ExternalcapsuleR	0.0716088014584353	-0.109782859764399	0.253000462681269	0.369786703002306	0.712828995914132
466	mk_ExternalcapsuleL	0.048724213299962	-0.133675963899701	0.231124390499625	0.535821141525312	0.814500346679159
467	mk_CingulumcingulategyrusR	0.0142218715826447	-0.162588046147087	0.191031789312376	0.848091092641394	0.947553879692444
468	mk_CingulumcingulategyrusL	0.00955457415159514	-0.166580681308496	0.185689829611686	0.901828959663969	0.96690940005209
469	mk_CingulumhippocampusR	0.066184904364633	-0.114281351283183	0.246651160012449	0.344214681726264	0.697693764924126
470	mk_CingulumhippocampusL	0.10157117054799	-0.0783981358016495	0.28154047689763	0.116665364527541	0.486198164699646
471	mk_Fornix_StriaterminalisR	-0.0544301267738686	-0.233383592150557	0.12452333860282	0.374692164518967	0.712828995914132
472	mk_Fornix_StriaterminalisL	-0.0790591078983874	-0.258225110206137	0.100106894409362	0.254744184968649	0.65327218385265
473	mk_SuperiorlongitudinalfasciculusR	0.0514555153025804	-0.126123533112573	0.229034563717733	0.543449627866426	0.817965002974598
474	mk_SuperiorlongitudinalfasciculusL	-0.00865367400863491	-0.187548789531057	0.170241441513787	0.924355030806055	0.974794998797406
475	mk_SuperiorfrontooccipitalfasciculusR	0.0255265079112021	-0.152580972459683	0.203633988282087	0.761361808405963	0.921609638109255
476	mk_SuperiorfrontooccipitalfasciculusL	0.0595720209579335	-0.118627038330641	0.237771080246508	0.506612172301066	0.798493678679869
477	mk_UncinatefasciculusR	0.120602149963835	-0.0614200980443706	0.302624397972041	0.116501252289248	0.486198164699646
478	mk_UncinatefasciculusL	0.134334461366904	-0.0461039727248038	0.314772895458612	0.118951324834483	0.488624324861992
479	mk_TapetumR	-0.165148778629643	-0.328909735106051	-0.00138782215323591	0.0406055960830271	0.352346454778618
480	mk_TapetumL	-0.00402697810626232	-0.172732203125954	0.16467824691343	0.957829420898249	0.985527200997892
481	rk_Middlecerebellarpeduncle	-0.0919245474678078	-0.267545212786039	0.0836961178504236	0.291559441781167	0.668611792483886
482	rk_Pontine	0.0363829158354637	-0.146108789951992	0.218874621622919	0.659457532876756	0.867231824057104
483	rk_GenuCC	0.0842707352054555	-0.0957251333343606	0.264266603745272	0.377899174898297	0.716744939624733
484	rk_BodyCC	0.224914573637027	0.0493014524658921	0.400527694808162	0.00958538730831472	0.160791875729712
485	rk_SpleniumCC	0.105191172921844	-0.0750059175409534	0.285388263384642	0.224813266872712	0.619470595463303
486	rk_Fornix	-0.161655957161699	-0.310203157867513	-0.0131087564558859	0.0225591502588041	0.270527868513752
487	rk_CorticospinaltractR	0.0852206058410541	-0.0926976510471071	0.263138862729215	0.27728073075215	0.667144276361848
488	rk_CorticospinaltractL	0.0774729578678009	-0.1018767458445	0.256822661580102	0.383080277240519	0.724369978782073
489	rk_MediallemniscusR	-0.160639491234116	-0.342493782270477	0.0212147998022449	0.0722329674050893	0.425349562859247
490	rk_MediallemniscusL	-0.205901865490026	-0.387468581908614	-0.0243351490714382	0.0143723213701639	0.197106121647963
491	rk_InferiorcerebellarpeduncleR	-0.156133396348541	-0.33472478823342	0.0224579955363382	0.0808751594167256	0.426985584687596
492	rk_InferiorcerebellarpeduncleL	-0.116269353962426	-0.295563761378354	0.0630250534535027	0.19394017485725	0.587423092422685
493	rk_SuperiorcerebellarpeduncleR	-0.34225244411699	-0.522914316921346	-0.161590571312633	0.000291916789191934	0.0191743238374492
494	rk_SuperiorcerebellarpeduncleL	-0.210831903471692	-0.391849181508849	-0.0298146254345345	0.0171110441352021	0.222443573757628
495	rk_CerebralpeduncleR	-0.0248879413229906	-0.203342556697523	0.153566674051542	0.781336044729088	0.929448603457794
496	rk_CerebralpeduncleL	0.130370657713577	-0.048046294343943	0.308787609771098	0.141924866016952	0.510001473624595
497	rk_AnteriorlimbofinternalcapsuleR	0.104648119538242	-0.0715793065087326	0.280875545585217	0.245281095176158	0.643089930209759
498	rk_AnteriorlimbofinternalcapsuleL	0.0395640234447983	-0.138603562902117	0.217731609791713	0.704223675228207	0.888890604411274
499	rk_.PosteriorlimbofinternalcapsuleR	0.197646014494652	0.0152020206155375	0.380090008373767	0.0292433376626424	0.294320043572401
500	rk_PosteriorlimbofinternalcapsuleL	0.17550233490781	-0.00591337976669071	0.35691804958231	0.075146232722496	0.425349562859247
501	rk_RetrolenticularpartofinternalcapsuleR	-0.153574218185636	-0.331757567305468	0.0246091309341951	0.080919997656353	0.426985584687596
502	rk_RetrolenticularpartofinternalcapsuleL	-0.0278979302507942	-0.207089271823066	0.151293411321478	0.75322853605423	0.913536650141574
503	rk_AnteriorcoronaradiataR	0.14958706864066	-0.0215881432190567	0.320762280500376	0.0748056780055512	0.425349562859247
504	rk_AnteriorcoronaradiataL	0.101543428084943	-0.0700311584121511	0.273118014582038	0.277442211083172	0.667144276361848
505	rk_SuperiorcoronaradiataR	0.136683699400579	-0.0408805473119998	0.314247946113158	0.0934830703022831	0.457517144067644
506	rk_SuperiorcoronaradiataL	0.0599371969728084	-0.118472260557891	0.238346654503508	0.468751917343592	0.77263693468395
507	rk_PosteriorcoronaradiataR	-0.00411643375761021	-0.182090045966894	0.173857178451674	0.959931938501316	0.985527200997892
508	rk_PosteriorcoronaradiataL	0.0843588613128768	-0.0946443542241023	0.263362076849856	0.336016731193217	0.697328871232907
509	rk_PosteriorthalamicradiationR	-0.0817553470807712	-0.251403543185777	0.0878928490242348	0.341317343417979	0.697693764924126
510	rk_PosteriorthalamicradiationL	-0.0778611932739855	-0.245834278140272	0.0901118915923014	0.367905839200788	0.712828995914132
511	rk_SagittalstratumR	0.097056875885566	-0.0773526946155832	0.271466446386715	0.292141212014072	0.668611792483886
512	rk_SagittalstratumL	0.0143052599362399	-0.160308637518167	0.188919157390646	0.876779176485801	0.957637369233055
513	rk_ExternalcapsuleR	0.102531626464406	-0.0750028088769397	0.280066061805751	0.261755714880867	0.657735274905655
514	rk_ExternalcapsuleL	0.11789819488717	-0.0611728225420384	0.296969212316378	0.236556391859329	0.634886832345039
515	rk_CingulumcingulategyrusR	0.0793223521568171	-0.0956925589630889	0.254337263276723	0.370714494760223	0.712828995914132
516	rk_CingulumcingulategyrusL	0.0598763751140982	-0.115412972187308	0.235165722415505	0.524318820491712	0.807839367868711
517	rk_CingulumhippocampusR	0.0418248166708908	-0.136754608612889	0.220404241954671	0.650440265984973	0.861762087963245
518	rk_CingulumhippocampusL	0.0405679344986058	-0.137867909490116	0.219003778487328	0.65019318227399	0.861762087963245
519	rk_Fornix_StriaterminalisR	-0.1052902224134	-0.275408059937825	0.0648276151110258	0.165207239620362	0.542575355384768
520	rk_Fornix_StriaterminalisL	-0.123725972248144	-0.293901682854633	0.0464497383583458	0.130312796271528	0.498836602757632
521	rk_SuperiorlongitudinalfasciculusR	-0.0765378948127346	-0.25612841002556	0.10305262040009	0.405615988541741	0.731695422346289
522	rk_SuperiorlongitudinalfasciculusL	-0.0966437700238331	-0.275629110913815	0.082341570866149	0.310747927030356	0.683974273251999
523	rk_SuperiorfrontooccipitalfasciculusR	-0.0600921326478385	-0.240730730872641	0.120546465576964	0.560697016704798	0.825665241074523
524	rk_SuperiorfrontooccipitalfasciculusL	-0.133496185823136	-0.310373133792544	0.0433807621462708	0.109733218453504	0.475510613298519
525	rk_UncinatefasciculusR	0.13709078455074	-0.043180200258498	0.317361769359977	0.16033138631162	0.539335768509169
526	rk_UncinatefasciculusL	0.105200766504683	-0.0756129511763125	0.286014484185678	0.268526179432704	0.657988057117435
527	rk_TapetumR	-0.224787394017611	-0.391606019887923	-0.0579687681472992	0.004803986950574	0.105182030075725
528	rk_TapetumL	-0.106420086584769	-0.279815169022354	0.0669749958528162	0.196093641185677	0.589229412334591
529	ak_Middlecerebellarpeduncle	-0.0999180874195901	-0.282321350109036	0.0824851752698557	0.250882113799093	0.65141034094586
530	ak_Pontine	0.0404963442459483	-0.142432282860649	0.223424971352545	0.607053497775407	0.838984236128137
531	ak_GenuCC	0.229818745196045	0.0466620805500687	0.41297540984202	0.00546416033067162	0.115580882926749
532	ak_BodyCC	0.141448176231435	-0.0416680338735159	0.324564386336386	0.0142414228899865	0.197106121647963
533	ak_SpleniumCC	0.226019528689307	0.0433021830793845	0.408736874299229	0.000260459019063627	0.0191207562230239
534	ak_Fornix	-0.0396185420279499	-0.217311089325435	0.138074005269535	0.429017575662371	0.738980290778807
535	ak_CorticospinaltractR	0.0191563296138365	-0.164155248837371	0.202467908065044	0.796268423407413	0.935579334480634
536	ak_CorticospinaltractL	0.0304433650966396	-0.152842907414375	0.213729637607654	0.675412267674556	0.881709738554232
537	ak_MediallemniscusR	-0.0529752514580596	-0.235619640561957	0.129669137645838	0.451264844686508	0.754931000226223
538	ak_MediallemniscusL	0.0190960749433322	-0.164062311509126	0.20225446139579	0.80629321541079	0.937794904783473
539	ak_InferiorcerebellarpeduncleR	-0.0640519224631282	-0.242361746962598	0.114257902036342	0.472446361347904	0.773770418585543
540	ak_InferiorcerebellarpeduncleL	0.0991668598009424	-0.0805183309404126	0.278852050542297	0.252155824873537	0.651533063027275
541	ak_SuperiorcerebellarpeduncleR	0.053572533417572	-0.128418154877025	0.235563221712169	0.419903598693827	0.738980290778807
542	ak_SuperiorcerebellarpeduncleL	0.022626288021975	-0.159508001477098	0.204760577521048	0.706929169626965	0.888890604411274
543	ak_CerebralpeduncleR	0.0943861615002191	-0.0887214819420674	0.277493804942506	0.0730351072860705	0.425349562859247
544	ak_CerebralpeduncleL	0.0802524300904654	-0.102743323091636	0.263248183272567	0.172982179072313	0.549115463051658
545	ak_AnteriorlimbofinternalcapsuleR	-0.0312554041920768	-0.205976303446564	0.14346549506241	0.50603624384755	0.798493678679869
546	ak_AnteriorlimbofinternalcapsuleL	-0.0162942431980618	-0.195318628066198	0.162730141670075	0.770868833213415	0.927718711523955
547	ak_.PosteriorlimbofinternalcapsuleR	0.00485194830405669	-0.178077819048975	0.187781715657088	0.925939627205715	0.974794998797406
548	ak_PosteriorlimbofinternalcapsuleL	0.00905306563049951	-0.173555686891711	0.19166181815271	0.878083721343484	0.957637369233055
549	ak_RetrolenticularpartofinternalcapsuleR	0.010681231159913	-0.170391144151599	0.191753606471425	0.874630063117077	0.957637369233055
550	ak_RetrolenticularpartofinternalcapsuleL	-0.00996797067980046	-0.193061433414355	0.173125492054754	0.873903021109784	0.957637369233055
551	ak_AnteriorcoronaradiataR	0.192478284373134	0.0185305844894744	0.366425984256794	0.00736149407494555	0.139199160689879
552	ak_AnteriorcoronaradiataL	0.164034798051448	-0.0142763964761915	0.342345992579088	0.0432846425392037	0.355816871100106
553	ak_SuperiorcoronaradiataR	0.195446295557616	0.0218257009936485	0.369066890121583	0.00966297330106443	0.160791875729712
554	ak_SuperiorcoronaradiataL	0.114913380631058	-0.0595555836439456	0.289382344906062	0.139084092603587	0.506055240726753
555	ak_PosteriorcoronaradiataR	0.109304396783415	-0.0586463472359725	0.277255140802802	0.162601417998439	0.5399588543571
556	ak_PosteriorcoronaradiataL	0.0723353789605322	-0.101803254629883	0.246474012550948	0.356274365462731	0.708982115600034
557	ak_PosteriorthalamicradiationR	-0.0549596396228474	-0.231771145648051	0.121851866402356	0.488041218838007	0.784891032358031
558	ak_PosteriorthalamicradiationL	-0.019305734194486	-0.198958046119061	0.160346577730089	0.795110436216663	0.935579334480634
559	ak_SagittalstratumR	0.0303951903701708	-0.150707944228753	0.211498324969094	0.628228524712488	0.853132969359287
560	ak_SagittalstratumL	0.00827309787822088	-0.172082958792327	0.188629154548769	0.899890195406238	0.965660330066195
561	ak_ExternalcapsuleR	0.117834929503906	-0.0631775435048416	0.298847402512654	0.0735618798235033	0.425349562859247
562	ak_ExternalcapsuleL	0.0322948486356193	-0.150339788938546	0.214929486209784	0.612389619859188	0.841698508352717
563	ak_CingulumcingulategyrusR	-0.0342226939227835	-0.213628689219168	0.145183301373601	0.604438990986335	0.836559326764552
564	ak_CingulumcingulategyrusL	-0.00429891107698928	-0.183662111134626	0.175064288980647	0.946857119494678	0.98552323946806
565	ak_CingulumhippocampusR	0.100186694743894	-0.0827348922290777	0.283108281716866	0.123794703440472	0.488624324861992
566	ak_CingulumhippocampusL	0.130547268406741	-0.0521047189229258	0.313199255736408	0.0540614165928592	0.376246756030232
567	ak_Fornix_StriaterminalisR	0.0245179418279706	-0.158906684471731	0.207942568127672	0.717315099621368	0.897902953187029
568	ak_Fornix_StriaterminalisL	-0.0120485803166657	-0.195018202356347	0.170921041723015	0.861297446074231	0.954931646087147
569	ak_SuperiorlongitudinalfasciculusR	0.0838106272827115	-0.0851146941272293	0.252735948692652	0.268889350264337	0.657988057117435
570	ak_SuperiorlongitudinalfasciculusL	0.0253322822503864	-0.150609356488219	0.201273920988992	0.747531239628727	0.910164865421124
571	ak_SuperiorfrontooccipitalfasciculusR	0.0299201697778153	-0.135719431479691	0.195559771035321	0.631977810099149	0.856360811078978
572	ak_SuperiorfrontooccipitalfasciculusL	-0.0988898984866498	-0.266380921270074	0.0686011242967739	0.208825573188964	0.599113368597302
573	ak_UncinatefasciculusR	0.0149531736811211	-0.168010509549896	0.197916856912138	0.802919529785879	0.936489320722222
574	ak_UncinatefasciculusL	0.067550294124865	-0.114650581192017	0.249751169441747	0.368708158819421	0.712828995914132
575	ak_TapetumR	-0.0639355107289195	-0.239276094777226	0.111405073319387	0.47894220242274	0.779295786992934
576	ak_TapetumL	0.193931541172561	0.0195039795823608	0.368359102762762	0.013538472847643	0.191994354561292
577	FA_Middlecerebellarpeduncle	0.0526235716647992	-0.121110332902055	0.226357476231653	0.505998043050514	0.798493678679869
578	FA_Pontine	-0.0635963815643712	-0.245548059752666	0.118355296623924	0.528543284514129	0.810313742523556
579	FA_GenuCC	0.129686495422382	-0.0374837259108982	0.296856716755661	0.0867208720408076	0.43994978986556
580	FA_BodyCC	0.239240187928548	0.068533809536107	0.409946566320989	0.00338421849526061	0.0959887427746646
581	FA_SpleniumCC	0.043503135788653	-0.130600568549579	0.217606840126885	0.566461055545583	0.826015018509909
582	FA_Fornix	-0.196050946767158	-0.34803912170871	-0.0440627718256054	0.0117395773610713	0.172364618195494
583	FA_CorticospinaltractR	0.0794663283770934	-0.0979400134872977	0.256872670241485	0.345492585515313	0.697693764924126
584	FA_CorticospinaltractL	0.00821918753015312	-0.170264578277524	0.186702953337831	0.926243050310588	0.974794998797406
585	FA_MediallemniscusR	-0.159564476695216	-0.337011628481379	0.0178826750909473	0.104120450945814	0.465743092402782
586	FA_MediallemniscusL	-0.164092879485302	-0.341538484473051	0.0133527255024466	0.0851457075279921	0.435499356536616
587	FA_InferiorcerebellarpeduncleR	-0.0482564243818194	-0.21925629335425	0.122743444590611	0.548447659841248	0.821683888933827
588	FA_InferiorcerebellarpeduncleL	-0.132091113483453	-0.303043199538191	0.0388609725712853	0.112812384067036	0.483813935792651
589	FA_SuperiorcerebellarpeduncleR	-0.271544326792361	-0.452558036177507	-0.0905306174072143	0.00170231767005861	0.0590136792286986
590	FA_SuperiorcerebellarpeduncleL	-0.31102282291107	-0.490915261678628	-0.131130384143512	0.00062913593258558	0.0273519045357153
591	FA_CerebralpeduncleR	0.0140377081919232	-0.160498133177145	0.188573549560991	0.872452816400726	0.957637369233055
592	FA_CerebralpeduncleL	0.132505478313464	-0.0381268718372023	0.303137828464129	0.0969426254963752	0.461814354947323
593	FA_AnteriorlimbofinternalcapsuleR	0.176276801206586	0.00198750869780426	0.350566093715368	0.0449967466248811	0.357681145145552
594	FA_AnteriorlimbofinternalcapsuleL	0.200234086829922	0.0256957268773773	0.374772446782468	0.0617965133010905	0.408053167194502
595	FA_.PosteriorlimbofinternalcapsuleR	0.161577099165311	-0.0187286462915939	0.341882844622215	0.0703132304590269	0.425349562859247
596	FA_PosteriorlimbofinternalcapsuleL	0.219466702856135	0.0383738096494871	0.400559596062783	0.0121482570345342	0.176290985803472
597	FA_RetrolenticularpartofinternalcapsuleR	0.00400999778292095	-0.174652482624825	0.182672478190667	0.962506235805719	0.985527200997892
598	FA_RetrolenticularpartofinternalcapsuleL	0.0318249909496222	-0.144574365885356	0.208224347784601	0.71403892126855	0.895111559646819
599	FA_AnteriorcoronaradiataR	0.136298217818825	-0.0285315081577655	0.301127943795415	0.108833256195553	0.4732540199723
600	FA_AnteriorcoronaradiataL	0.138723257705206	-0.0237909419775275	0.301237457387939	0.105411626515422	0.466502517344846
601	FA_SuperiorcoronaradiataR	-0.0211354851037231	-0.199233772147437	0.15696280193999	0.836110578911298	0.940059461694865
602	FA_SuperiorcoronaradiataL	0.0340779100173016	-0.143417210222997	0.2115730302576	0.722011076674846	0.900422032896808
603	FA_PosteriorcoronaradiataR	-0.0478862536015576	-0.226909209837394	0.131136702634278	0.591861747877284	0.831932804502233
604	FA_PosteriorcoronaradiataL	0.0657998864993923	-0.112824181351868	0.244423954350653	0.477647631811002	0.779221234640693
605	FA_PosteriorthalamicradiationR	-0.0968539143172968	-0.260030700516751	0.0663228718821575	0.231535723915671	0.63229011695133
606	FA_PosteriorthalamicradiationL	-0.0960168416286885	-0.259830968711891	0.0677972854545143	0.241839546365386	0.638088274553914
607	FA_SagittalstratumR	0.111551864325074	-0.0588813061755727	0.281985034825721	0.204779768295025	0.595831251680425
608	FA_SagittalstratumL	-0.0200233534649093	-0.190494282243569	0.15044757531375	0.819938461001634	0.938772815081686
609	FA_ExternalcapsuleR	0.254306396964729	0.0816665206705706	0.426946273258887	0.00476863496361062	0.105182030075725
610	FA_ExternalcapsuleL	0.206991855414837	0.0330671848053049	0.380916526024369	0.033387523381955	0.314100004478344
611	FA_CingulumcingulategyrusR	0.162007004076105	-0.0147668057761278	0.338780813928338	0.074859775926214	0.425349562859247
612	FA_CingulumcingulategyrusL	0.0830198051211167	-0.0920779806683387	0.258117590910572	0.367864700981885	0.712828995914132
613	FA_CingulumhippocampusR	0.240174362996033	0.0620933877597494	0.418255338232317	0.0115512954558109	0.172364618195494
614	FA_CingulumhippocampusL	0.197180040167	0.0191256756604821	0.375234404673519	0.0435883972793942	0.355816871100106
615	FA_Fornix_StriaterminalisR	-0.0907971436350174	-0.249577512317355	0.0679832250473199	0.30006285930787	0.675182476029502
616	FA_Fornix_StriaterminalisL	-0.142975033926764	-0.304636289395655	0.018686221542127	0.0982971486735604	0.461829318155628
617	FA_SuperiorlongitudinalfasciculusR	-0.136154108123412	-0.315912633967614	0.0436044177207901	0.160850237037049	0.53962660167268
618	FA_SuperiorlongitudinalfasciculusL	-0.0513279444850208	-0.230855673051417	0.128199784081375	0.611253618899531	0.841063413877193
619	FA_SuperiorfrontooccipitalfasciculusR	-0.118620950759132	-0.299057562076823	0.0618156605585584	0.239470904697611	0.638088274553914
620	FA_SuperiorfrontooccipitalfasciculusL	-0.0433124405729097	-0.225687801763512	0.139062920617692	0.650795371109114	0.861762087963245
621	FA_UncinatefasciculusR	0.39238427575743	0.211293644223833	0.573474907291026	8.8531987264767e-05	0.00789199429331637
622	FA_UncinatefasciculusL	0.0763148273971629	-0.105939177845348	0.258568832639673	0.450211041184655	0.754931000226223
623	FA_TapetumR	-0.258988851616039	-0.42405512897365	-0.0939225742584277	0.00151664029697416	0.0562593304201626
624	FA_TapetumL	-0.196228458285583	-0.367984580838575	-0.0244723357325911	0.024047119360371	0.272825499652209
625	MD_Middlecerebellarpeduncle	-0.0442472353574515	-0.227783649135369	0.139289178420466	0.676390386285082	0.882063952020671
626	MD_Pontine	-0.0960099750993262	-0.278229324700631	0.0862093745019784	0.263559295369593	0.657735274905655
627	MD_GenuCC	-0.25076959784962	-0.412818687957106	-0.0887205077421344	0.000479803056339019	0.024949758929629
628	MD_BodyCC	-0.378719940176772	-0.542348087741252	-0.215091792612292	1.72274806633662e-07	7.16663195596032e-05
629	MD_SpleniumCC	-0.129887179903123	-0.299007994521082	0.0392336347148348	0.0783009059695106	0.426722841266154
630	MD_Fornix	0.136951901402666	-0.0099116087765293	0.283815411581861	0.0734828250069376	0.425349562859247
631	MD_CorticospinaltractR	-0.0311611090322496	-0.214125429640661	0.151803211576162	0.707266322259932	0.888890604411274
632	MD_CorticospinaltractL	0.0493879432513311	-0.133721772460048	0.23249765896271	0.610699460799599	0.841063413877193
633	MD_MediallemniscusR	0.0749604792676825	-0.107508965793761	0.257429924329126	0.43428516275436	0.742618133935357
634	MD_MediallemniscusL	0.0778350550204025	-0.104250848711796	0.259920958752602	0.420229742300172	0.738980290778807
635	MD_InferiorcerebellarpeduncleR	-0.0403809452660274	-0.223400199710277	0.142638309178222	0.674120659455651	0.880945113089689
636	MD_InferiorcerebellarpeduncleL	-0.0492998180366745	-0.229922745523893	0.131323109450544	0.582194289951695	0.831727553519395
637	MD_SuperiorcerebellarpeduncleR	0.162954363030071	-0.0202845617200201	0.346193287780162	0.0951204302197133	0.459408819402687
638	MD_SuperiorcerebellarpeduncleL	0.246157654234722	0.063414916342062	0.428900392127382	0.00948333437710734	0.160791875729712
639	MD_CerebralpeduncleR	0.118532035558274	-0.0628632722935606	0.299927343410108	0.124489762123603	0.488624324861992
640	MD_CerebralpeduncleL	0.0170250749146161	-0.162071792413917	0.196121942243149	0.831550078797021	0.940041331362344
641	MD_AnteriorlimbofinternalcapsuleR	-0.0499593113490926	-0.218533267013659	0.118614644315473	0.483523713372116	0.781654914881348
642	MD_AnteriorlimbofinternalcapsuleL	-0.0132335999612112	-0.185884588911094	0.159417388988672	0.914520770673166	0.972087638265377
643	MD_.PosteriorlimbofinternalcapsuleR	-0.0790984692438284	-0.258566322638726	0.100369384151069	0.326087976687418	0.688803116911953
644	MD_PosteriorlimbofinternalcapsuleL	0.00891126269297998	-0.168409277799701	0.186231803185661	0.924078076873219	0.974794998797406
645	MD_RetrolenticularpartofinternalcapsuleR	-0.0423634964646213	-0.218023792412578	0.133296799483336	0.628110202091051	0.853132969359287
646	MD_RetrolenticularpartofinternalcapsuleL	-0.0184257355603773	-0.194753771822688	0.157902300701933	0.839537030208468	0.941367667295748
647	MD_AnteriorcoronaradiataR	-0.112802592477331	-0.277224879545662	0.0516196945909997	0.124514833844353	0.488624324861992
648	MD_AnteriorcoronaradiataL	-0.0572037072222773	-0.224251731185028	0.109844316740474	0.601957788610586	0.836559326764552
649	MD_SuperiorcoronaradiataR	-0.0869562072095134	-0.255079522991259	0.0811671085722318	0.288435754858706	0.668611792483886
650	MD_SuperiorcoronaradiataL	-0.0591532565159116	-0.226196790546405	0.107890277514582	0.539382392874359	0.817921295634508
651	MD_PosteriorcoronaradiataR	-0.0315887214785702	-0.19762407167992	0.13444662872278	0.701992095918554	0.888890604411274
652	MD_PosteriorcoronaradiataL	-0.0395912214008702	-0.209165978416727	0.129983535614986	0.637381809940688	0.858030106742573
653	MD_PosteriorthalamicradiationR	0.0532930390316389	-0.121231893435652	0.22781797149893	0.558662311166162	0.825592125696417
654	MD_PosteriorthalamicradiationL	-2.05683071170303e-05	-0.170944178779494	0.17090304216526	0.999799171760616	0.999799171760616
655	MD_SagittalstratumR	-0.0878402021557721	-0.260227998375849	0.0845475940643053	0.300001597509778	0.675182476029502
656	MD_SagittalstratumL	-0.0109148616089556	-0.183308252546304	0.161478529328393	0.887134019199824	0.95813862549402
657	MD_ExternalcapsuleR	-0.153614862853222	-0.323797670611863	0.0165679449054186	0.0217479914143267	0.270173178404662
658	MD_ExternalcapsuleL	-0.026993883688735	-0.199335383699101	0.145347616321631	0.832974750235481	0.940059461694865
659	MD_CingulumcingulategyrusR	-0.136254190644431	-0.315837523151557	0.0433291418626949	0.0953420546677051	0.459408819402687
660	MD_CingulumcingulategyrusL	-0.128118390247067	-0.307753516089804	0.0515167355956694	0.130704782934091	0.498836602757632
661	MD_CingulumhippocampusR	-0.22674757315374	-0.409519768312932	-0.0439753779945485	0.00411393638315457	0.105182030075725
662	MD_CingulumhippocampusL	-0.0146213416385753	-0.197315714575643	0.168073031298492	0.890312641162023	0.958352570871677
663	MD_Fornix_StriaterminalisR	0.136174178891781	-0.029287323159701	0.301635680943264	0.143902651935537	0.510001473624595
664	MD_Fornix_StriaterminalisL	0.18637796702275	0.0103013396635453	0.362454594381955	0.117520482953186	0.486198164699646
665	MD_SuperiorlongitudinalfasciculusR	-0.0993362837508792	-0.271477811316161	0.0728052438144031	0.25095085619199	0.65141034094586
666	MD_SuperiorlongitudinalfasciculusL	-0.0412733723203316	-0.215256571573674	0.132709826933011	0.702955007128742	0.888890604411274
667	MD_SuperiorfrontooccipitalfasciculusR	-0.0843192288744215	-0.25283232580754	0.0841938680586973	0.281978757457712	0.668611792483886
668	MD_SuperiorfrontooccipitalfasciculusL	0.0228913732299409	-0.148223617328609	0.19400636378849	0.863111295501845	0.954931646087147
669	MD_UncinatefasciculusR	-0.182614974628282	-0.362733801819755	-0.00249614743680926	0.0281079561786037	0.294203687914451
670	MD_UncinatefasciculusL	-0.200723962940053	-0.38253548144518	-0.0189124444349272	0.0217699577817435	0.270173178404662
671	MD_TapetumR	0.207074206848165	0.041942292541797	0.372206121154533	0.0192933920650522	0.245695441808012
672	MD_TapetumL	0.0395198324108538	-0.12932949240639	0.208369157228097	0.658641901289843	0.867231824057104
673	RD_Middlecerebellarpeduncle	-0.061847779788128	-0.2425623821006	0.118866822524344	0.532441078359153	0.811338786071091
674	RD_Pontine	-0.0572695083371321	-0.239311321473121	0.124772304798857	0.516863632296231	0.804808369629176
675	RD_GenuCC	-0.186115447493715	-0.34984026566533	-0.0223906293221003	0.0111678494928789	0.172143738399058
676	RD_BodyCC	-0.321317981362037	-0.487336510214286	-0.155299452509787	2.86464321062461e-05	0.00357507472685952
677	RD_SpleniumCC	-0.08383772331571	-0.255182144014598	0.0875066973831778	0.267278704226508	0.657916810403712
678	RD_Fornix	0.155984839697734	0.00756066902224425	0.304409010373224	0.0470522303917278	0.36269558201341
679	RD_CorticospinaltractR	-0.0618860747491449	-0.242798292350573	0.119026142852283	0.450370584564033	0.754931000226223
680	RD_CorticospinaltractL	0.0209277763719573	-0.160352038067403	0.202207590811317	0.824549251855126	0.939364007532344
681	RD_MediallemniscusR	0.137829038399203	-0.0426502892845314	0.318308366082938	0.177175373537379	0.555016097073582
682	RD_MediallemniscusL	0.142667139084647	-0.0374915480240982	0.322825826193393	0.149892036974372	0.515006214018564
683	RD_InferiorcerebellarpeduncleR	0.00307921911332206	-0.174845113362964	0.181003551589608	0.973055786227791	0.988903600335736
684	RD_InferiorcerebellarpeduncleL	0.0158615777211765	-0.158834579381826	0.190557734824179	0.852200656638477	0.94874792103909
685	RD_SuperiorcerebellarpeduncleR	0.299900152019138	0.118169531589905	0.481630772448371	0.00208250719667638	0.0683939205645295
686	RD_SuperiorcerebellarpeduncleL	0.386695338878143	0.206407933673269	0.566982744083016	0.000170380268665287	0.0141756383529519
687	RD_CerebralpeduncleR	0.0451828354418408	-0.132224927353115	0.222590598236797	0.61000247400084	0.841063413877193
688	RD_CerebralpeduncleL	-0.0898889421922575	-0.262738443333872	0.082960558949357	0.2925176592117	0.668611792483886
689	RD_AnteriorlimbofinternalcapsuleR	-0.120573584094499	-0.291191783863819	0.0500446156748215	0.123095115771278	0.488624324861992
690	RD_AnteriorlimbofinternalcapsuleL	-0.0770260147265091	-0.250323845366138	0.0962718159131204	0.570901257915398	0.828470662649322
691	RD_.PosteriorlimbofinternalcapsuleR	-0.176128825144091	-0.355782420380891	0.00352477009270999	0.0506563264202408	0.369702312119652
692	RD_PosteriorlimbofinternalcapsuleL	-0.17461868573412	-0.354018422253401	0.00478105078516111	0.07449454129601	0.425349562859247
693	RD_RetrolenticularpartofinternalcapsuleR	-0.0217386252256383	-0.197121446345215	0.153644195893938	0.799323867701239	0.935579334480634
694	RD_RetrolenticularpartofinternalcapsuleL	-0.0242164686414664	-0.197983494329469	0.149550557046536	0.78273469210489	0.929448603457794
695	RD_AnteriorcoronaradiataR	-0.115463300493578	-0.277524389832674	0.0465977888455185	0.133456985918577	0.500118292657403
696	RD_AnteriorcoronaradiataL	-0.0580672524569419	-0.221731622909787	0.105597117995903	0.590975054151684	0.831932804502233
697	RD_SuperiorcoronaradiataR	-0.044556365509634	-0.215468052254122	0.126355321234854	0.623362200153576	0.849296971388278
698	RD_SuperiorcoronaradiataL	-0.0252855038918487	-0.195191364427751	0.144620356644053	0.79460200509542	0.935579334480634
699	RD_PosteriorcoronaradiataR	0.0043591479522554	-0.166424666736939	0.17514296264145	0.959498744151225	0.985527200997892
700	RD_PosteriorcoronaradiataL	-0.0397461525630375	-0.212174921237277	0.132682616111202	0.644547784614114	0.861762087963245
701	RD_PosteriorthalamicradiationR	0.0820056368303278	-0.0851761381986508	0.249187411859306	0.34219017097831	0.697693764924126
702	RD_PosteriorthalamicradiationL	0.0546451604607334	-0.110461912508218	0.219752233429684	0.501110174739009	0.797532123782533
703	RD_SagittalstratumR	-0.107413169864442	-0.276577033468411	0.0617506937395271	0.201190255127466	0.593582596688126
704	RD_SagittalstratumL	0.0111843848881599	-0.157871066214626	0.180239835990946	0.890776428053803	0.958352570871677
705	RD_ExternalcapsuleR	-0.190581687437051	-0.358714753531033	-0.0224486213430698	0.00727188838754836	0.139199160689879
706	RD_ExternalcapsuleL	-0.0744800516120607	-0.245062980678011	0.0961028774538901	0.562624674226422	0.825665241074523
707	RD_CingulumcingulategyrusR	-0.183191242444886	-0.359271315170358	-0.00711116971941295	0.0248175097035879	0.276537965268551
708	RD_CingulumcingulategyrusL	-0.126938972824671	-0.302221907650124	0.0483439620007825	0.143098618735238	0.510001473624595
709	RD_CingulumhippocampusR	-0.272284806765903	-0.45268111795946	-0.0918884955723459	0.00153270611721597	0.0562593304201626
710	RD_CingulumhippocampusL	-0.0968867231409127	-0.277631866954033	0.0838584206722071	0.372523497486521	0.712828995914132
711	RD_Fornix_StriaterminalisR	0.145885765242441	-0.00964438522742447	0.301415915712307	0.107296858051595	0.469673199717266
712	RD_Fornix_StriaterminalisL	0.200508195683573	0.0356337496228175	0.365382641744328	0.0770815639553938	0.425931205093671
713	RD_SuperiorlongitudinalfasciculusR	0.00371850450188264	-0.171379268551573	0.178816277555338	0.967381849611921	0.986350121172939
714	RD_SuperiorlongitudinalfasciculusL	0.0244153495599846	-0.15122060551745	0.200051304637419	0.827965070741649	0.939364007532344
715	RD_SuperiorfrontooccipitalfasciculusR	-0.0128204204856895	-0.187418516534177	0.161777675562798	0.887506611435166	0.95813862549402
716	RD_SuperiorfrontooccipitalfasciculusL	0.0460714918028545	-0.128358411202101	0.22050139480781	0.729434613502269	0.903109521478999
717	RD_UncinatefasciculusR	-0.344793888138841	-0.525414836138237	-0.164172940139444	0.000283517001939544	0.0191743238374492
718	RD_UncinatefasciculusL	-0.160445730212959	-0.342101593900182	0.021210133474264	0.105342540436803	0.466502517344846
719	RD_TapetumR	0.243952501761217	0.079837308573465	0.408067694948969	0.00477641656049774	0.105182030075725
720	RD_TapetumL	0.100048375081653	-0.069092269306309	0.269189019469616	0.264263908584797	0.657735274905655
721	AD_Middlecerebellarpeduncle	-0.00551324761881415	-0.186049682927753	0.175023187690124	0.953548795620665	0.985527200997892
722	AD_Pontine	-0.136094321120797	-0.31877135837895	0.0465827161373553	0.10712930704087	0.469673199717266
723	AD_GenuCC	-0.3294406544135	-0.498556369475998	-0.160324939351003	2.75671438152506e-05	0.00357507472685952
724	AD_BodyCC	-0.40145480387525	-0.569947046311928	-0.232962561438573	7.25752291856454e-09	9.05738860236854e-06
725	AD_SpleniumCC	-0.153156232264073	-0.327255363565483	0.0209428990373366	0.0354680448204613	0.323095765955735
726	AD_Fornix	0.0834047733847377	-0.0648517391757282	0.231661285945204	0.262597447382837	0.657735274905655
727	AD_CorticospinaltractR	0.023157061474204	-0.159617278997292	0.2059314019457	0.785537664743459	0.929448603457794
728	AD_CorticospinaltractL	0.0777943009788407	-0.105131282022444	0.260719883980125	0.413900355545097	0.737020478639548
729	AD_MediallemniscusR	-0.0273396805574419	-0.210606794141989	0.155927433027105	0.749322192524633	0.910568740283099
730	AD_MediallemniscusL	-0.0254459956835111	-0.208452352968781	0.157560361601759	0.781912881237635	0.929448603457794
731	AD_InferiorcerebellarpeduncleR	-0.0897612062210911	-0.269814564740395	0.0902921522982124	0.326407726602874	0.688803116911953
732	AD_InferiorcerebellarpeduncleL	-0.138012959894517	-0.320741372142034	0.0447154523529998	0.133262638390257	0.500118292657403
733	AD_SuperiorcerebellarpeduncleR	-0.0416427873104682	-0.224765873294207	0.141480298673271	0.646197018748746	0.861762087963245
734	AD_SuperiorcerebellarpeduncleL	-0.00188791029848597	-0.185122540439721	0.181346719842749	0.981130921715014	0.993777438590226
735	AD_CerebralpeduncleR	0.14444085001516	-0.0361086213145105	0.324990321344831	0.0441687920341358	0.355816871100106
736	AD_CerebralpeduncleL	0.111366485654986	-0.0677817829871476	0.290514754297119	0.150868688890986	0.515006214018564
737	AD_AnteriorlimbofinternalcapsuleR	0.0613408452961772	-0.10830804786273	0.230989738455085	0.388444022134763	0.725947516157139
738	AD_AnteriorlimbofinternalcapsuleL	0.0898371283775323	-0.0844067330593237	0.264080989814388	0.339675512353693	0.697693764924126
739	AD_.PosteriorlimbofinternalcapsuleR	0.0841890969207091	-0.0966640935620694	0.265042287403488	0.27730057170888	0.667144276361848
740	AD_PosteriorlimbofinternalcapsuleL	0.208079060985815	0.0284042579648114	0.387753864006819	0.0110820804759564	0.172143738399058
741	AD_RetrolenticularpartofinternalcapsuleR	-0.05521618697883	-0.235375027736254	0.124942653778594	0.539024523497187	0.817921295634508
742	AD_RetrolenticularpartofinternalcapsuleL	-0.00200242199109004	-0.183687501523762	0.179682657541582	0.983110059389113	0.993777438590226
743	AD_AnteriorcoronaradiataR	-0.0730766853116671	-0.249472532743688	0.103319162120354	0.35255085235209	0.70510170470418
744	AD_AnteriorcoronaradiataL	-0.037028405896923	-0.214744524920051	0.140687713126205	0.728992710856244	0.903109521478999
745	AD_SuperiorcoronaradiataR	-0.117872092892386	-0.289471119654575	0.0537269338698039	0.134434623600991	0.500819135086676
746	AD_SuperiorcoronaradiataL	-0.081882742860477	-0.253190463351124	0.0894249776301695	0.397512339480831	0.726937891114196
747	AD_PosteriorcoronaradiataR	-0.0821755260882689	-0.245014083310886	0.0806630311343477	0.30026143765735	0.675182476029502
748	AD_PosteriorcoronaradiataL	-0.0334579756478958	-0.201492391729625	0.134576440433834	0.689925922468002	0.88583081403299
749	AD_PosteriorthalamicradiationR	-0.023065974607483	-0.206085882590727	0.159953933375761	0.800277609257567	0.935579334480634
750	AD_PosteriorthalamicradiationL	-0.106296056970644	-0.288656924146236	0.0760648102049467	0.208008343283756	0.599113368597302
751	AD_SagittalstratumR	-0.0209142225428034	-0.202182956292671	0.160354511207064	0.816928111421668	0.938772815081686
752	AD_SagittalstratumL	-0.0388172722126294	-0.219681209271261	0.142046664846002	0.636435345459353	0.858030106742573
753	AD_ExternalcapsuleR	-0.0591037581195301	-0.2361468570156	0.11793934077654	0.409787392600784	0.736127095458079
754	AD_ExternalcapsuleL	0.0618641202118783	-0.115971933985656	0.239700174409412	0.596438046261612	0.834478342751672
755	AD_CingulumcingulategyrusR	0.0491715144690354	-0.133639603367117	0.231982632305187	0.578164515464951	0.831727553519395
756	AD_CingulumcingulategyrusL	-0.00119949483832059	-0.182076380541153	0.179677390864512	0.98937056856505	0.997362253286901
757	AD_CingulumhippocampusR	-0.0323940366596545	-0.214138657776376	0.149350584457067	0.705327118797652	0.888890604411274
758	AD_CingulumhippocampusL	0.118735019524645	-0.062093412431345	0.299563451480636	0.202454016908013	0.594453666655947
759	AD_Fornix_StriaterminalisR	0.065323477046076	-0.117008711828839	0.247655665920991	0.487708237803928	0.784891032358031
760	AD_Fornix_StriaterminalisL	0.0904729847150637	-0.0915399362588921	0.272485905689019	0.391873635621369	0.725947516157139
761	AD_SuperiorlongitudinalfasciculusR	-0.250913714217975	-0.422794312047351	-0.0790331163885987	0.00234620571651397	0.0720970765481352
762	AD_SuperiorlongitudinalfasciculusL	-0.141631916108421	-0.317731405617928	0.0344675734010872	0.115784826895411	0.486198164699646
763	AD_SuperiorfrontooccipitalfasciculusR	-0.158536069173086	-0.324450673202748	0.00737853485657561	0.0218649767779414	0.270173178404662
764	AD_SuperiorfrontooccipitalfasciculusL	-0.0175215816743677	-0.188208296838415	0.15316513348968	0.882224849824684	0.957637369233055
765	AD_UncinatefasciculusR	0.157847511036206	-0.0226739324205797	0.338368954492991	0.0984852214070012	0.461829318155628
766	AD_UncinatefasciculusL	-0.120413927142245	-0.303517569424956	0.0626897151404655	0.14103328740816	0.508698100246773
767	AD_TapetumR	0.10884548612139	-0.0628338485556053	0.280524820798386	0.233628264501442	0.634488684559991
768	AD_TapetumL	-0.0588523844219499	-0.230101624440161	0.112396855596261	0.51625006126272	0.804808369629176
769	smt_fa_Middlecerebellarpeduncle	-0.0661038779031342	-0.242479460376	0.110271704569731	0.506736373008378	0.798493678679869
770	smt_fa_Pontine	0.100080247638416	-0.0822344343906479	0.282394929667479	0.262762649489127	0.657735274905655
771	smt_fa_GenuCC	0.175780933947187	-0.000657079963970603	0.352218947858345	0.0230616793422695	0.271518639803324
772	smt_fa_BodyCC	0.284822657966911	0.107223171512122	0.4624221444217	1.19329757886823e-05	0.00186154422303444
773	smt_fa_SpleniumCC	0.136158742883972	-0.0426588571447144	0.314976342912658	0.0227607581682244	0.270527868513752
774	smt_fa_Fornix	-0.122159386365366	-0.273133081261891	0.0288143085311585	0.135090357564823	0.501764185240771
775	smt_fa_CorticospinaltractR	0.167669367277056	-0.0140488349800549	0.349387569534166	0.0187902063291806	0.241754407204303
776	smt_fa_CorticospinaltractL	0.127202805747969	-0.0548047691830374	0.309210380678976	0.0745768259531617	0.425349562859247
777	smt_fa_MediallemniscusR	-0.125233705514934	-0.30704383986269	0.0565764288328228	0.158056966836321	0.534566652064305
778	smt_fa_MediallemniscusL	-0.157370628224739	-0.338960281078309	0.0242190246288315	0.0695852910707569	0.425349562859247
779	smt_fa_InferiorcerebellarpeduncleR	-0.0854771463398266	-0.264960480576481	0.0940061878968276	0.255211715992985	0.65327218385265
780	smt_fa_InferiorcerebellarpeduncleL	-0.00845766426244042	-0.187775618464872	0.170860289939991	0.918373949862728	0.973926250753078
781	smt_fa_SuperiorcerebellarpeduncleR	-0.192388816224581	-0.375322865996368	-0.0094547664527945	0.0420727478054707	0.355816871100106
782	smt_fa_SuperiorcerebellarpeduncleL	-0.180372004098927	-0.363221850718589	0.00247784252073432	0.0441919992151574	0.355816871100106
783	smt_fa_CerebralpeduncleR	0.0532597905243051	-0.127524830332965	0.234044411381575	0.5637751289787	0.82581145653218
784	smt_fa_CerebralpeduncleL	0.0197418885788273	-0.158759206234738	0.198242983392393	0.833389222628883	0.940059461694865
785	smt_fa_AnteriorlimbofinternalcapsuleR	0.11074739230206	-0.0720038413083209	0.293498625912441	0.21393690688104	0.60682160565664
786	smt_fa_AnteriorlimbofinternalcapsuleL	-0.0773019625846162	-0.260102659183002	0.10549873401377	0.585443730617931	0.831727553519395
787	smt_fa_.PosteriorlimbofinternalcapsuleR	0.0751730108503951	-0.106657482829164	0.257003504529954	0.307058920311823	0.680929095017711
788	smt_fa_PosteriorlimbofinternalcapsuleL	-0.019278128721826	-0.199555759485457	0.160999502041805	0.844814286026577	0.945585855570555
789	smt_fa_RetrolenticularpartofinternalcapsuleR	0.0362038432908812	-0.145118999528179	0.217526686109942	0.492222304142138	0.789580251374535
790	smt_fa_RetrolenticularpartofinternalcapsuleL	-0.00490690921315232	-0.185954643010737	0.176140824584432	0.949987545737241	0.98552323946806
791	smt_fa_AnteriorcoronaradiataR	0.150561937386153	-0.0268657655819604	0.327989640354267	0.0536365782830633	0.376246756030232
792	smt_fa_AnteriorcoronaradiataL	0.0426870505943907	-0.136867352998066	0.222241454186848	0.688246194533021	0.885003580701937
793	smt_fa_SuperiorcoronaradiataR	0.134318911163698	-0.0440736015608531	0.312711423888249	0.0432278034468293	0.355816871100106
794	smt_fa_SuperiorcoronaradiataL	0.05330488730617	-0.124374122212997	0.230983896825337	0.56196410403537	0.825665241074523
795	smt_fa_PosteriorcoronaradiataR	0.0772137132519849	-0.101933483990751	0.256360910494721	0.148192591208102	0.513734316188088
796	smt_fa_PosteriorcoronaradiataL	0.105521090621773	-0.0739936088256034	0.285035790069148	0.09880483008618	0.461829318155628
797	smt_fa_PosteriorthalamicradiationR	-0.0148690782718941	-0.19259823903592	0.162860082492132	0.827105026424056	0.939364007532344
798	smt_fa_PosteriorthalamicradiationL	0.0488643767130026	-0.12909020315463	0.226818956580635	0.473715003671658	0.774831355940012
799	smt_fa_SagittalstratumR	0.0689276810672247	-0.105310917349631	0.24316627948408	0.349022096988534	0.70141638815087
800	smt_fa_SagittalstratumL	0.0688524683706279	-0.108073783408841	0.245778720150097	0.388651982273313	0.725947516157139
801	smt_fa_ExternalcapsuleR	0.105667496396902	-0.0777649171942073	0.289099909988012	0.110601655405241	0.477615453099449
802	smt_fa_ExternalcapsuleL	-0.000652584637706322	-0.183936648123313	0.1826314788479	0.995294639492963	0.998672691398331
803	smt_fa_CingulumcingulategyrusR	0.0384186078199059	-0.140557370479389	0.217394586119201	0.673694302758284	0.880945113089689
804	smt_fa_CingulumcingulategyrusL	-0.0158423989628831	-0.194213735244568	0.162528937318802	0.865122696498567	0.955462942681604
805	smt_fa_CingulumhippocampusR	0.0552114992383183	-0.125394405060345	0.235817403536981	0.461917084398295	0.766585799639724
806	smt_fa_CingulumhippocampusL	0.205348816525256	0.0281647514461559	0.382532881604356	0.00593314827832007	0.121386377890876
807	smt_fa_Fornix_StriaterminalisR	0.00997521260874946	-0.163099094985015	0.183049520202513	0.895921273856149	0.962228700320546
808	smt_fa_Fornix_StriaterminalisL	-0.0642230380588971	-0.242212372080437	0.113766295962643	0.509926457295357	0.801081503955033
809	smt_fa_SuperiorlongitudinalfasciculusR	0.0746737988318777	-0.105730897847205	0.255078495510961	0.311352850371466	0.684099220534489
810	smt_fa_SuperiorlongitudinalfasciculusL	0.00153277395588438	-0.179824812914923	0.182890360826691	0.986343881449674	0.995920035638506
811	smt_fa_SuperiorfrontooccipitalfasciculusR	0.0396390766499123	-0.142740428720854	0.222018582020679	0.646415608318373	0.861762087963245
812	smt_fa_SuperiorfrontooccipitalfasciculusL	0.0144202001623664	-0.168374914089811	0.197215314414544	0.915132947235831	0.972087638265377
813	smt_fa_UncinatefasciculusR	0.0527408061287395	-0.129704183078943	0.235185795336422	0.63802238706499	0.858030106742573
814	smt_fa_UncinatefasciculusL	0.0892868789381045	-0.0922571116023472	0.270830869478556	0.227608151354966	0.625671746455942
815	smt_fa_TapetumR	-0.168718226532314	-0.33750790574226	7.14526776314506e-05	0.050044392464088	0.369702312119652
816	smt_fa_TapetumL	0.00925144628733382	-0.165113322255363	0.183616214830031	0.91024433898905	0.970098151202676
817	smt_long_Middlecerebellarpeduncle	-0.0415196987923844	-0.223400239854461	0.140360842269693	0.682204896810304	0.885003580701937
818	smt_long_Pontine	-0.0580766065225353	-0.24117438728783	0.12502117424276	0.530469813815501	0.810313742523556
819	smt_long_GenuCC	-0.211421631591219	-0.382625344961959	-0.0402179182204796	0.00955000498691702	0.160791875729712
820	smt_long_BodyCC	-0.214162613597831	-0.390662275254002	-0.0376629519416604	0.00842191483884353	0.152979567412503
821	smt_long_SpleniumCC	-0.0847416330687243	-0.261135832606469	0.0916525664690205	0.322669006542778	0.687457814230196
822	smt_long_Fornix	0.0141021571380991	-0.169426272785618	0.197630587061816	0.710280351842745	0.891780562474593
823	smt_long_CorticospinaltractR	0.0846853126396301	-0.0985172075490421	0.267887832828302	0.326739940073619	0.688803116911953
824	smt_long_CorticospinaltractL	0.0900785469887845	-0.0926175282769642	0.272774622254533	0.318635050462208	0.687222910309999
825	smt_long_MediallemniscusR	-0.0267652516919748	-0.210025747513571	0.156495244129621	0.788751510138832	0.931278982642633
826	smt_long_MediallemniscusL	-0.0538026310382639	-0.237222665007071	0.129617402930543	0.592618800643017	0.831932804502233
827	smt_long_InferiorcerebellarpeduncleR	-0.0890994673430784	-0.271315812639276	0.0931168779531189	0.395067248944703	0.725947516157139
828	smt_long_InferiorcerebellarpeduncleL	-0.0305066304876725	-0.213946965846737	0.152933704871392	0.758336414638944	0.91883868492175
829	smt_long_SuperiorcerebellarpeduncleR	-0.0460694300281568	-0.229607203128796	0.137468343072482	0.602554436576444	0.836559326764552
830	smt_long_SuperiorcerebellarpeduncleL	0.0692441411559089	-0.113734445992461	0.252222728304279	0.384431241245662	0.724538298030782
831	smt_long_CerebralpeduncleR	0.108053242193835	-0.0739383765041913	0.290044860891861	0.189122174365266	0.577076952586435
832	smt_long_CerebralpeduncleL	-0.0278281430356001	-0.207981726842606	0.152325440771406	0.731702267334658	0.904123197657083
833	smt_long_AnteriorlimbofinternalcapsuleR	0.0140965930926504	-0.160190623017677	0.188383809202978	0.864876533266686	0.955462942681604
834	smt_long_AnteriorlimbofinternalcapsuleL	-0.0555140824412446	-0.231378440832305	0.120350275949816	0.512117296567019	0.802917570497035
835	smt_long_.PosteriorlimbofinternalcapsuleR	-0.0520845770222281	-0.2343707769064	0.130201622861944	0.523033371895478	0.807839367868711
836	smt_long_PosteriorlimbofinternalcapsuleL	-0.0387518044699036	-0.2207611316363	0.143257522696493	0.655187531979811	0.864348879398314
837	smt_long_RetrolenticularpartofinternalcapsuleR	-0.051774885910821	-0.231873466900421	0.128323695078779	0.57443362014988	0.828778217279827
838	smt_long_RetrolenticularpartofinternalcapsuleL	-0.0241376727565035	-0.203584915770813	0.155309570257806	0.763728010930301	0.922683986099725
839	smt_long_AnteriorcoronaradiataR	-0.0766271044661898	-0.24700604440555	0.0937518354731708	0.341331258063897	0.697693764924126
840	smt_long_AnteriorcoronaradiataL	-0.102115930708838	-0.275778177792152	0.0715463163744772	0.205771850540275	0.595831251680425
841	smt_long_SuperiorcoronaradiataR	-0.0749175556256612	-0.247994372978948	0.0981592617276259	0.374145053216798	0.712828995914132
842	smt_long_SuperiorcoronaradiataL	-0.105903201684515	-0.280349724027241	0.0685433206582106	0.188541422228504	0.576714938581305
843	smt_long_PosteriorcoronaradiataR	-0.0380645336158775	-0.21215075344383	0.136021686212075	0.640399741117278	0.859375136467057
844	smt_long_PosteriorcoronaradiataL	-0.00472567018740889	-0.179622021110365	0.170170680735547	0.952633035894597	0.985527200997892
845	smt_long_PosteriorthalamicradiationR	-0.019019055314032	-0.200043772366634	0.16200566173857	0.831575023897458	0.940041331362344
846	smt_long_PosteriorthalamicradiationL	-0.00334716498793828	-0.180079637151539	0.173385307175662	0.966806107654493	0.986350121172939
847	smt_long_SagittalstratumR	-0.0728488262189722	-0.254661101210409	0.108963448772464	0.442725798910269	0.752754491880131
848	smt_long_SagittalstratumL	0.0174727980523127	-0.162612521313987	0.197558117418613	0.83471754908528	0.940059461694865
849	smt_long_ExternalcapsuleR	-0.0530427961810596	-0.227683219140499	0.12159762677838	0.46460456321542	0.769000656356558
850	smt_long_ExternalcapsuleL	-0.0423708731145188	-0.218383234531943	0.133641488302906	0.597934806587016	0.834700938054358
851	smt_long_CingulumcingulategyrusR	-0.085627006080418	-0.268482555236661	0.0972285430758246	0.336691094974339	0.697328871232907
852	smt_long_CingulumcingulategyrusL	-0.110750020831229	-0.293556415117832	0.0720563734553736	0.235144152692166	0.634886832345039
853	smt_long_CingulumhippocampusR	-0.131703000902831	-0.314711623881191	0.0513056220755287	0.133845761015683	0.500118292657403
854	smt_long_CingulumhippocampusL	0.0398816815508344	-0.142570416937238	0.222333780038907	0.688097411730752	0.885003580701937
855	smt_long_Fornix_StriaterminalisR	0.101823201550102	-0.078408561820516	0.282054964920721	0.204871108275361	0.595831251680425
856	smt_long_Fornix_StriaterminalisL	0.121840353407843	-0.061281411771541	0.304962118587226	0.159990963846917	0.539335768509169
857	smt_long_SuperiorlongitudinalfasciculusR	-0.0920823663193006	-0.267092032567341	0.0829272999287398	0.290303065932172	0.668611792483886
858	smt_long_SuperiorlongitudinalfasciculusL	-0.0809863352340684	-0.258361298662001	0.0963886281938644	0.309345956299165	0.682733564595806
859	smt_long_SuperiorfrontooccipitalfasciculusR	-0.07338815947991	-0.244537884553416	0.0977615655935962	0.367499525221922	0.712828995914132
860	smt_long_SuperiorfrontooccipitalfasciculusL	0.0139404742345169	-0.159064459054423	0.186945407523457	0.87119836268924	0.957637369233055
861	smt_long_UncinatefasciculusR	-0.0526493320598328	-0.235588429572046	0.13028976545238	0.582938367811139	0.831727553519395
862	smt_long_UncinatefasciculusL	-0.0673790946930468	-0.250846191854378	0.116088002468284	0.43396579591944	0.742618133935357
863	smt_long_TapetumR	-0.0260603267585099	-0.204982041802121	0.152861388285101	0.768706275324909	0.927135055166344
864	smt_long_TapetumL	-0.0325223361579544	-0.20876774538368	0.143723073067771	0.687525733626875	0.885003580701937
865	smt_md_Middlecerebellarpeduncle	-0.0397089788243925	-0.22300350975495	0.143585552106165	0.68442417854234	0.885003580701937
866	smt_md_Pontine	-0.100039824513107	-0.282719217879147	0.0826395688529326	0.260331557704988	0.657735274905655
867	smt_md_GenuCC	-0.227885841577241	-0.395036755858137	-0.0607349272963456	0.00167659756470562	0.0590136792286986
868	smt_md_BodyCC	-0.304583420187807	-0.475238709684969	-0.133928130690644	5.6222233538837e-05	0.00584711228803905
869	smt_md_SpleniumCC	-0.117394576753659	-0.290264003173634	0.0554748496663162	0.140135520147931	0.506925012013384
870	smt_md_Fornix	0.122660967191806	-0.0312415609186022	0.276563495302215	0.137955944187802	0.506055240726753
871	smt_md_CorticospinaltractR	0.00290177366602262	-0.180606537907171	0.186410085239216	0.972545743545932	0.988903600335736
872	smt_md_CorticospinaltractL	0.0234818629177377	-0.160046613727314	0.207010339562789	0.800245560534832	0.935579334480634
873	smt_md_MediallemniscusR	0.00520549273711371	-0.17765600239329	0.188066987867518	0.956854484683402	0.985527200997892
874	smt_md_MediallemniscusL	-0.00813965614527775	-0.191096164290101	0.174816851999546	0.933606256332355	0.978287664066145
875	smt_md_InferiorcerebellarpeduncleR	-0.0716451910561677	-0.254778416882176	0.11148803476984	0.463120056955782	0.767561528659782
876	smt_md_InferiorcerebellarpeduncleL	-0.0372860345347191	-0.220615421570664	0.146043352501226	0.687636334132507	0.885003580701937
877	smt_md_SuperiorcerebellarpeduncleR	0.0533620629954952	-0.129993202575308	0.236717328566299	0.519161418170746	0.804861428418746
878	smt_md_SuperiorcerebellarpeduncleL	0.126729417116372	-0.0558552338861558	0.309314068118899	0.101329966214021	0.465197992270758
879	smt_md_CerebralpeduncleR	0.0744681812599099	-0.108406248505988	0.257342611025808	0.350712687417842	0.702551258262386
880	smt_md_CerebralpeduncleL	-0.058036605615089	-0.239200336224871	0.123127124994694	0.458258134496581	0.762541535802311
881	smt_md_AnteriorlimbofinternalcapsuleR	-0.0219240276727434	-0.193599540795082	0.149751485449595	0.768898062577857	0.927135055166344
882	smt_md_AnteriorlimbofinternalcapsuleL	-0.0384576146668427	-0.21228348419599	0.135368254862305	0.69452443846617	0.887211298343558
883	smt_md_.PosteriorlimbofinternalcapsuleR	-0.0685959605896434	-0.24975952853395	0.112567607354663	0.391554957605488	0.725947516157139
884	smt_md_PosteriorlimbofinternalcapsuleL	-0.0340929169488287	-0.214965444787954	0.146779610890297	0.695891377045737	0.887211298343558
885	smt_md_RetrolenticularpartofinternalcapsuleR	-0.059785157445513	-0.238997951079506	0.11942763618848	0.470021231553243	0.772841234490708
886	smt_md_RetrolenticularpartofinternalcapsuleL	-0.0223682844600253	-0.200082024405717	0.155345455485666	0.787215900992729	0.930346064809589
887	smt_md_AnteriorcoronaradiataR	-0.101399388180356	-0.267791012928437	0.0649922365677249	0.176345106060772	0.55481616542397
888	smt_md_AnteriorcoronaradiataL	-0.0847895822421901	-0.254592118351757	0.0850129538673767	0.347791723737962	0.701202053675246
889	smt_md_SuperiorcoronaradiataR	-0.0904608953282374	-0.260497852221812	0.0795760615653372	0.275890513657913	0.667144276361848
890	smt_md_SuperiorcoronaradiataL	-0.0929579027877875	-0.264063321854562	0.0781475162789874	0.273145833381446	0.665792968867275
891	smt_md_PosteriorcoronaradiataR	-0.0581648167491135	-0.228356002255359	0.112026368757132	0.455662603521381	0.759234885440164
892	smt_md_PosteriorcoronaradiataL	-0.0430696227550716	-0.215102489850928	0.128963244340785	0.592001582326823	0.831932804502233
893	smt_md_PosteriorthalamicradiationR	0.00410981691965656	-0.173166884031455	0.181386517870768	0.962450209747092	0.985527200997892
894	smt_md_PosteriorthalamicradiationL	-0.0168894852954265	-0.190371102956529	0.156592132365676	0.826511077705894	0.939364007532344
895	smt_md_SagittalstratumR	-0.0914611581113071	-0.269651408119067	0.0867290918964523	0.307709174572953	0.680929095017711
896	smt_md_SagittalstratumL	-0.00872534679483747	-0.185513678571725	0.16806298498205	0.911082762266405	0.970163214427026
897	smt_md_ExternalcapsuleR	-0.111441960404353	-0.282806747028743	0.0599228262200375	0.101765211079276	0.465197992270758
898	smt_md_ExternalcapsuleL	-0.03994360049342	-0.213509217080552	0.133622016093712	0.694387531573483	0.887211298343558
899	smt_md_CingulumcingulategyrusR	-0.106751946486447	-0.287439660690082	0.0739357677171868	0.202914472752751	0.594453666655947
900	smt_md_CingulumcingulategyrusL	-0.110646998042341	-0.291329142384062	0.0700351462993801	0.196959594006757	0.589229412334591
901	smt_md_CingulumhippocampusR	-0.207569794488358	-0.390609760459069	-0.0245298285176466	0.011650462198209	0.172364618195494
902	smt_md_CingulumhippocampusL	-0.060580101302981	-0.244025287390561	0.122865084784599	0.529999380178169	0.810313742523556
903	smt_md_Fornix_StriaterminalisR	0.0897655993752733	-0.086205397534089	0.265736596284636	0.284915279703683	0.668611792483886
904	smt_md_Fornix_StriaterminalisL	0.170705790418506	-0.010621169186612	0.352032750023624	0.0910065142819648	0.451141539665479
905	smt_md_SuperiorlongitudinalfasciculusR	-0.0899626373981504	-0.263324035495103	0.0833987606988019	0.301098385610223	0.675539539945846
906	smt_md_SuperiorlongitudinalfasciculusL	-0.0533573552642006	-0.228847645322264	0.122132934793863	0.557249806730006	0.825592125696417
907	smt_md_SuperiorfrontooccipitalfasciculusR	-0.0759290804121008	-0.244653787030026	0.0927956262058242	0.340458592443389	0.697693764924126
908	smt_md_SuperiorfrontooccipitalfasciculusL	0.0120606843477836	-0.160549927116879	0.184671295812446	0.905000557841513	0.96905297233351
909	smt_md_UncinatefasciculusR	-0.160308932965037	-0.341828653909113	0.0212107879790384	0.0669380537100469	0.415615378259396
910	smt_md_UncinatefasciculusL	-0.144027501557279	-0.32709015566113	0.0390351525465715	0.0833505654009919	0.429840932315859
911	smt_md_TapetumR	0.133335797843584	-0.0343928457899455	0.301064441477114	0.123972442947398	0.488624324861992
912	smt_md_TapetumL	-0.0117694616096132	-0.181096683893488	0.157557760674262	0.889284329484816	0.958352570871677
913	smt_trans_Middlecerebellarpeduncle	-0.00356482855378955	-0.179314742145798	0.172185085038219	0.965440624407735	0.985981914288751
914	smt_trans_Pontine	-0.16713529973798	-0.348757631945592	0.0144870324696322	0.0292103747693141	0.294320043572401
915	smt_trans_GenuCC	-0.20518965540623	-0.377504789141003	-0.0328745216714579	0.00734249738259265	0.139199160689879
916	smt_trans_BodyCC	-0.338605372678973	-0.511891183733755	-0.165319561624192	9.67031771497627e-06	0.00172407950118434
917	smt_trans_SpleniumCC	-0.155904846521894	-0.331076598500809	0.0192669054570203	0.0257651337724789	0.282060411825033
918	smt_trans_Fornix	0.122518504101112	-0.0305136255118793	0.275550633714103	0.142358869362969	0.510001473624595
919	smt_trans_CorticospinaltractR	-0.190923218746733	-0.371210213400827	-0.0106362240926392	0.0110823855951139	0.172143738399058
920	smt_trans_CorticospinaltractL	-0.132185731870688	-0.313196109693702	0.0488246459523259	0.0928493734749913	0.45620479565665
921	smt_trans_MediallemniscusR	0.114305935495196	-0.0665402004829529	0.295152071473344	0.171449201765252	0.548597099461305
922	smt_trans_MediallemniscusL	0.158755326265555	-0.0214406246330088	0.338951277164119	0.0604376404907411	0.405517071679811
923	smt_trans_InferiorcerebellarpeduncleR	0.0173054609414336	-0.164166400792634	0.198777322675501	0.738381413639877	0.90563550663905
924	smt_trans_InferiorcerebellarpeduncleL	-0.0275728005079414	-0.206837979208532	0.151692378192649	0.703504591648436	0.888890604411274
925	smt_trans_SuperiorcerebellarpeduncleR	0.16807049151093	-0.014762958437114	0.350903941458973	0.0642809685545961	0.411237164156512
926	smt_trans_SuperiorcerebellarpeduncleL	0.167452825624997	-0.0151663191768313	0.350071970426826	0.0503704534039842	0.369702312119652
927	smt_trans_CerebralpeduncleR	-0.109718555767024	-0.29021223999118	0.0707751284571313	0.185016947501148	0.571053007833994
928	smt_trans_CerebralpeduncleL	-0.122048913121511	-0.299676923599832	0.0555790973568108	0.128571813039589	0.49523957615249
929	smt_trans_AnteriorlimbofinternalcapsuleR	-0.150343412912199	-0.328819848668269	0.0281330228438708	0.0465741666540154	0.36269558201341
930	smt_trans_AnteriorlimbofinternalcapsuleL	0.0342770727127927	-0.146095275737923	0.214649421163509	0.844648407227825	0.945585855570555
931	smt_trans_.PosteriorlimbofinternalcapsuleR	-0.0870258624889443	-0.266211994487613	0.0921602695097242	0.258166095429447	0.657735274905655
932	smt_trans_PosteriorlimbofinternalcapsuleL	0.0251913929014937	-0.152402881228572	0.20278566703156	0.811113804578317	0.938772815081686
933	smt_trans_RetrolenticularpartofinternalcapsuleR	-0.0434496679743861	-0.223862431900032	0.136963095951259	0.420560681062818	0.738980290778807
934	smt_trans_RetrolenticularpartofinternalcapsuleL	-0.000234944057764264	-0.179138622773416	0.178668734657888	0.997814482491781	0.998672691398331
935	smt_trans_AnteriorcoronaradiataR	-0.157053440730675	-0.327827152355625	0.0137202708942747	0.0482479542390247	0.36492998115335
936	smt_trans_AnteriorcoronaradiataL	-0.0361662790811929	-0.210341776461231	0.138009218298846	0.795145164099027	0.935579334480634
937	smt_trans_SuperiorcoronaradiataR	-0.126770655694849	-0.300741190095029	0.04719987870533	0.0880252034869122	0.443410931425044
938	smt_trans_SuperiorcoronaradiataL	-0.0452527639299509	-0.217115895979125	0.126610368119223	0.70027855271371	0.888890604411274
939	smt_trans_PosteriorcoronaradiataR	-0.0752601813706523	-0.250176642509657	0.0996562797683521	0.261799748830681	0.657735274905655
940	smt_trans_PosteriorcoronaradiataL	-0.0982761242851237	-0.27368510078067	0.077132852210423	0.219666187696885	0.615643161058792
941	smt_trans_PosteriorthalamicradiationR	0.0381578843640868	-0.136999756543919	0.213315525272093	0.634721228470565	0.858030106742573
942	smt_trans_PosteriorthalamicradiationL	-0.0406811559820506	-0.21519722622626	0.133834914262159	0.590313306156101	0.831932804502233
943	smt_trans_SagittalstratumR	-0.0882401445937912	-0.26043487728447	0.0839545880968873	0.25158636565377	0.65141034094586
944	smt_trans_SagittalstratumL	-0.0649459974731109	-0.238167739582846	0.108275744636625	0.398507290358698	0.727101021005344
945	smt_trans_ExternalcapsuleR	-0.230241116351897	-0.408289559877639	-0.0521926728261557	0.00382338568174578	0.103730115887364
946	smt_trans_ExternalcapsuleL	-0.00942254010884775	-0.188612096930451	0.169767016712756	0.956585211638685	0.985527200997892
947	smt_trans_CingulumcingulategyrusR	-0.0950129301608596	-0.270499212142023	0.0804733518203043	0.26190331179509	0.657735274905655
948	smt_trans_CingulumcingulategyrusL	-0.0483434752792564	-0.223739266616099	0.127052316057587	0.577731256430231	0.831727553519395
949	smt_trans_CingulumhippocampusR	-0.22419980945674	-0.402336676985628	-0.0460629419278518	0.00408380379881782	0.105182030075725
950	smt_trans_CingulumhippocampusL	-0.262543636884696	-0.438028096568383	-0.0870591772010094	0.000401716989136249	0.0217975131496539
951	smt_trans_Fornix_StriaterminalisR	0.0135704156869789	-0.156228251626337	0.183369083000295	0.879038601986827	0.957637369233055
952	smt_trans_Fornix_StriaterminalisL	0.142651206847168	-0.0317528254297212	0.317055239124057	0.287632549840758	0.668611792483886
953	smt_trans_SuperiorlongitudinalfasciculusR	-0.0737836096674856	-0.251153363653548	0.103586144318577	0.374595551485373	0.712828995914132
954	smt_trans_SuperiorlongitudinalfasciculusL	0.021237601861854	-0.156465065682584	0.198940269406292	0.868395324950097	0.957382831747103
955	smt_trans_SuperiorfrontooccipitalfasciculusR	-0.0461427592285999	-0.225177017753878	0.132891499296678	0.581940627413405	0.831727553519395
956	smt_trans_SuperiorfrontooccipitalfasciculusL	0.00694614567947761	-0.174487558048631	0.188379849407587	0.964436037038479	0.985762632452106
957	smt_trans_UncinatefasciculusR	-0.267603907902257	-0.447312263054656	-0.0878955527498589	0.00607113821987603	0.122206137071053
958	smt_trans_UncinatefasciculusL	-0.16879549251522	-0.348624130529027	0.0110331454985866	0.0283121100267278	0.294203687914451
959	smt_trans_TapetumR	0.169689369296062	0.0016315265613365	0.337747212030787	0.0500212682649081	0.369702312119652
960	smt_trans_TapetumL	0.00135971183217328	-0.169928192934487	0.172647616598834	0.987986354531567	0.996772005218589
961	smt_mc_intra_Middlecerebellarpeduncle	-0.0258790954796211	-0.199797589433263	0.148039398474021	0.781569834467849	0.929448603457794
962	smt_mc_intra_Pontine	0.159305228459486	-0.0216313000066471	0.340241756925619	0.0555538210556444	0.383045130814609
963	smt_mc_intra_GenuCC	0.177207719057296	0.00317123341614833	0.351244204698444	0.0344957199140765	0.316548959211525
964	smt_mc_intra_BodyCC	0.327506577693006	0.152058381476773	0.502954773909239	5.35479397603063e-05	0.00584711228803905
965	smt_mc_intra_SpleniumCC	0.164613744932845	-0.0108727863767869	0.340100276242476	0.0380954908912021	0.339594090230144
966	smt_mc_intra_Fornix	-0.115110074683924	-0.264488987376743	0.0342688380088955	0.124895944171221	0.488624324861992
967	smt_mc_intra_CorticospinaltractR	0.170241288120696	-0.00846447953137797	0.34894705577277	0.042627353565597	0.355816871100106
968	smt_mc_intra_CorticospinaltractL	0.131583786695244	-0.0479099645390897	0.311077537929578	0.116703708033368	0.486198164699646
969	smt_mc_intra_MediallemniscusR	-0.111884579028461	-0.292746557572137	0.0689773995152141	0.197354082015913	0.589229412334591
970	smt_mc_intra_MediallemniscusL	-0.155362698636525	-0.335967399562523	0.0252420022894732	0.0632152118839968	0.411237164156512
971	smt_mc_intra_InferiorcerebellarpeduncleR	-0.134486327552827	-0.315475339639892	0.0465026845342393	0.103253080015224	0.465197992270758
972	smt_mc_intra_InferiorcerebellarpeduncleL	-0.0561806427364304	-0.23652839000436	0.124167104531499	0.5151749334918	0.804808369629176
973	smt_mc_intra_SuperiorcerebellarpeduncleR	-0.191041418073887	-0.372109135544963	-0.0099737006028105	0.0612281573712424	0.406450746804843
974	smt_mc_intra_SuperiorcerebellarpeduncleL	-0.176562997475629	-0.357842785361517	0.00471679041025871	0.0713459774852212	0.425349562859247
975	smt_mc_intra_CerebralpeduncleR	0.128739552497687	-0.049060810998101	0.306539915993475	0.162679911248614	0.5399588543571
976	smt_mc_intra_CerebralpeduncleL	0.132396920554495	-0.0437029011899241	0.308496742298914	0.142702355117143	0.510001473624595
977	smt_mc_intra_AnteriorlimbofinternalcapsuleR	0.139651183031681	-0.0405687442399359	0.319871110303299	0.114634883113399	0.486198164699646
978	smt_mc_intra_AnteriorlimbofinternalcapsuleL	0.070366833674805	-0.11090692755523	0.25164059490484	0.519074304483776	0.804861428418746
979	smt_mc_intra_.PosteriorlimbofinternalcapsuleR	0.0697276702524608	-0.110514989863334	0.249970330368256	0.374232517187165	0.712828995914132
980	smt_mc_intra_PosteriorlimbofinternalcapsuleL	0.0106550782881751	-0.168280806492443	0.189590963068793	0.906397448008796	0.96905297233351
981	smt_mc_intra_RetrolenticularpartofinternalcapsuleR	0.0118440491489465	-0.167479903206785	0.191168001504678	0.882485413375399	0.957637369233055
982	smt_mc_intra_RetrolenticularpartofinternalcapsuleL	-0.000220195750450371	-0.180765376480493	0.180324984979592	0.997872472895608	0.998672691398331
983	smt_mc_intra_AnteriorcoronaradiataR	0.16416388663818	-0.0085667297752379	0.336894503051599	0.0437758966596238	0.355816871100106
984	smt_mc_intra_AnteriorcoronaradiataL	0.137787650722102	-0.0360761258921404	0.311651427336345	0.116619119422915	0.486198164699646
985	smt_mc_intra_SuperiorcoronaradiataR	0.138760038530694	-0.034716925500446	0.312237002561835	0.0821216976032268	0.42703282753678
986	smt_mc_intra_SuperiorcoronaradiataL	0.103790840574083	-0.0687544767609368	0.276336157909104	0.209544393069586	0.599796794841384
987	smt_mc_intra_PosteriorcoronaradiataR	0.0895084707467189	-0.0851030202836375	0.264119961777075	0.251068491393627	0.65141034094586
988	smt_mc_intra_PosteriorcoronaradiataL	0.114194242311369	-0.06308270325875	0.291471187881488	0.168403383745963	0.547310997174381
989	smt_mc_intra_PosteriorthalamicradiationR	-0.0122429858899264	-0.189604603955567	0.165118632175714	0.881943943391123	0.957637369233055
990	smt_mc_intra_PosteriorthalamicradiationL	0.0307821678413243	-0.147124449782128	0.208688785464777	0.723316242199829	0.900896876512362
991	smt_mc_intra_SagittalstratumR	0.0858010121843296	-0.0910716049594051	0.262673629328064	0.29746067861029	0.674965321646622
992	smt_mc_intra_SagittalstratumL	0.0731702353897084	-0.103061435341517	0.249401906120934	0.399424607550356	0.72720898462488
993	smt_mc_intra_ExternalcapsuleR	0.19093161218852	0.00994928796664835	0.371913936410392	0.0236787501878731	0.272825499652209
994	smt_mc_intra_ExternalcapsuleL	0.0984786336278535	-0.0827501857653542	0.279707453021061	0.282994542545569	0.668611792483886
995	smt_mc_intra_CingulumcingulategyrusR	0.0891598139310699	-0.0879098908896186	0.266229518751758	0.295609027927017	0.671985549823164
996	smt_mc_intra_CingulumcingulategyrusL	0.0471626033481948	-0.129254505490462	0.223579712186852	0.587141005328996	0.831727553519395
997	smt_mc_intra_CingulumhippocampusR	0.170426055924763	-0.00846999435198895	0.349322106201514	0.0501877671977542	0.369702312119652
998	smt_mc_intra_CingulumhippocampusL	0.220946797387598	0.0438330642189132	0.398060530556283	0.00464144008049328	0.105182030075725
999	smt_mc_intra_Fornix_StriaterminalisR	0.030174434414631	-0.146809215046169	0.207158083875431	0.698651639766724	0.888890604411274
1000	smt_mc_intra_Fornix_StriaterminalisL	-0.0537579690108808	-0.231743821965646	0.124227883943884	0.526675735412411	0.810313742523556
1001	smt_mc_intra_SuperiorlongitudinalfasciculusR	0.0618034582107634	-0.117453595889455	0.241060512310982	0.471151314793936	0.773680053766884
1002	smt_mc_intra_SuperiorlongitudinalfasciculusL	0.0210716069070586	-0.157843672462028	0.199986886276145	0.829755504660389	0.939901217999586
1003	smt_mc_intra_SuperiorfrontooccipitalfasciculusR	0.0307883728401762	-0.149647908817022	0.211224654497375	0.730910626467596	0.904040100923251
1004	smt_mc_intra_SuperiorfrontooccipitalfasciculusL	0.145529264362259	-0.034589767203658	0.325648295928175	0.138868663258677	0.506055240726753
1005	smt_mc_intra_UncinatefasciculusR	0.284262946310449	0.103504138413803	0.465021754207095	0.00424414756648343	0.105182030075725
1006	smt_mc_intra_UncinatefasciculusL	0.165729646689675	-0.0144881290144288	0.345947422393778	0.054200105933114	0.376246756030232
1007	smt_mc_intra_TapetumR	-0.163979025596841	-0.32929972580602	0.00134167461233836	0.0428142780939836	0.355816871100106
1008	smt_mc_intra_TapetumL	0.0219251453794487	-0.147071806141279	0.190922096900176	0.776127941257597	0.929448603457794
1009	smt_mc_extramd_Middlecerebellarpeduncle	-0.025803692895431	-0.208883048409448	0.157275662618586	0.783049089310129	0.929448603457794
1010	smt_mc_extramd_Pontine	-0.0841663548418452	-0.266219023129859	0.0978863134461685	0.326374752193101	0.688803116911953
1011	smt_mc_extramd_GenuCC	-0.241362622674016	-0.407253481744552	-0.0754717636034793	0.000635581115012615	0.0273519045357153
1012	smt_mc_extramd_BodyCC	-0.344265584010826	-0.512751498791782	-0.17577966922987	2.01710587858318e-06	0.000503469627294362
1013	smt_mc_extramd_SpleniumCC	-0.137585211873891	-0.309230980287715	0.0340605565399331	0.0676681584601245	0.418068622565521
1014	smt_mc_extramd_Fornix	0.10372356975913	-0.0469465337710272	0.254393673289287	0.147658293253048	0.513734316188088
1015	smt_mc_extramd_CorticospinaltractR	-0.0191012066953669	-0.201699188491457	0.163496775100723	0.821426213196476	0.938772815081686
1016	smt_mc_extramd_CorticospinaltractL	0.014511648121496	-0.168103405265597	0.197126701508589	0.879000240315774	0.957637369233055
1017	smt_mc_extramd_MediallemniscusR	0.03495478043127	-0.147834856986755	0.217744417849295	0.720159318727183	0.899658488259785
1018	smt_mc_extramd_MediallemniscusL	0.0512944010278262	-0.131407844430875	0.233996646486528	0.603893115292559	0.836559326764552
1019	smt_mc_extramd_InferiorcerebellarpeduncleR	-0.0369150598415249	-0.220225592300561	0.146395472617511	0.700413949644809	0.888890604411274
1020	smt_mc_extramd_InferiorcerebellarpeduncleL	-0.0376926432849176	-0.219876192572519	0.144490906002684	0.672522022870506	0.880945113089689
1021	smt_mc_extramd_SuperiorcerebellarpeduncleR	0.154212068949172	-0.0284604280613834	0.336884565959728	0.0860247485700198	0.438199535572999
1022	smt_mc_extramd_SuperiorcerebellarpeduncleL	0.223301644024872	0.0414171321617235	0.40518615588802	0.00858058471063718	0.152979567412503
1023	smt_mc_extramd_CerebralpeduncleR	-0.00185385943350457	-0.18495429758688	0.181246578719871	0.982083988738779	0.993777438590226
1024	smt_mc_extramd_CerebralpeduncleL	-0.137571261995052	-0.319034651256303	0.0438921272662004	0.0706197494702907	0.425349562859247
1025	smt_mc_extramd_AnteriorlimbofinternalcapsuleR	-0.0468018478901412	-0.218476411668592	0.12487271588831	0.514485767594136	0.804808369629176
1026	smt_mc_extramd_AnteriorlimbofinternalcapsuleL	-0.0614715076505029	-0.23488674852979	0.111943733228784	0.484494449877627	0.782210961768794
1027	smt_mc_extramd_.PosteriorlimbofinternalcapsuleR	-0.0888115798224064	-0.268763244704245	0.0911400850594318	0.23787429577692	0.635888910527646
1028	smt_mc_extramd_PosteriorlimbofinternalcapsuleL	-0.0597637640494924	-0.23889873637237	0.119371208273385	0.459843500715305	0.764160704251266
1029	smt_mc_extramd_RetrolenticularpartofinternalcapsuleR	-0.0453475568022219	-0.224460471376066	0.133765357771622	0.563013718072451	0.825665241074523
1030	smt_mc_extramd_RetrolenticularpartofinternalcapsuleL	0.00565281963866114	-0.172944575349925	0.184250214627247	0.943128411240963	0.984957537429893
1031	smt_mc_extramd_AnteriorcoronaradiataR	-0.0706562025755888	-0.239099163199359	0.0977867580481812	0.357122045193157	0.708982115600034
1032	smt_mc_extramd_AnteriorcoronaradiataL	-0.0551830037079961	-0.227286749680248	0.116920742264256	0.527897367634873	0.810313742523556
1033	smt_mc_extramd_SuperiorcoronaradiataR	-0.0755015896881984	-0.246240464007595	0.0952372846311982	0.350414974964299	0.702551258262386
1034	smt_mc_extramd_SuperiorcoronaradiataL	-0.0684952499577111	-0.241068200211042	0.10407770029562	0.40247253432302	0.729006854622828
1035	smt_mc_extramd_PosteriorcoronaradiataR	-0.00792284740210224	-0.177005080815393	0.161159386011188	0.918518587449017	0.973926250753078
1036	smt_mc_extramd_PosteriorcoronaradiataL	0.0159927348906107	-0.155562029764186	0.187547499545408	0.835633593540555	0.940059461694865
1037	smt_mc_extramd_PosteriorthalamicradiationR	0.0651008148929973	-0.110735789809641	0.240937419595636	0.486569419863126	0.784546041329692
1038	smt_mc_extramd_PosteriorthalamicradiationL	0.0312591283862287	-0.140865070022235	0.203383326794692	0.686974260057055	0.885003580701937
1039	smt_mc_extramd_SagittalstratumR	-0.0469934717288875	-0.22346586155575	0.129478918097975	0.583948195484266	0.831727553519395
1040	smt_mc_extramd_SagittalstratumL	0.0443517796122376	-0.132903032800572	0.221606592025048	0.560212357615826	0.825665241074523
1041	smt_mc_extramd_ExternalcapsuleR	-0.0698589794823032	-0.244824537108266	0.105106578143659	0.28870349126382	0.668611792483886
1042	smt_mc_extramd_ExternalcapsuleL	-0.00829021582117118	-0.184843459232224	0.168263027589881	0.930506896791965	0.977453350394763
1043	smt_mc_extramd_CingulumcingulategyrusR	-0.0996754375559275	-0.281933006439797	0.0825821313279418	0.241171089361627	0.638088274553914
1044	smt_mc_extramd_CingulumcingulategyrusL	-0.114778972186982	-0.29708398638272	0.0675260420087556	0.180490020261784	0.560327227081359
1045	smt_mc_extramd_CingulumhippocampusR	-0.126506952398557	-0.309865006055942	0.0568511012588269	0.111601154802736	0.480269797220052
1046	smt_mc_extramd_CingulumhippocampusL	0.03834722137965	-0.144626344021516	0.221320786780816	0.677300353237561	0.882328643883586
1047	smt_mc_extramd_Fornix_StriaterminalisR	0.117647433661817	-0.0546000783470627	0.289894945670697	0.139993555075294	0.506925012013384
1048	smt_mc_extramd_Fornix_StriaterminalisL	0.16000365414917	-0.0195508163053126	0.339558124603653	0.0777795018828942	0.426722841266154
1049	smt_mc_extramd_SuperiorlongitudinalfasciculusR	-0.094996141278565	-0.26854020401318	0.0785479214560499	0.26642726618412	0.657735274905655
1050	smt_mc_extramd_SuperiorlongitudinalfasciculusL	-0.0519691408751116	-0.228423992832873	0.12448571108265	0.543054384376215	0.817965002974598
1051	smt_mc_extramd_SuperiorfrontooccipitalfasciculusR	-0.0866547466808333	-0.255995960477022	0.0826864671153555	0.265298470461974	0.657735274905655
1052	smt_mc_extramd_SuperiorfrontooccipitalfasciculusL	-0.011868770628471	-0.184908323687252	0.161170782430311	0.894209004596993	0.961216914502194
1053	smt_mc_extramd_UncinatefasciculusR	-0.0473365106720476	-0.230375685292052	0.135702663947956	0.601901255547661	0.836559326764552
1054	smt_mc_extramd_UncinatefasciculusL	-0.0625371298561354	-0.246047794038616	0.120973534326346	0.449435501203132	0.754931000226223
1055	smt_mc_extramd_TapetumR	0.161689126176044	-0.0080457106832203	0.331423963035308	0.076347446700279	0.425931205093671
1056	smt_mc_extramd_TapetumL	0.040055877590082	-0.130249898923411	0.210361654103575	0.643475014201649	0.861648946055427
1057	smt_mc_extratrans_Middlecerebellarpeduncle	-0.00248218930785621	-0.179022670853842	0.174058292238129	0.976990217464983	0.991287635281544
1058	smt_mc_extratrans_Pontine	-0.149908534567821	-0.330574329961447	0.0307572608258047	0.074949160302855	0.425349562859247
1059	smt_mc_extratrans_GenuCC	-0.227243515152588	-0.394980429502027	-0.0595066008031477	0.00333474319637807	0.0959887427746646
1060	smt_mc_extratrans_BodyCC	-0.364638081369817	-0.534900890487526	-0.194375272252108	4.84440363997653e-06	0.00100763595711512
1061	smt_mc_extratrans_SpleniumCC	-0.168785644227636	-0.341444637310834	0.0038733488555627	0.0324982989900001	0.314100004478344
1062	smt_mc_extratrans_Fornix	0.107604984640952	-0.0400183529424714	0.255228322224376	0.145849839901323	0.511293820777671
1063	smt_mc_extratrans_CorticospinaltractR	-0.122876906012031	-0.302374848188126	0.0566210361640635	0.146463386667627	0.512006460955737
1064	smt_mc_extratrans_CorticospinaltractL	-0.0721788270299019	-0.252134547221529	0.107776893161725	0.430479704644385	0.738980290778807
1065	smt_mc_extratrans_MediallemniscusR	0.0955139530655089	-0.0848396218009307	0.275867527931948	0.259825340654314	0.657735274905655
1066	smt_mc_extratrans_MediallemniscusL	0.146273775531882	-0.0340272013385717	0.326574752402335	0.0992698787783846	0.462271674311284
1067	smt_mc_extratrans_InferiorcerebellarpeduncleR	0.06232943818757	-0.119671110194179	0.244329986569319	0.421754556514164	0.738980290778807
1068	smt_mc_extratrans_InferiorcerebellarpeduncleL	0.00399249596695785	-0.175977774503533	0.183962766437449	0.961035560826022	0.985527200997892
1069	smt_mc_extratrans_SuperiorcerebellarpeduncleR	0.195368695285942	0.0140811442995603	0.376656246272324	0.047418150758216	0.36269558201341
1070	smt_mc_extratrans_SuperiorcerebellarpeduncleL	0.228169502010505	0.047180819279425	0.409158184741584	0.0164834512972302	0.216540497041508
1071	smt_mc_extratrans_CerebralpeduncleR	-0.123009334777898	-0.302298196316918	0.0562795267611223	0.170230610801704	0.548597099461305
1072	smt_mc_extratrans_CerebralpeduncleL	-0.176320363678635	-0.35357169706727	0.000930969709999729	0.0339771639459747	0.314100004478344
1073	smt_mc_extratrans_AnteriorlimbofinternalcapsuleR	-0.136015420723826	-0.306600208406127	0.0345693669584735	0.0698942479172955	0.425349562859247
1074	smt_mc_extratrans_AnteriorlimbofinternalcapsuleL	-0.10032639982557	-0.274289077607057	0.0736362779559166	0.344222664784014	0.697693764924126
1075	smt_mc_extratrans_.PosteriorlimbofinternalcapsuleR	-0.0914043443680672	-0.269354445044916	0.086545756308782	0.255446174455203	0.65327218385265
1076	smt_mc_extratrans_PosteriorlimbofinternalcapsuleL	-0.0419708062093065	-0.219292803564085	0.135351191145472	0.634789336635718	0.858030106742573
1077	smt_mc_extratrans_RetrolenticularpartofinternalcapsuleR	-0.0295449724180127	-0.207460312014643	0.148370367178618	0.694170197344381	0.887211298343558
1078	smt_mc_extratrans_RetrolenticularpartofinternalcapsuleL	0.00391472694147471	-0.173870735825044	0.181700189707993	0.963202039801356	0.985527200997892
1079	smt_mc_extratrans_AnteriorcoronaradiataR	-0.130437264234935	-0.296464356053473	0.0355898275836032	0.0881137107318997	0.443410931425044
1080	smt_mc_extratrans_AnteriorcoronaradiataL	-0.0997464129154081	-0.268645630291012	0.0691528044601957	0.280167262193726	0.668611792483886
1081	smt_mc_extratrans_SuperiorcoronaradiataR	-0.114560527773539	-0.283508017575612	0.0543869620285329	0.161624752901354	0.5399588543571
1082	smt_mc_extratrans_SuperiorcoronaradiataL	-0.0859705063723172	-0.254591345822724	0.0826503330780895	0.321806768533037	0.687457814230196
1083	smt_mc_extratrans_PosteriorcoronaradiataR	-0.0486978185255822	-0.217791268105607	0.120395631054442	0.541624857174149	0.817965002974598
1084	smt_mc_extratrans_PosteriorcoronaradiataL	-0.0496923131414774	-0.221940629236833	0.122556002953879	0.552130536640293	0.825176151391097
1085	smt_mc_extratrans_PosteriorthalamicradiationR	0.048213830208684	-0.126088373708599	0.222516034125967	0.568460021276488	0.826015018509909
1086	smt_mc_extratrans_PosteriorthalamicradiationL	-0.00274755628307207	-0.175205401447326	0.169710288881182	0.971948226525838	0.988903600335736
1087	smt_mc_extratrans_SagittalstratumR	-0.0786605788825855	-0.251558325417882	0.0942371676527112	0.334139853803508	0.696891410187434
1088	smt_mc_extratrans_SagittalstratumL	-0.0247885723589677	-0.197429651796665	0.147852507078729	0.73659312129108	0.90563550663905
1089	smt_mc_extratrans_ExternalcapsuleR	-0.168292026483853	-0.340343956729312	0.00375990376160579	0.00734133168588734	0.139199160689879
1090	smt_mc_extratrans_ExternalcapsuleL	-0.0538416559644354	-0.227724392827647	0.120041080898776	0.617386838087771	0.843919796203219
1091	smt_mc_extratrans_CingulumcingulategyrusR	-0.123130364689432	-0.299414417371823	0.053153687992959	0.121011817898483	0.488624324861992
1092	smt_mc_extratrans_CingulumcingulategyrusL	-0.0922024050238624	-0.268741694733418	0.084336884685693	0.243430786072506	0.640931689912422
1093	smt_mc_extratrans_CingulumhippocampusR	-0.230031263146717	-0.412391708042185	-0.0476708182512491	0.00150168805628818	0.0562593304201626
1094	smt_mc_extratrans_CingulumhippocampusL	-0.0811378674765631	-0.264073625430725	0.101797890477599	0.318532004140426	0.687222910309999
1095	smt_mc_extratrans_Fornix_StriaterminalisR	0.0652564287043491	-0.102897224503075	0.233410081911774	0.424544844220375	0.738980290778807
1096	smt_mc_extratrans_Fornix_StriaterminalisL	0.153462910670602	-0.021357435341763	0.328283256682967	0.103746412881157	0.465739292358575
1097	smt_mc_extratrans_SuperiorlongitudinalfasciculusR	-0.0757750961074294	-0.251607328142172	0.100057135927313	0.394224667333786	0.725947516157139
1098	smt_mc_extratrans_SuperiorlongitudinalfasciculusL	-0.0320963504274829	-0.208342413401678	0.144149712546712	0.748548357440819	0.910514961097604
1099	smt_mc_extratrans_SuperiorfrontooccipitalfasciculusR	-0.0670586875401405	-0.240091382605068	0.105974007524787	0.425762350762651	0.738980290778807
1100	smt_mc_extratrans_SuperiorfrontooccipitalfasciculusL	-0.105839977100412	-0.280445762526691	0.068765808325868	0.288655127103221	0.668611792483886
1101	smt_mc_extratrans_UncinatefasciculusR	-0.345548831487248	-0.525979908548911	-0.165117754425586	8.76044433474524e-05	0.00789199429331637
1102	smt_mc_extratrans_UncinatefasciculusL	-0.176923040651484	-0.359179722065339	0.00533364076237069	0.0225750312355627	0.270527868513752
1103	smt_mc_extratrans_TapetumR	0.181830245857231	0.0167282315642278	0.346932260150233	0.0315872222221357	0.312863915343058
1104	smt_mc_extratrans_TapetumL	0.0196126313319074	-0.147908095150819	0.187133357814634	0.812952145213408	0.938772815081686
1105	smt_mc_diff_Middlecerebellarpeduncle	-0.0477053810336162	-0.226047496239168	0.130636734171935	0.636988091037496	0.858030106742573
1106	smt_mc_diff_Pontine	0.0141717243017515	-0.168980403014269	0.197323851617772	0.874510841891795	0.957637369233055
1107	smt_mc_diff_GenuCC	-0.109539495015931	-0.289112910880844	0.0700339208489817	0.220882367895893	0.615643161058792
1108	smt_mc_diff_BodyCC	-0.113494680179945	-0.29270877702404	0.0657194166641494	0.10221036052575	0.465197992270758
1109	smt_mc_diff_SpleniumCC	0.0193585216373283	-0.163227497968259	0.201944541242915	0.818138310732815	0.938772815081686
1110	smt_mc_diff_Fornix	0.0496840172455797	-0.126077688205209	0.225445722696369	0.393479166356818	0.725947516157139
1111	smt_mc_diff_CorticospinaltractR	0.156916461705722	-0.0251471854000805	0.338980108811525	0.0764903937429694	0.425931205093671
1112	smt_mc_diff_CorticospinaltractL	0.163792537107497	-0.0179136092956111	0.345498683510606	0.0582823265462932	0.393169424485264
1113	smt_mc_diff_MediallemniscusR	-0.0248467984666043	-0.208396918885879	0.158703321952671	0.811010518113118	0.938772815081686
1114	smt_mc_diff_MediallemniscusL	-0.0491561956468985	-0.232664041236469	0.134351649942672	0.629714803602454	0.854221820538981
1115	smt_mc_diff_InferiorcerebellarpeduncleR	-0.123560860094222	-0.306649214413718	0.0595274942252739	0.219333020385863	0.615643161058792
1116	smt_mc_diff_InferiorcerebellarpeduncleL	-0.0718733013355628	-0.255012655348405	0.11126605267728	0.452918076352094	0.756682408684622
1117	smt_mc_diff_SuperiorcerebellarpeduncleR	-0.0504156583165549	-0.233361349843152	0.132530033210042	0.585623094593243	0.831727553519395
1118	smt_mc_diff_SuperiorcerebellarpeduncleL	0.0595753575622459	-0.12339937731833	0.242550092442822	0.475824400417279	0.777262894922466
1119	smt_mc_diff_CerebralpeduncleR	0.141169229882529	-0.0388220159620765	0.321160475727134	0.0949472144123046	0.459408819402687
1120	smt_mc_diff_CerebralpeduncleL	0.0186411063018767	-0.159846861176412	0.197129073780165	0.824365750777356	0.939364007532344
1121	smt_mc_diff_AnteriorlimbofinternalcapsuleR	0.0602403406428793	-0.119925725294534	0.240406406580293	0.50658898032003	0.798493678679869
1122	smt_mc_diff_AnteriorlimbofinternalcapsuleL	0.0131302804438532	-0.167447809601038	0.193708370488744	0.884927210017246	0.957839686124478
1123	smt_mc_diff_.PosteriorlimbofinternalcapsuleR	-0.0116524909445282	-0.19508253969495	0.171777557805893	0.881296063547612	0.957637369233055
1124	smt_mc_diff_PosteriorlimbofinternalcapsuleL	-0.0192364499753918	-0.202070845255968	0.163597945305184	0.820221581883538	0.938772815081686
1125	smt_mc_diff_RetrolenticularpartofinternalcapsuleR	-0.0293460888507095	-0.211537254227725	0.152845076526305	0.742885793133475	0.906277096608579
1126	smt_mc_diff_RetrolenticularpartofinternalcapsuleL	0.00640066438408767	-0.176209573599023	0.189010902367199	0.935672244371705	0.978808852452547
1127	smt_mc_diff_AnteriorcoronaradiataR	0.102957938900674	-0.0798297684463053	0.285745646247653	0.26510552937363	0.657735274905655
1128	smt_mc_diff_AnteriorcoronaradiataL	0.0972105887651293	-0.0859966925184901	0.280417870048749	0.291763105604961	0.668611792483886
1129	smt_mc_diff_SuperiorcoronaradiataR	0.0454362164025716	-0.13639676290531	0.227269195710454	0.568392759086534	0.826015018509909
1130	smt_mc_diff_SuperiorcoronaradiataL	0.0178299878795202	-0.164932096049783	0.200592071808824	0.815934557159874	0.938772815081686
1131	smt_mc_diff_PosteriorcoronaradiataR	0.085925844046375	-0.0961328482871564	0.267984536379906	0.241688708260375	0.638088274553914
1132	smt_mc_diff_PosteriorcoronaradiataL	0.146100268122241	-0.0357073263003913	0.327907862544874	0.0522144609727775	0.376246756030232
1133	smt_mc_diff_PosteriorthalamicradiationR	0.0503653078771644	-0.133062760879199	0.233793376633528	0.591401484912543	0.831932804502233
1134	smt_mc_diff_PosteriorthalamicradiationL	0.078030902908212	-0.10467702570469	0.260738831521114	0.429589479700962	0.738980290778807
1135	smt_mc_diff_SagittalstratumR	0.0407636938304841	-0.142684637286856	0.224212024947825	0.650026673298225	0.861762087963245
1136	smt_mc_diff_SagittalstratumL	0.111513023412465	-0.071654296505896	0.294680343330826	0.244553017729554	0.642530876055755
1137	smt_mc_diff_ExternalcapsuleR	0.0563998626451877	-0.124697133795968	0.237496859086343	0.49419169466846	0.791721739340486
1138	smt_mc_diff_ExternalcapsuleL	0.0441941920766168	-0.137036368657705	0.225424752810939	0.604628615978867	0.836559326764552
1139	smt_mc_diff_CingulumcingulategyrusR	0.0228093619862066	-0.159644109734779	0.205262833707192	0.799162547730601	0.935579334480634
1140	smt_mc_diff_CingulumcingulategyrusL	-0.0128788843886139	-0.1946472895815	0.168889520804272	0.888990664554464	0.958352570871677
1141	smt_mc_diff_CingulumhippocampusR	0.0171785548115933	-0.164626632586551	0.198983742209738	0.854944501775989	0.950954312135859
1142	smt_mc_diff_CingulumhippocampusL	0.145227304517094	-0.0351326569065483	0.325587265940737	0.135999576718859	0.502942014425742
1143	smt_mc_diff_Fornix_StriaterminalisR	0.12971094464501	-0.0518934961382701	0.31131538542829	0.114037445621637	0.486198164699646
1144	smt_mc_diff_Fornix_StriaterminalisL	0.0890504595554458	-0.0936652932617833	0.271766212372675	0.309637177533034	0.682733564595806
1145	smt_mc_diff_SuperiorlongitudinalfasciculusR	-0.0275066205395368	-0.209686581056971	0.154673339977897	0.739464298871864	0.90563550663905
1146	smt_mc_diff_SuperiorlongitudinalfasciculusL	-0.0282661246553639	-0.211454298264258	0.15492204895353	0.718877287159147	0.898956767910436
1147	smt_mc_diff_SuperiorfrontooccipitalfasciculusR	-0.0492450787635913	-0.228703380351787	0.130213222824604	0.557594417420441	0.825592125696417
1148	smt_mc_diff_SuperiorfrontooccipitalfasciculusL	0.121668575953384	-0.0593542079413668	0.302691359848136	0.168083921840554	0.547310997174381
1149	smt_mc_diff_UncinatefasciculusR	0.209568049353454	0.0270231367689102	0.392112961937998	0.0446491933239917	0.357193546591933
1150	smt_mc_diff_UncinatefasciculusL	0.0588356268260401	-0.12366972434729	0.241340977999371	0.510304323432893	0.801081503955033
1151	smt_mc_diff_TapetumR	0.0217691506824348	-0.16023431749571	0.20377261886058	0.827226354423643	0.939364007532344
1152	smt_mc_diff_TapetumL	0.0739273197729412	-0.106112892900578	0.25396753244646	0.430419052631902	0.738980290778807
1153	awf_Middlecerebellarpeduncle	-0.0267100581407745	-0.199610790861261	0.146190674579712	0.762754034330231	0.92240022756214
1154	awf_Pontine	0.117082790011767	-0.0639505537597289	0.298116133783263	0.171876174590842	0.548597099461305
1155	awf_GenuCC	0.197792120574225	0.0267933794146727	0.368790861733777	0.0238379160584424	0.272825499652209
1156	awf_BodyCC	0.31313810755057	0.141113336900703	0.485162878200437	0.00024020961883863	0.0187363502694131
1157	awf_SpleniumCC	0.116542019075739	-0.0559228910582374	0.289006929209716	0.14554012720592	0.511293820777671
1158	awf_Fornix	-0.153691676290177	-0.300934506593096	-0.0064488459872577	0.0322774142518186	0.314100004478344
1159	awf_CorticospinaltractR	0.0433990227856587	-0.134640605954473	0.221438651525791	0.574002356847506	0.828778217279827
1160	awf_CorticospinaltractL	0.0658695443414124	-0.11319854555634	0.244937634239165	0.471936789544965	0.773770418585543
1161	awf_MediallemniscusR	-0.181960578655451	-0.360885027443755	-0.00303612986714805	0.0247906715550239	0.276537965268551
1162	awf_MediallemniscusL	-0.14115047254424	-0.32029031353045	0.0379893684419703	0.0818558196129688	0.42703282753678
1163	awf_InferiorcerebellarpeduncleR	-0.132930194162083	-0.313259325459233	0.0473989371350679	0.144195852092287	0.510001473624595
1164	awf_InferiorcerebellarpeduncleL	-0.161443198883569	-0.341314396241855	0.0184279984747173	0.0796846491885836	0.426985584687596
1165	awf_SuperiorcerebellarpeduncleR	-0.302588076764732	-0.483318875083809	-0.121857278445655	0.0011701665381705	0.0486789279878929
1166	awf_SuperiorcerebellarpeduncleL	-0.196372384716717	-0.375608751325294	-0.017136018108139	0.0333976322638848	0.314100004478344
1167	awf_CerebralpeduncleR	0.0100051326877361	-0.168349664853045	0.188359930228517	0.906105787135932	0.96905297233351
1168	awf_CerebralpeduncleL	0.117366558358429	-0.0602904221407239	0.295023538857581	0.171435000234351	0.548597099461305
1169	awf_AnteriorlimbofinternalcapsuleR	0.142045377760347	-0.0302946249065372	0.31438538042723	0.091095887817068	0.451141539665479
1170	awf_AnteriorlimbofinternalcapsuleL	0.105272427528139	-0.0695072047889851	0.280052059845263	0.284357280151185	0.668611792483886
1171	awf_.PosteriorlimbofinternalcapsuleR	0.127592092373777	-0.0525815706597882	0.307765755407343	0.129134420237942	0.495876173713698
1172	awf_PosteriorlimbofinternalcapsuleL	0.12135651401777	-0.0572697861793261	0.299982814214866	0.166862941852152	0.54657467567319
1173	awf_RetrolenticularpartofinternalcapsuleR	0.013834399571124	-0.164861187649286	0.192529986791534	0.874438802453883	0.957637369233055
1174	awf_RetrolenticularpartofinternalcapsuleL	0.0694682317995496	-0.110652573666148	0.249589037265247	0.435735186416306	0.74390904602948
1175	awf_AnteriorcoronaradiataR	0.222653293864685	0.0549042666151088	0.390402321114261	0.00857859676272166	0.152979567412503
1176	awf_AnteriorcoronaradiataL	0.209440633469604	0.0416562872485554	0.377224979690653	0.0277885533018542	0.293899275599271
1177	awf_SuperiorcoronaradiataR	0.230893303943775	0.0607380392492357	0.401048568638315	0.00880427674409005	0.154756864459498
1178	awf_SuperiorcoronaradiataL	0.185251804382416	0.016461975447531	0.354041633317302	0.0406553601667636	0.352346454778618
1179	awf_PosteriorcoronaradiataR	0.0326630000558477	-0.137714276799738	0.203040276911433	0.699269392702093	0.888890604411274
1180	awf_PosteriorcoronaradiataL	0.104410941489858	-0.0680074863394335	0.27682936931915	0.236441444351882	0.634886832345039
1181	awf_PosteriorthalamicradiationR	-0.0669852056037356	-0.240076210531649	0.106105799324177	0.418414405682249	0.73858723945042
1182	awf_PosteriorthalamicradiationL	-0.0272114796312688	-0.199053850763677	0.144630891501139	0.741522067341808	0.90563550663905
1183	awf_SagittalstratumR	0.123559201205482	-0.0493295405522945	0.296447942963259	0.173559869500956	0.549115463051658
1184	awf_SagittalstratumL	0.070538674688438	-0.102135563216471	0.243212912593347	0.43438400462565	0.742618133935357
1185	awf_ExternalcapsuleR	0.223590175695069	0.0446927920242358	0.402487559365902	0.014756620649812	0.20017676707571
1186	awf_ExternalcapsuleL	0.192122909343455	0.0125886767822922	0.371657141904618	0.0653520962381531	0.411237164156512
1187	awf_CingulumcingulategyrusR	0.0519522534265639	-0.125049440725119	0.228953947578247	0.558676010801091	0.825592125696417
1188	awf_CingulumcingulategyrusL	0.0598884219130258	-0.116649508313543	0.236426352139595	0.531554605560821	0.810978175721155
1189	awf_CingulumhippocampusR	0.251222349805769	0.0728004355948463	0.429644264016691	0.00500477940421207	0.107689046490632
1190	awf_CingulumhippocampusL	0.212740938515724	0.0353462341708291	0.39013564286062	0.0129419602514467	0.185650188434546
1191	awf_Fornix_StriaterminalisR	-0.00858203767353921	-0.178956747316299	0.161792671969221	0.915226742757868	0.972087638265377
1192	awf_Fornix_StriaterminalisL	-0.0757269137489437	-0.250436279968459	0.0989824524705713	0.373353609144928	0.712828995914132
1193	awf_SuperiorlongitudinalfasciculusR	0.00694925142507534	-0.170707147666195	0.184605650516346	0.941257387954906	0.983826817560907
1194	awf_SuperiorlongitudinalfasciculusL	-0.0355390032329179	-0.213046284940596	0.14196827847476	0.724562752870422	0.90154966658254
1195	awf_SuperiorfrontooccipitalfasciculusR	0.0864227783495477	-0.0890111573190479	0.261856714018143	0.363684945090849	0.712828995914132
1196	awf_SuperiorfrontooccipitalfasciculusL	-0.0276510322878975	-0.205901940066466	0.150599875490671	0.785711760134594	0.929448603457794
1197	awf_UncinatefasciculusR	0.26545232271844	0.0842416809861146	0.446662964450765	0.00464147097004532	0.105182030075725
1198	awf_UncinatefasciculusL	0.171757821403569	-0.0104357194932764	0.353951362300414	0.0790929047620296	0.426985584687596
1199	awf_TapetumR	-0.249650807728063	-0.409752395603211	-0.0895492198529136	0.00145069986161023	0.0562593304201626
1200	awf_TapetumL	-0.0795958676987205	-0.244670482656084	0.0854787472586428	0.334485540626821	0.696891410187434
1201	radEAD_Middlecerebellarpeduncle	0.0448788221835912	-0.138560695056191	0.228318339423373	0.780796605531069	0.929448603457794
1202	radEAD_Pontine	-0.0520344734066007	-0.235049335385027	0.130980388571825	0.481909200861874	0.780427864223476
1203	radEAD_GenuCC	-0.179499536148131	-0.344291089933635	-0.0147079823626267	0.0136919050929127	0.191994354561292
1204	radEAD_BodyCC	-0.155493745943091	-0.337812965722748	0.0268254738365652	0.000380343699895888	0.021575860794094
1205	radEAD_SpleniumCC	-0.11611187996512	-0.299162511019441	0.0669387510891999	0.0299760843632247	0.299281226282436
1206	radEAD_Fornix	0.153189240473172	0.0050955473495308	0.301282933596814	0.0492142527976517	0.369702312119652
1207	radEAD_CorticospinaltractR	-0.0297710033339514	-0.211914187532	0.152372180864097	0.739475806032856	0.90563550663905
1208	radEAD_CorticospinaltractL	0.0597248563836451	-0.122352342611753	0.241802055379044	0.540977048159465	0.817965002974598
1209	radEAD_MediallemniscusR	0.103035215983103	-0.0786146990105689	0.284685130976774	0.324022834192715	0.688803116911953
1210	radEAD_MediallemniscusL	0.106246040709587	-0.0750263373428535	0.287518418762028	0.286429023205259	0.668611792483886
1211	radEAD_InferiorcerebellarpeduncleR	-0.0395628106235843	-0.220180523926836	0.141054902679667	0.688572497485241	0.885003580701937
1212	radEAD_InferiorcerebellarpeduncleL	0.0956902084571688	-0.0867285299304085	0.278108946844746	0.26371123421102	0.657735274905655
1213	radEAD_SuperiorcerebellarpeduncleR	0.245941400620272	0.0635657017698689	0.428317099470675	0.0149955111901231	0.201230085648103
1214	radEAD_SuperiorcerebellarpeduncleL	0.375639548393272	0.194352120624156	0.556926976162387	0.000348784517407727	0.0207277656059449
1215	radEAD_CerebralpeduncleR	0.00230784543905111	-0.180764273710401	0.185379964588503	0.963416013796016	0.985527200997892
1216	radEAD_CerebralpeduncleL	-0.0615579998226774	-0.244620824235403	0.121504824590049	0.313006471088472	0.684212368442496
1217	radEAD_AnteriorlimbofinternalcapsuleR	-0.119615586527178	-0.300400499712849	0.0611693266584923	0.127464764541395	0.49400776172631
1218	radEAD_AnteriorlimbofinternalcapsuleL	-0.100011823528947	-0.275172592740393	0.075148945682499	0.395548326111261	0.725947516157139
1219	radEAD_.PosteriorlimbofinternalcapsuleR	-0.146903003274918	-0.329275150808765	0.0354691442589287	0.0885506441392191	0.443820095926689
1220	radEAD_PosteriorlimbofinternalcapsuleL	-0.172714988211871	-0.354259253305302	0.00882927688156018	0.102586818792599	0.465197992270758
1221	radEAD_RetrolenticularpartofinternalcapsuleR	-0.0665554831159904	-0.245885532564612	0.112774566332631	0.48087372095834	0.780403645976604
1222	radEAD_RetrolenticularpartofinternalcapsuleL	-0.0251072085851599	-0.201847183837403	0.151632766667083	0.773947932792383	0.929448603457794
1223	radEAD_AnteriorcoronaradiataR	-0.0243318782367867	-0.131986808927043	0.0833230524534693	0.679699346181223	0.88360915003559
1224	radEAD_AnteriorcoronaradiataL	0.0282062749030879	-0.152467527728463	0.208880077534639	0.806247958348255	0.937794904783473
1225	radEAD_SuperiorcoronaradiataR	-0.00642320865768054	-0.180839302751594	0.167992885436233	0.944614312319912	0.98552323946806
1226	radEAD_SuperiorcoronaradiataL	-0.0707821913494667	-0.25100406839188	0.109439685692946	0.387764997781181	0.725947516157139
1227	radEAD_PosteriorcoronaradiataR	-0.00315176907649808	-0.175981236138554	0.169677697985558	0.970585959647776	0.988809206237082
1228	radEAD_PosteriorcoronaradiataL	-0.00470471451457245	-0.181915596199379	0.172506167170235	0.954451808878715	0.985527200997892
1229	radEAD_PosteriorthalamicradiationR	0.071459984283456	-0.0961548732218179	0.23907484178873	0.417614053972506	0.73858723945042
1230	radEAD_PosteriorthalamicradiationL	-0.0294669453939907	-0.212931690422304	0.153997799634323	0.281072516501916	0.668611792483886
1231	radEAD_SagittalstratumR	-0.0956924269495374	-0.268498854921803	0.0771140010227282	0.272953835088437	0.665792968867275
1232	radEAD_SagittalstratumL	0.0393714407833323	-0.137146004954029	0.215888886520693	0.651585758947282	0.861762087963245
1233	radEAD_ExternalcapsuleR	-0.160125082360732	-0.331719144399852	0.0114689796783876	0.0274119509388524	0.292394143347759
1234	radEAD_ExternalcapsuleL	-0.104250636144979	-0.282383162302096	0.0738818900121388	0.228644223120647	0.62576313696177
1235	radEAD_CingulumcingulategyrusR	-0.260961346786922	-0.443872617804362	-0.078050075769482	0.000633246907079025	0.0273519045357153
1236	radEAD_CingulumcingulategyrusL	-0.242508022715338	-0.425613907121562	-0.0594021383091139	0.00349380221827678	0.0968947815202095
1237	radEAD_CingulumhippocampusR	-0.0964893413416354	-0.21845333106413	0.025474648380859	0.131188822254053	0.49915747003981
1238	radEAD_CingulumhippocampusL	-0.0364083289054897	-0.219655062709977	0.146838404898997	0.752294325847979	0.913291166009998
1239	radEAD_Fornix_StriaterminalisR	0.145652005443917	-0.0230831444476311	0.314387155335465	0.133361401184961	0.500118292657403
1240	radEAD_Fornix_StriaterminalisL	0.160097949865261	-0.0151848703435714	0.335380770074093	0.0977502593738245	0.461829318155628
1241	radEAD_SuperiorlongitudinalfasciculusR	-0.0604044073527081	-0.239821076992474	0.119012262287058	0.489641379886082	0.786451019430926
1242	radEAD_SuperiorlongitudinalfasciculusL	-0.0872608278042316	-0.266985983366443	0.0924643277579802	0.343933418898663	0.697693764924126
1243	radEAD_SuperiorfrontooccipitalfasciculusR	-0.0107758835670252	-0.187188962645798	0.165637195511748	0.908153179442228	0.969525378908384
1244	radEAD_SuperiorfrontooccipitalfasciculusL	0.0315477418804961	-0.143123418402771	0.206218902163763	0.784835421578007	0.929448603457794
1245	radEAD_UncinatefasciculusR	-0.279101486412838	-0.461445660466562	-0.0967573123591144	0.00233234595517948	0.0720970765481352
1246	radEAD_UncinatefasciculusL	-0.104020273216281	-0.287060650423684	0.0790201039911215	0.282602346512536	0.668611792483886
1247	radEAD_TapetumR	0.236481187179464	0.0706273917728283	0.4023349825861	0.00791491474200571	0.147430053701838
1248	radEAD_TapetumL	0.104646928356297	-0.0671088097484278	0.276402666461022	0.275357161055976	0.667144276361848
