# Supplementary material for: White matter microstructure differences between 15q11.2 copy number variation carriers and non-carriers in mid-to-late life
Source: Transl Psychiatry. 2026 Mar 19;16:190. doi: 10.1038/s41398-026-03962-2 (PMC13039188; doi:10.1038/s41398-026-03962-2)
Supplement: Supplementary file 15 — Supplemental File 14 [file 41398_2026_3962_MOESM15_ESM.csv]

	skeletons	est	ci_l	ci_h	p	pFDR
1	v_intra_Mean	0.0292302500393089	-0.149930832619937	0.208391332698555	0.764715505217771	0.864461005898349
2	v_extra_Mean	-0.10919797586628	-0.289606268250277	0.0712103165177169	0.201057780977536	0.815522838364242
3	v_csf_Mean	-0.0621102391843218	-0.241162393000923	0.116941914632279	0.558440097822226	0.815522838364242
4	micro_Rd_Mean	-0.0974260857066729	-0.264345736661419	0.0694935652480732	0.249747136509963	0.815522838364242
5	micro_FA_Mean	0.0349119233684996	-0.144656488929237	0.214480335666236	0.718919896965875	0.849632605505125
6	micro_Ax_Mean	-0.166443054785644	-0.349323083750467	0.0164369741791788	0.136919269699634	0.815522838364242
7	micro_ADC_Mean	-0.142450172819708	-0.32002337845341	0.0351230328139933	0.13660114905145	0.815522838364242
8	Dax_intra_Mean	-0.135476137025437	-0.318727847722089	0.0477755736712148	0.195694267266333	0.815522838364242
9	Dax_extra_Mean	-0.157887389100708	-0.34099961166249	0.0252248334610747	0.134252029719117	0.815522838364242
10	mk_Mean	0.0392352468787891	-0.135641331692002	0.21411182544958	0.627325260280186	0.815522838364242
11	rk_Mean	0.0196831420166686	-0.151958319768131	0.191324603801468	0.820096416310844	0.888437784336748
12	ak_Mean	0.0842496589379263	-0.0959201312761361	0.264419449151989	0.210088383958733	0.815522838364242
13	FA_Mean	0.0598349434138976	-0.105293218695145	0.22496310552294	0.4947179663744	0.815522838364242
14	MD_Mean	-0.057780034845373	-0.223493140553969	0.107933070863223	0.517610166650403	0.815522838364242
15	RD_Mean	-0.0452898160334669	-0.208732816853376	0.118153184786442	0.614507164671287	0.815522838364242
16	AD_Mean	-0.0719905610217548	-0.246877284590115	0.102896162546606	0.402251336810687	0.815522838364242
17	smt_fa_Mean	0.0316896179478635	-0.145811040739186	0.209190276634913	0.686535123657351	0.849632605505125
18	smt_long_Mean	-0.0584108867529549	-0.235520698440217	0.118698924934307	0.487722366025468	0.815522838364242
19	smt_md_Mean	-0.0528935232359643	-0.223759032307713	0.117971985835784	0.537655042793192	0.815522838364242
20	smt_trans_Mean	-0.046794333596333	-0.216672597834567	0.123083930641901	0.618880338412374	0.815522838364242
21	smt_mc_intra_Mean	0.0691880401036812	-0.105341782094458	0.24371786230182	0.41519407274805	0.815522838364242
22	smt_mc_extramd_Mean	-0.0646679592351449	-0.235947265091002	0.106611346620713	0.440788919278072	0.815522838364242
23	smt_mc_extratrans_Mean	-0.0682089362098267	-0.236731285789014	0.10031341336936	0.430149537740141	0.815522838364242
24	smt_mc_diff_Mean	0.0139320533466995	-0.169472068102267	0.197336174795666	0.86921278786182	0.903981299376293
25	awf_Mean	0.0904764188320401	-0.0798906600094435	0.260843497673524	0.306327169664715	0.815522838364242
26	radEAD_Mean	-0.00317269161265834	-0.185384769855829	0.179039386630512	0.961579706413205	0.961579706413205
