# Supplementary material for: White matter microstructure differences between 15q11.2 copy number variation carriers and non-carriers in mid-to-late life
Source: Transl Psychiatry. 2026 Mar 19;16:190. doi: 10.1038/s41398-026-03962-2 (PMC13039188; doi:10.1038/s41398-026-03962-2)
Supplement: Supplementary file 16 — Supplemental File 15 [file 41398_2026_3962_MOESM16_ESM.csv]

	tracts	est	ci_l	ci_h	p	pFDR
1	v_intra_ATRL	-0.0119557425670751	-0.191503898042822	0.167592412908672	0.905251977820329	0.985377541445192
2	v_extra_ATRL	-0.121568488099595	-0.302483064554556	0.0593460883553672	0.164291879755238	0.751538873747432
3	v_csf_ATRL	-0.00916785842677374	-0.189007708641381	0.170671991787834	0.928501228163768	0.985377541445192
4	micro_Rd_ATRL	0.0386782873714567	-0.124438001662613	0.201794576405526	0.747671289596604	0.966917947956164
5	micro_FA_ATRL	-0.0249408710859815	-0.204088871851281	0.154207129679318	0.80027172662149	0.966917947956164
6	micro_Ax_ATRL	-0.128952665454357	-0.311394051106539	0.0534887201978252	0.28339357303926	0.796489845884834
7	micro_ADC_ATRL	-0.0424906736009706	-0.217302528386612	0.132321181184671	0.699785081407748	0.966917947956164
8	Dax_intra_ATRL	-0.112571582108374	-0.295819558815678	0.0706763945989301	0.268188606937229	0.786687657405068
9	Dax_extra_ATRL	-0.135015397359446	-0.317850642504431	0.0478198477855386	0.219315248681058	0.758204579704685
10	mk_ATRL	-0.0230305814714874	-0.200751190040947	0.154690027097972	0.765093055538732	0.966917947956164
11	rk_ATRL	-0.0518404492361807	-0.225982668719426	0.122301770247065	0.571010114621783	0.955250448053141
12	ak_ATRL	0.0515736424917064	-0.129745138018273	0.232892423001686	0.401087544950368	0.877925661898187
13	FA_ATRL	0.0445693222831194	-0.122925591319168	0.212064235885407	0.648040601085164	0.960328720443831
14	MD_ATRL	0.0826207537873501	-0.0825087734816684	0.247750281056369	0.540389040575201	0.936839250146298
15	RD_ATRL	0.0783158014135322	-0.0861905072514165	0.242822110078481	0.568599021689453	0.955250448053141
16	AD_ATRL	0.0824036314668378	-0.0867247514596069	0.251532014393282	0.495665849133766	0.9107641044154
17	smt_fa_ATRL	-0.0755145277787875	-0.252327611169328	0.101298555611753	0.555864441293733	0.944789086913964
18	smt_long_ATRL	-0.0408510178962912	-0.216402728624747	0.134700692832164	0.632240627679741	0.957872808938416
19	smt_md_ATRL	0.0127190973392339	-0.15679790941175	0.182236104090217	0.906599406228031	0.985377541445192
20	smt_trans_ATRL	0.0907307359711101	-0.0812735379945889	0.262735009936809	0.578962528322553	0.955250448053141
21	smt_mc_intra_ATRL	0.0337294404183696	-0.141769764346998	0.209228645183738	0.719293476946464	0.966917947956164
22	smt_mc_extramd_ATRL	0.00740878308616127	-0.163295056861672	0.178112623033994	0.937480073568284	0.985377541445192
23	smt_mc_extratrans_ATRL	-0.00668032541983472	-0.175396900717403	0.162036249877733	0.949526249222719	0.985536226738151
24	smt_mc_diff_ATRL	0.0341752503465185	-0.146671696752708	0.215022197445745	0.686871419413276	0.966917947956164
25	awf_ATRL	0.0312125393901689	-0.140662132592268	0.203087211372605	0.738566147757932	0.966917947956164
26	radEAD_ATRL	-0.0178819785833688	-0.196013185033224	0.160249227866487	0.82477383415951	0.972522434836611
27	v_intra_ATRR	0.00847944129839273	-0.171696537384553	0.188655419981338	0.933051369192072	0.985377541445192
28	v_extra_ATRR	-0.103204714229825	-0.284640918771204	0.0782314903115546	0.28548786619737	0.796489845884834
29	v_csf_ATRR	0.000535211871063941	-0.179465836138878	0.180536259881006	0.995951792002337	0.995951792002337
30	micro_Rd_ATRR	-0.0146520589625891	-0.175195729721577	0.145891611796399	0.860393673618554	0.98115068044221
31	micro_FA_ATRR	-0.0177572503890713	-0.197417302719991	0.161902801941849	0.857223848491314	0.98115068044221
32	micro_Ax_ATRR	-0.119231127485882	-0.30147897348609	0.0630167185143266	0.314852525750278	0.815230180321661
33	micro_ADC_ATRR	-0.062924736914661	-0.238368175512773	0.112518701683451	0.527272857506986	0.923171333008865
34	Dax_intra_ATRR	-0.121098748426128	-0.304167390924058	0.0619698940718027	0.24574817217061	0.765203889393516
35	Dax_extra_ATRR	-0.133382167164023	-0.316052437427515	0.0492881030994689	0.228298764467297	0.758204579704685
36	mk_ATRR	0.0112019663487996	-0.168011239816953	0.190415172514553	0.8753758212219	0.985377541445192
37	rk_ATRR	-0.040538576870153	-0.216246395623904	0.135169241883598	0.640780774092239	0.960328720443831
38	ak_ATRR	0.0656968153255316	-0.115555505665243	0.246949136316306	0.229561473063466	0.758204579704685
39	FA_ATRR	0.0325371194059071	-0.136624956129114	0.201699194940928	0.712768747195749	0.966917947956164
40	MD_ATRR	0.0206882470946656	-0.140705121072085	0.182081615261417	0.814542496613954	0.969249652721409
41	RD_ATRR	0.0231292117994271	-0.138990572054023	0.185248995652877	0.803310500535949	0.966917947956164
42	AD_ATRR	0.0145179044540905	-0.15018095863996	0.179216767548141	0.850769035743811	0.98115068044221
43	smt_fa_ATRR	0.0271456757648928	-0.150424718625549	0.204716070155335	0.786663409613461	0.966917947956164
44	smt_long_ATRR	-0.0166171635599743	-0.192794803575292	0.159560476455343	0.841171105335661	0.980737611602116
45	smt_md_ATRR	-0.0194273854538006	-0.187940814795573	0.149086043887972	0.807157228487481	0.966917947956164
46	smt_trans_ATRR	-0.0299840066466407	-0.199963044923353	0.139995031630071	0.767254852768671	0.966917947956164
47	smt_mc_intra_ATRR	0.097432578893753	-0.0796226684166251	0.274487826204131	0.270802097452898	0.786687657405068
48	smt_mc_extramd_ATRR	-0.0196126301384814	-0.190178843849568	0.150953583572605	0.796139756442508	0.966917947956164
49	smt_mc_extratrans_ATRR	-0.0656207362894423	-0.233943626181574	0.10270215360269	0.430244823959116	0.884297661892254
50	smt_mc_diff_ATRR	0.057759363292041	-0.123132132355787	0.238650858939869	0.493882852868836	0.9107641044154
51	awf_ATRR	0.0716908785026033	-0.102411028337263	0.24579278534247	0.394271847274289	0.872431321628213
52	radEAD_ATRR	-0.0190197084903656	-0.159744589127574	0.121705172146843	0.734891436121619	0.966917947956164
53	v_intra_CSTL	0.00326440654914026	-0.177443089710057	0.183971902808338	0.9739192158972	0.987263736173718
54	v_extra_CSTL	-0.113153041970367	-0.292227175440346	0.065921091499611	0.17225888555113	0.751538873747432
55	v_csf_CSTL	-0.0131499536885614	-0.192760977171069	0.166461069793946	0.904302211145251	0.985377541445192
56	micro_Rd_CSTL	-0.0328798292525198	-0.209092020597564	0.143332362092525	0.718392168927051	0.966917947956164
57	micro_FA_CSTL	-0.0162208783924089	-0.197289336982122	0.164847580197304	0.866347655097721	0.985377541445192
58	micro_Ax_CSTL	-0.0856347963483321	-0.267883141886098	0.0966135491894335	0.468815975452249	0.901651218028642
59	micro_ADC_CSTL	-0.0582581472343106	-0.240330883060297	0.123814588591676	0.586667688126995	0.955250448053141
60	Dax_intra_CSTL	-0.0954588385646702	-0.27853863524915	0.0876209581198102	0.352880642818889	0.838146970809389
61	Dax_extra_CSTL	-0.102326139164327	-0.285126116455269	0.080473838126614	0.347098844218041	0.838146970809389
62	mk_CSTL	0.01731822841965	-0.161085263720178	0.195721720559478	0.830159987663657	0.975124957859892
63	rk_CSTL	0.0466753662804582	-0.129736343183787	0.223087075744704	0.59418935734075	0.955250448053141
64	ak_CSTL	-0.0333312893985753	-0.215982147185115	0.149319568387964	0.609487967759739	0.955250448053141
65	FA_CSTL	0.0473178942106312	-0.126990034190106	0.221625822611368	0.589617097958451	0.955250448053141
66	MD_CSTL	0.0340330387117109	-0.142411408516523	0.210477485939944	0.718772469365482	0.966917947956164
67	RD_CSTL	-0.0112849477096107	-0.185217172552765	0.162647277133543	0.903313360770749	0.985377541445192
68	AD_CSTL	0.101956966030561	-0.0785304964690508	0.282444428530173	0.245290868190785	0.765203889393516
69	smt_fa_CSTL	0.0624475298774729	-0.11610724879859	0.241002308553535	0.422475059047754	0.882503885501808
70	smt_long_CSTL	0.0116733376239779	-0.169682025124307	0.193028700372262	0.893309525405575	0.985377541445192
71	smt_md_CSTL	-0.00634551005654007	-0.185501391141256	0.172810371028176	0.940437344703997	0.985377541445192
72	smt_trans_CSTL	-0.0698332476955554	-0.245124466437556	0.105457971046446	0.386960246871536	0.859911659714524
73	smt_mc_intra_CSTL	0.0612816368321458	-0.114677332888466	0.237240606552757	0.477093172642272	0.905432298445189
74	smt_mc_extramd_CSTL	-0.0210519721466164	-0.200450448869761	0.158346504576528	0.791197263922058	0.966917947956164
75	smt_mc_extratrans_CSTL	-0.0517283679420251	-0.226559474372987	0.123102738488937	0.534676900402408	0.932993249024335
76	smt_mc_diff_CSTL	0.0481058062946599	-0.134637200785468	0.230848813374787	0.571659501939412	0.955250448053141
77	awf_CSTL	0.0757061223955211	-0.0991668027371415	0.250579047528184	0.403508140757051	0.877925661898187
78	radEAD_CSTL	-0.0687558842451709	-0.250498791815161	0.112987023324819	0.50153247741245	0.915076800892891
79	v_intra_CSTR	0.0130127670335767	-0.167781411958894	0.193806946026048	0.896287243594431	0.985377541445192
80	v_extra_CSTR	-0.134417975732275	-0.314428658846384	0.045592707381834	0.141176313823635	0.751538873747432
81	v_csf_CSTR	-0.0349041102185768	-0.214424604714502	0.144616384277348	0.749661336565602	0.966917947956164
82	micro_Rd_CSTR	-0.0941008713008921	-0.270431040147932	0.0822292975461481	0.294088558480554	0.796489845884834
83	micro_FA_CSTR	0.00691017007068028	-0.17399214002461	0.187812480165971	0.944207851973082	0.985536226738151
84	micro_Ax_CSTR	-0.107405164965984	-0.289997941946511	0.0751876120145419	0.35460064149628	0.838146970809389
85	micro_ADC_CSTR	-0.10936924092928	-0.291887422124747	0.0731489402661872	0.296458884812659	0.797825293680982
86	Dax_intra_CSTR	-0.101496808496623	-0.284710315053973	0.0817166980607272	0.350201270314534	0.838146970809389
87	Dax_extra_CSTR	-0.116619580054806	-0.299634404360667	0.066395244251055	0.293730868083361	0.796489845884834
88	mk_CSTR	-0.00223027367292404	-0.180799362638497	0.176338815292649	0.97707081351687	0.987263736173718
89	rk_CSTR	-0.0122846448937778	-0.188927770583614	0.164358480796058	0.883080849006033	0.985377541445192
90	ak_CSTR	0.0504681311306131	-0.131052900382488	0.231989162643714	0.457920394467888	0.901651218028642
91	FA_CSTR	0.0392658710745218	-0.134572793734243	0.213104535883286	0.658524301911226	0.960328720443831
92	MD_CSTR	-0.0352364980231858	-0.211899252504967	0.141426256458595	0.700335658704356	0.966917947956164
93	RD_CSTR	-0.0391265091981458	-0.212972067222066	0.134719048825775	0.668062440989419	0.961479919972844
94	AD_CSTR	0.000513169369104832	-0.181959996802647	0.182986335540857	0.995146923793743	0.995951792002337
95	smt_fa_CSTR	0.106868084013106	-0.0733598514688259	0.287096019495039	0.104227971427575	0.661545458462323
96	smt_long_CSTR	-0.0080358880901232	-0.189572859287022	0.173501083106776	0.927620686362268	0.985377541445192
97	smt_md_CSTR	-0.0379927948628113	-0.216783452151261	0.140797862425639	0.667114252322344	0.961479919972844
98	smt_trans_CSTR	-0.109733536381257	-0.286600615683771	0.0671335429212572	0.123132768662715	0.735922773817858
99	smt_mc_intra_CSTR	0.0795990919438622	-0.0984068622645981	0.257605046152322	0.325366027313589	0.833449922182592
100	smt_mc_extramd_CSTR	-0.052613904637587	-0.231406985942187	0.126179176667013	0.523458739012205	0.923171333008865
101	smt_mc_extratrans_CSTR	-0.0760247520011263	-0.251943498945144	0.0998939949428914	0.351870896159027	0.838146970809389
102	smt_mc_diff_CSTR	0.0295168927579505	-0.153985909431296	0.213019694947197	0.711492489618788	0.966917947956164
103	awf_CSTR	0.0607282513999423	-0.11539235133687	0.236848854136755	0.465992782722247	0.901651218028642
104	radEAD_CSTR	-0.0618195367929653	-0.240914645718063	0.117275572132133	0.450862689514438	0.899457055063947
105	v_intra_CINGL	0.0818244589507031	-0.0960987671675482	0.259747685068954	0.381937185525991	0.852392002032255
106	v_extra_CINGL	-0.0819585839596308	-0.262917526513327	0.0990003585940653	0.356773062506703	0.839299905648052
107	v_csf_CINGL	-0.0374991750234027	-0.217398851895597	0.142400501848792	0.730686484567009	0.966917947956164
108	micro_Rd_CINGL	-0.123026647028424	-0.297198749856243	0.0511454557993953	0.0912663948869783	0.659146185294843
109	micro_FA_CINGL	0.0530614901159398	-0.125239048212597	0.231362028444476	0.590754345374621	0.955250448053141
110	micro_Ax_CINGL	-0.102399131058283	-0.285147309737375	0.0803490476208084	0.368039675223312	0.839388732965449
111	micro_ADC_CINGL	-0.13179238477986	-0.311173509037729	0.0475887394780097	0.165646632084833	0.751538873747432
112	Dax_intra_CINGL	-0.126322368095229	-0.309456657097654	0.056811920907196	0.215236119319667	0.758204579704685
113	Dax_extra_CINGL	-0.131192088573152	-0.314364130206584	0.0519799530602802	0.227884205437585	0.758204579704685
114	mk_CINGL	0.0935476516983328	-0.0852260693973277	0.272321372793993	0.183648970360614	0.751563561961766
115	rk_CINGL	0.049097337796493	-0.127385214006129	0.225579889599115	0.582109650891783	0.955250448053141
116	ak_CINGL	0.116517435417461	-0.0665253459113525	0.299560216746275	0.113401421205023	0.702008797935856
117	FA_CINGL	0.201220363477917	0.0257271701206783	0.376713556835156	0.0316141308086021	0.527189648069089
118	MD_CINGL	-0.0908995337506861	-0.266536891717359	0.0847378242159868	0.268831087974382	0.786687657405068
119	RD_CINGL	-0.130377241235896	-0.304140289878498	0.0433858074067054	0.116867480560311	0.706640580132115
120	AD_CINGL	0.00626188835528011	-0.17329851142192	0.18582228813248	0.941793534804347	0.985377541445192
121	smt_fa_CINGL	0.15276557817224	-0.0237503655900996	0.32928152193458	0.0255032944009697	0.527189648069089
122	smt_long_CINGL	-0.0634216700319376	-0.245284940072382	0.118441600008506	0.486835771005959	0.9107641044154
123	smt_md_CINGL	-0.144019824606577	-0.323628880932738	0.0355892317195835	0.0630708171433038	0.644159003104179
124	smt_trans_CINGL	-0.188404910194203	-0.364999841338721	-0.0118099790496857	0.00169725882115013	0.294191528999355
125	smt_mc_intra_CINGL	0.173140683593126	-0.00378458199664969	0.350065949182901	0.0311999542911137	0.527189648069089
126	smt_mc_extramd_CINGL	-0.104760082983948	-0.283696426586663	0.0741762606187678	0.177415772490761	0.751538873747432
127	smt_mc_extratrans_CINGL	-0.156951599772956	-0.333730170900239	0.0198269713543274	0.0292291559149537	0.527189648069089
128	smt_mc_diff_CINGL	0.00651299900012244	-0.174665792595472	0.187691790595717	0.940438615042012	0.985377541445192
129	awf_CINGL	0.221284477582729	0.0451128978783324	0.397456057287127	0.00991372183068162	0.468648668359495
130	radEAD_CINGL	-0.110329234193523	-0.287303295421093	0.0666448270340468	0.207615088892332	0.758204579704685
131	v_intra_CINGR	0.057027233507669	-0.122091501082487	0.236145968097825	0.547750309971246	0.936941319687657
132	v_extra_CINGR	-0.146435674387131	-0.328366668024241	0.0354953192499796	0.14221719814986	0.751538873747432
133	v_csf_CINGR	-0.00320429588568703	-0.18390728440815	0.177498692636776	0.976506823916509	0.987263736173718
134	micro_Rd_CINGR	-0.119312595022173	-0.293586139990203	0.0549609499458566	0.180658383112363	0.751538873747432
135	micro_FA_CINGR	0.0272475685294901	-0.152284663445308	0.206779800504288	0.785253655602554	0.966917947956164
136	micro_Ax_CINGR	-0.13519134883342	-0.318067531634488	0.0476848339676474	0.237202572663315	0.759332027216189
137	micro_ADC_CINGR	-0.133216511252838	-0.313459346739867	0.0470263242341904	0.193692312831391	0.758204579704685
138	Dax_intra_CINGR	-0.197755850641502	-0.380778652606567	-0.0147330486764372	0.0794140769614953	0.65063045398133
139	Dax_extra_CINGR	-0.194543584374219	-0.377621417908036	-0.0114657508404017	0.0796445482195186	0.65063045398133
140	mk_CINGR	0.0624186350236908	-0.115062393125137	0.239899663172518	0.402678414124256	0.877925661898187
141	rk_CINGR	0.039493393968966	-0.135317164639562	0.214303952577494	0.652296082340221	0.960328720443831
142	ak_CINGR	0.121387084435797	-0.0616822164904336	0.304456385362027	0.0831842535951215	0.65063045398133
143	FA_CINGR	0.188227610220175	0.0137609025913543	0.362694317848996	0.043044656628428	0.576473921511844
144	MD_CINGR	-0.0845739784085526	-0.259753625317334	0.0906056685002292	0.348241471271227	0.838146970809389
145	RD_CINGR	-0.120266884343893	-0.293074226892573	0.0525404582047868	0.180368296326533	0.751538873747432
146	AD_CINGR	0.0034317929033248	-0.176091798181727	0.182955383988376	0.969812596283262	0.987263736173718
147	smt_fa_CINGR	0.0351678636369519	-0.142478796552758	0.212814523826662	0.628864378194418	0.957872808938416
148	smt_long_CINGR	-0.0963907254793676	-0.279067142290204	0.0862856913314686	0.289876465955935	0.796489845884834
149	smt_md_CINGR	-0.125439764255751	-0.304638098691548	0.0537585701800465	0.152224393544484	0.751538873747432
150	smt_trans_CINGR	-0.106689828435637	-0.280471090286659	0.0670914334153854	0.177868033519423	0.751538873747432
151	smt_mc_intra_CINGR	0.114537020124684	-0.062807608177752	0.291881648427119	0.155037039418713	0.751538873747432
152	smt_mc_extramd_CINGR	-0.0705919172531112	-0.249514624513968	0.108330790007746	0.403492387086151	0.877925661898187
153	smt_mc_extratrans_CINGR	-0.114543054502486	-0.28976885101033	0.0606827420053593	0.163031621440107	0.751538873747432
154	smt_mc_diff_CINGR	0.0313512915659252	-0.151682382656861	0.214384965788711	0.718785072658729	0.966917947956164
155	awf_CINGR	0.170593305666075	-0.00404712205554703	0.345233733387696	0.0548497461111409	0.609937102955221
156	radEAD_CINGR	-0.0513816430280941	-0.21346651638936	0.110703230333172	0.498688005333437	0.9130907139908
157	v_intra_CGL	0.0877752677005368	-0.0913511724844693	0.266901707885543	0.365357342856195	0.839299905648052
158	v_extra_CGL	-0.131567590759052	-0.312623526049593	0.0494883445314895	0.160328810457486	0.751538873747432
159	v_csf_CGL	-0.11335666285515	-0.292643916258112	0.0659305905478123	0.259657177367257	0.785010071110313
160	micro_Rd_CGL	-0.233803352421916	-0.406264125145369	-0.0613425796984629	0.00508694465287326	0.398502621603222
161	micro_FA_CGL	0.108497729289861	-0.0712732047304475	0.28826866331017	0.270360497602319	0.786687657405068
162	micro_Ax_CGL	-0.16762006490701	-0.350761713856121	0.0155215840421006	0.116237444042023	0.706640580132115
163	micro_ADC_CGL	-0.239452447769538	-0.41786964673882	-0.0610352488002559	0.00837609285650544	0.467840630225804
164	Dax_intra_CGL	-0.14373715192135	-0.327106879721093	0.0396325758783928	0.175122635060656	0.751538873747432
165	Dax_extra_CGL	-0.182357806222614	-0.365589023032557	0.000873410587329621	0.0819657863686721	0.65063045398133
166	mk_CGL	0.110103999687485	-0.0648283303927877	0.285036329767758	0.17414799854377	0.751538873747432
167	rk_CGL	0.127707286913085	-0.0451122525679395	0.300526826394109	0.158985598902453	0.751538873747432
168	ak_CGL	0.138480049392227	-0.0431343673066279	0.320094466091081	0.0569582889147771	0.609937102955221
169	FA_CGL	0.143653511165403	-0.0234280925361344	0.31073511486694	0.0989349464762469	0.661545458462323
170	MD_CGL	-0.196127544706247	-0.368271130519677	-0.0239839588928163	0.0138582882762137	0.484884354419055
171	RD_CGL	-0.178278002462134	-0.345843764877219	-0.0107122400470484	0.0288275638479053	0.527189648069089
172	AD_CGL	-0.142490519842699	-0.324319694853259	0.0393386551678622	0.0832284380421724	0.65063045398133
173	smt_fa_CGL	0.129327680571589	-0.0488884194107586	0.307543780553937	0.0843161944981882	0.65063045398133
174	smt_long_CGL	-0.106695062981156	-0.286213226436433	0.0728231004741216	0.202061251854618	0.758204579704685
175	smt_md_CGL	-0.140829881893922	-0.315947998352238	0.0342882345643941	0.0839415361834166	0.65063045398133
176	smt_trans_CGL	-0.175482990760537	-0.348260453058921	-0.00270552846215363	0.0279204683992006	0.527189648069089
177	smt_mc_intra_CGL	0.159624083701724	-0.0164849235492471	0.335733090952695	0.0545336360624317	0.609937102955221
178	smt_mc_extramd_CGL	-0.146413724592808	-0.322119086417016	0.0292916372314008	0.0574748423938574	0.609937102955221
179	smt_mc_extratrans_CGL	-0.178805066958866	-0.350406083707125	-0.0072040502106071	0.0280774074473133	0.527189648069089
180	smt_mc_diff_CGL	0.035958612295416	-0.147321776318173	0.219239000909005	0.658031440933615	0.960328720443831
181	awf_CGL	0.158649149521685	-0.0133735421479972	0.330671841191367	0.0781095454268895	0.65063045398133
182	radEAD_CGL	-0.25769201363699	-0.44015954888489	-0.0752244783890905	0.00119780703029986	0.294191528999355
183	v_intra_CGR	0.071196733958338	-0.108712091586929	0.251105559503605	0.468279710813447	0.901651218028642
184	v_extra_CGR	-0.11415701811764	-0.295745169790208	0.0674311335549274	0.23129674803302	0.758204579704685
185	v_csf_CGR	-0.089844931186303	-0.269806074533093	0.090116212160487	0.365670844693704	0.839299905648052
186	micro_Rd_CGR	-0.194472804469836	-0.37177305054112	-0.0171725583985529	0.0200764998136349	0.527189648069089
187	micro_FA_CGR	0.0876044953239261	-0.0932420910739064	0.268451081721759	0.370170237864535	0.840561238819032
188	micro_Ax_CGR	-0.151654109174691	-0.334751923499392	0.03144370515001	0.170532094989667	0.751538873747432
189	micro_ADC_CGR	-0.208031951943206	-0.38872354833978	-0.0273403555466326	0.0217077972748322	0.527189648069089
190	Dax_intra_CGR	-0.151281284217147	-0.334552598108293	0.0319900296739983	0.165890557268754	0.751538873747432
191	Dax_extra_CGR	-0.183263031334475	-0.366480273801654	-4.57888672965312e-05	0.0871374342390432	0.65063045398133
192	mk_CGR	0.0792183877983911	-0.0968912396028269	0.255328015199609	0.306375140693957	0.808705955131257
193	rk_CGR	0.125240196544034	-0.0493289604795038	0.299809353567573	0.153241326414715	0.751538873747432
194	ak_CGR	0.0841583609492903	-0.0966633085215242	0.264980030420105	0.232794795907661	0.758204579704685
195	FA_CGR	0.194144754053342	0.0222969191316215	0.365992588975062	0.0289753562783936	0.527189648069089
196	MD_CGR	-0.16708524842486	-0.343662470869592	0.00949197401987226	0.044110979023101	0.576473921511844
197	RD_CGR	-0.200533082768902	-0.373174709502928	-0.027891456034876	0.0136603181288442	0.484884354419055
198	AD_CGR	-0.0222046377375958	-0.204788913877903	0.160379638402711	0.805043934080742	0.966917947956164
199	smt_fa_CGR	0.11701698918007	-0.062376910915213	0.296410889275353	0.125956013211133	0.735922773817858
200	smt_long_CGR	-0.107322171517002	-0.288308004070708	0.0736636610367035	0.221051765667693	0.758204579704685
201	smt_md_CGR	-0.138606426676691	-0.316173480358108	0.0389606270047259	0.103035998163738	0.661545458462323
202	smt_trans_CGR	-0.163331290999007	-0.338391275541865	0.0117286935438499	0.0354182021802055	0.555946866663553
203	smt_mc_intra_CGR	0.152589155548001	-0.0251355222903704	0.330313833386373	0.0675482456979337	0.644159003104179
204	smt_mc_extramd_CGR	-0.120004488346195	-0.299042352318245	0.0590333756258543	0.150028344683267	0.751538873747432
205	smt_mc_extratrans_CGR	-0.166249334044879	-0.340743436958373	0.00824476886861419	0.0443441478086034	0.576473921511844
206	smt_mc_diff_CGR	0.043294612288507	-0.140069277111084	0.226658501688098	0.609838426307926	0.955250448053141
207	awf_CGR	0.130383134184625	-0.0447642258999468	0.305530494269197	0.132469173840296	0.751538873747432
208	radEAD_CGR	-0.278913275298315	-0.461538843931821	-0.0962877066648081	0.000145182560050914	0.0754949312264752
209	v_intra_IFOFL	-0.0128944001247192	-0.191977629039433	0.166188828789995	0.893542648516724	0.985377541445192
210	v_extra_IFOFL	-0.0776342262930041	-0.259707561588429	0.10443910900242	0.412352248111464	0.882503885501808
211	v_csf_IFOFL	-0.0532761117917796	-0.232589478401484	0.126037254817924	0.610453467921058	0.955250448053141
212	micro_Rd_IFOFL	-0.0438063780548919	-0.213697322105809	0.126084565996025	0.669337944288788	0.961479919972844
213	micro_FA_IFOFL	-0.00324213108487745	-0.18255959547556	0.176075333305805	0.973541293856241	0.987263736173718
214	micro_Ax_IFOFL	-0.142727433055044	-0.325605185894179	0.0401503197840916	0.208455435878266	0.758204579704685
215	micro_ADC_IFOFL	-0.0800426568353566	-0.2561650951134	0.0960797814426865	0.434584226205349	0.886210971085418
216	Dax_intra_IFOFL	-0.125814231426308	-0.309010752452216	0.0573822895995998	0.226262049460299	0.758204579704685
217	Dax_extra_IFOFL	-0.137651937148009	-0.320412113791291	0.0451082394952737	0.189860243954844	0.758204579704685
218	mk_IFOFL	-0.0203747629137348	-0.196420943257063	0.155671417429593	0.808503205121616	0.966917947956164
219	rk_IFOFL	-0.0238722274682754	-0.194067221503387	0.146322766566836	0.795400617532886	0.966917947956164
220	ak_IFOFL	0.020207537544493	-0.160759685306373	0.201174760395359	0.78026580671468	0.966917947956164
221	FA_IFOFL	0.0189491815710544	-0.141772343450332	0.179670706592441	0.82350319354743	0.972522434836611
222	MD_IFOFL	0.00276581207538314	-0.165497595179385	0.171029219330151	0.979669399741613	0.987263736173718
223	RD_IFOFL	0.00404405995611667	-0.158829165562159	0.166917285474393	0.969259706217514	0.987263736173718
224	AD_IFOFL	0.00460657332049736	-0.175737071717465	0.184950218358459	0.965475115247936	0.987263736173718
225	smt_fa_IFOFL	-0.0281165513271513	-0.20754177131352	0.151308668659217	0.771764871274463	0.966917947956164
226	smt_long_IFOFL	-0.0395125991602826	-0.21444535486633	0.135420156545764	0.633669704374645	0.957872808938416
227	smt_md_IFOFL	-0.0198046553592154	-0.189996065031117	0.150386754312686	0.830731454484485	0.975124957859892
228	smt_trans_IFOFL	0.0259440605708101	-0.146758121827297	0.198646242968917	0.836447719381526	0.977422054108749
229	smt_mc_intra_IFOFL	0.0161124797624869	-0.159877930422758	0.192102889947731	0.854461779996277	0.98115068044221
230	smt_mc_extramd_IFOFL	-0.0128592042596542	-0.185162240573836	0.159443832054528	0.880436642119549	0.985377541445192
231	smt_mc_extratrans_IFOFL	-0.0122629845244729	-0.181466953562889	0.156940984513943	0.89401518283896	0.985377541445192
232	smt_mc_diff_IFOFL	0.00931732601547253	-0.173077624487637	0.191712276518582	0.912016727451917	0.985377541445192
233	awf_IFOFL	0.0295684222870159	-0.141457209004107	0.200594053578139	0.750546466209552	0.966917947956164
234	radEAD_IFOFL	-0.0266181205844188	-0.210139621092514	0.156903379923676	0.411490809683194	0.882503885501808
235	v_intra_IFOFR	0.0040591982529975	-0.174880183116431	0.182998579622426	0.965957919248232	0.987263736173718
236	v_extra_IFOFR	-0.0914239083188867	-0.273360888267916	0.0905130716301423	0.354203228938195	0.838146970809389
237	v_csf_IFOFR	-0.0347795754678916	-0.214535279222247	0.144976128286464	0.74721898820353	0.966917947956164
238	micro_Rd_IFOFR	-0.0804380779682713	-0.250386868121972	0.0895107121854289	0.362435727742377	0.839299905648052
239	micro_FA_IFOFR	0.00796572527909253	-0.171428745426493	0.187360195984678	0.93421790344117	0.985377541445192
240	micro_Ax_IFOFR	-0.132589767163486	-0.31560423894545	0.0504247046184778	0.236218353157482	0.759332027216189
241	micro_ADC_IFOFR	-0.0950948162142732	-0.270892192632418	0.0807025602038721	0.313454645049697	0.815230180321661
242	Dax_intra_IFOFR	-0.115013979304075	-0.298231023833224	0.0682030652250734	0.278262172228535	0.790690325458133
243	Dax_extra_IFOFR	-0.132207172996432	-0.315128862391849	0.050714516398984	0.208005963917494	0.758204579704685
244	mk_IFOFR	0.00613355841370325	-0.168841122148555	0.181108238975962	0.939386978276057	0.985377541445192
245	rk_IFOFR	-0.0290309535745432	-0.200553192272343	0.142491285123257	0.73169697660733	0.966917947956164
246	ak_IFOFR	0.0575416044975986	-0.120238255539029	0.235321464534226	0.423798508671391	0.882503885501808
247	FA_IFOFR	0.0360174341848505	-0.128425108176888	0.200459976546589	0.65942520937184	0.960328720443831
248	MD_IFOFR	-0.029515075097239	-0.196799782008403	0.137769631813925	0.720448764181045	0.966917947956164
249	RD_IFOFR	-0.0244396740730801	-0.188333282254294	0.139453934108134	0.761708299952248	0.966917947956164
250	AD_IFOFR	-0.0322348364816278	-0.210399240053386	0.14592956709013	0.707709244356388	0.966917947956164
251	smt_fa_IFOFR	0.0421660303106775	-0.137220048453123	0.221552109074478	0.520090503849315	0.923171333008865
252	smt_long_IFOFR	-0.0445088656575499	-0.220024932147052	0.131007200831952	0.604498233355847	0.955250448053141
253	smt_md_IFOFR	-0.0430573493242662	-0.21330605461847	0.127191355969937	0.600771065322599	0.955250448053141
254	smt_trans_IFOFR	-0.047760656290434	-0.219861099866578	0.12433978728571	0.526337443338537	0.923171333008865
255	smt_mc_intra_IFOFR	0.0405340493570182	-0.135407256218107	0.216475354932143	0.615401730957312	0.955250448053141
256	smt_mc_extramd_IFOFR	-0.018903917793251	-0.190552405026722	0.15274456944022	0.813377927428359	0.969249652721409
257	smt_mc_extratrans_IFOFR	-0.0220930748023593	-0.19069740868511	0.146511259080392	0.780142119351384	0.966917947956164
258	smt_mc_diff_IFOFR	0.0149857487535294	-0.16832996611577	0.198301463622829	0.858736353259221	0.98115068044221
259	awf_IFOFR	0.037625938452119	-0.133600505376602	0.20885238228084	0.653996895674858	0.960328720443831
260	radEAD_IFOFR	-0.0115107669132043	-0.181255575210056	0.158234041383647	0.889332968645833	0.985377541445192
261	v_intra_ILFL	0.024395064887498	-0.15591387255166	0.204704002326656	0.798524209868285	0.966917947956164
262	v_extra_ILFL	-0.0983474974225188	-0.2808090560088	0.0841140611637629	0.293128640346069	0.796489845884834
263	v_csf_ILFL	-0.0557425373734891	-0.235017911714438	0.12353283696746	0.612201579586015	0.955250448053141
264	micro_Rd_ILFL	-0.101901943205868	-0.276429317979955	0.0726254315682185	0.241361974658595	0.765203889393516
265	micro_FA_ILFL	0.0302624139949501	-0.150060331662905	0.210585159652805	0.758584878926976	0.966917947956164
266	micro_Ax_ILFL	-0.136607357983866	-0.31972030969047	0.0465055937227372	0.202448400792982	0.758204579704685
267	micro_ADC_ILFL	-0.122139982035005	-0.301246624610385	0.0569666605403744	0.208542208381862	0.758204579704685
268	Dax_intra_ILFL	-0.134965513231373	-0.318219156672764	0.048288130210018	0.182906603984353	0.751563561961766
269	Dax_extra_ILFL	-0.147742246070225	-0.330879096168207	0.0353946040277565	0.150356513604133	0.751538873747432
270	mk_ILFL	0.0294524629017254	-0.148685292132494	0.207590217935945	0.710877951516312	0.966917947956164
271	rk_ILFL	-0.019951871153044	-0.193573120365375	0.153669378059287	0.817311630379004	0.970324310039
272	ak_ILFL	0.0274441567552232	-0.15418000172475	0.209068315235197	0.695878484045979	0.966917947956164
273	FA_ILFL	0.0153731537382813	-0.150466874021448	0.18121318149801	0.856702126581792	0.98115068044221
274	MD_ILFL	-0.064075223661592	-0.238008099779829	0.109857652456645	0.465592762589675	0.901651218028642
275	RD_ILFL	-0.0376149736041207	-0.206622281117109	0.131392333908868	0.661526165550671	0.960328720443831
276	AD_ILFL	-0.0999945958848015	-0.282229307764378	0.0822401159947754	0.265237214834713	0.786687657405068
277	smt_fa_ILFL	0.0553506189375841	-0.123948527828791	0.234649765703959	0.451458252637865	0.899457055063947
278	smt_long_ILFL	-0.0477630094465434	-0.227842911026682	0.132316892133595	0.577406983424693	0.955250448053141
279	smt_md_ILFL	-0.0689069049717351	-0.24588398814126	0.10807017819779	0.415174562311296	0.882503885501808
280	smt_trans_ILFL	-0.0918812909497325	-0.266612091876256	0.0828495099767906	0.244880959227505	0.765203889393516
281	smt_mc_intra_ILFL	0.0665070781075928	-0.111606101787349	0.244620258002535	0.426352814079125	0.883249674497441
282	smt_mc_extramd_ILFL	-0.0349470666435901	-0.212860714960806	0.142966581673626	0.661495116813752	0.960328720443831
283	smt_mc_extratrans_ILFL	-0.0594905076362452	-0.234374830832257	0.115393815559766	0.46872759444986	0.901651218028642
284	smt_mc_diff_ILFL	0.0309388390847033	-0.152305206067266	0.214182884236673	0.712415776687288	0.966917947956164
285	awf_ILFL	0.0812429475618849	-0.0935140388948937	0.255999934018664	0.348844379941178	0.838146970809389
286	radEAD_ILFL	-0.0459846074316322	-0.229259918613378	0.137290703750114	0.0978754632051752	0.661545458462323
287	v_intra_ILFR	0.0473446862168177	-0.133014202552161	0.227703574985797	0.613920351779511	0.955250448053141
288	v_extra_ILFR	-0.127817967756645	-0.310027400839949	0.0543914653266583	0.197692867537557	0.758204579704685
289	v_csf_ILFR	-0.0321475743787422	-0.212229777676701	0.147934628919216	0.771919915490227	0.966917947956164
290	micro_Rd_ILFR	-0.1395473395007	-0.316667202794337	0.0375725237929374	0.1297571909178	0.749708214191734
291	micro_FA_ILFR	0.0432271350322786	-0.137580601365781	0.224034871430339	0.653889858079931	0.960328720443831
292	micro_Ax_ILFR	-0.103167232989297	-0.286357507936668	0.0800230419580746	0.33077121120645	0.838146970809389
293	micro_ADC_ILFR	-0.126365885150311	-0.307230045910609	0.054498275609987	0.195453484774452	0.758204579704685
294	Dax_intra_ILFR	-0.125184727091062	-0.308440377336626	0.0580709231545017	0.229749291941737	0.758204579704685
295	Dax_extra_ILFR	-0.132384396136282	-0.315690119785892	0.0509213275133283	0.20619976829285	0.758204579704685
296	mk_ILFR	0.05604624788308	-0.123073053584749	0.235165549350909	0.469481985692953	0.901651218028642
297	rk_ILFR	0.038356213040612	-0.136736290529042	0.213448716610266	0.655163142439087	0.960328720443831
298	ak_ILFR	0.0617971988229522	-0.120605855336911	0.244200252982815	0.36603574186814	0.839299905648052
299	FA_ILFR	0.107534101149392	-0.0606696015258358	0.275737803824619	0.23002124672339	0.758204579704685
300	MD_ILFR	-0.087065483361956	-0.264521512444707	0.0903905457207947	0.333744963461926	0.838146970809389
301	RD_ILFR	-0.0979791604136139	-0.270937019060582	0.0749786982333544	0.272547210139468	0.787358607069573
302	AD_ILFR	-0.0463206903902553	-0.229457230567382	0.136815849786871	0.606657365275982	0.955250448053141
303	smt_fa_ILFR	0.0255749941439094	-0.154194323685489	0.205344311973308	0.753105423751554	0.966917947956164
304	smt_long_ILFR	-0.0446730673329478	-0.226988460320996	0.1376423256551	0.628353008128156	0.957872808938416
305	smt_md_ILFR	-0.0575506326743274	-0.23740997691484	0.122308711566185	0.544705390942968	0.936941319687657
306	smt_trans_ILFR	-0.0603320147536235	-0.235946866371402	0.115282836864155	0.514090183513275	0.923171333008865
307	smt_mc_intra_ILFR	0.0658632825113379	-0.112398610888859	0.244125175911534	0.428036380717991	0.883249674497441
308	smt_mc_extramd_ILFR	-0.0229310126524584	-0.203827317191759	0.157965291886843	0.795291674461829	0.966917947956164
309	smt_mc_extratrans_ILFR	-0.0485687879773826	-0.225331962621934	0.128194386667169	0.590710814821833	0.955250448053141
310	smt_mc_diff_ILFR	0.0266294400134995	-0.156711290292055	0.209970170319054	0.740475072384397	0.966917947956164
311	awf_ILFR	0.104411624654905	-0.0706140187705844	0.279437268080394	0.220645480005332	0.758204579704685
312	radEAD_ILFR	-0.0812132327732488	-0.260141935156762	0.0977154696102644	0.366386689580977	0.839299905648052
313	v_intra_SLFL	0.00402078344162656	-0.175645368959155	0.183686935842408	0.967077395344601	0.987263736173718
314	v_extra_SLFL	-0.103713909834025	-0.284515591584758	0.0770877719167088	0.26546822200542	0.786687657405068
315	v_csf_SLFL	-0.0505015822350557	-0.230131649903737	0.129128485433625	0.63344391491653	0.957872808938416
316	micro_Rd_SLFL	-0.0470284180148128	-0.219796561240857	0.125739725211232	0.662996174306414	0.960328720443831
317	micro_FA_SLFL	0.0204379335165685	-0.159719253209196	0.200595120242333	0.834728246823545	0.977422054108749
318	micro_Ax_SLFL	-0.129978323502216	-0.313340186555162	0.0533835395507308	0.218554449618942	0.758204579704685
319	micro_ADC_SLFL	-0.0893238380076807	-0.268110854980385	0.0894631789650236	0.374276999796016	0.842528311229127
320	Dax_intra_SLFL	-0.115031635419583	-0.298432200187618	0.0683689293484517	0.256930433686069	0.785010071110313
321	Dax_extra_SLFL	-0.124155637909472	-0.307418435760912	0.0591071599419678	0.224909669362139	0.758204579704685
322	mk_SLFL	0.00265381992866285	-0.173248744440357	0.178556384297682	0.975580472367275	0.987263736173718
323	rk_SLFL	-0.0314630551201195	-0.205219506477619	0.14229339623738	0.726078856638703	0.966917947956164
324	ak_SLFL	0.030384809132368	-0.147830163021949	0.208599781286685	0.696503035448519	0.966917947956164
325	FA_SLFL	-0.00262242109517299	-0.172366960028067	0.167122117837721	0.978745963279007	0.987263736173718
326	MD_SLFL	0.0100473002546697	-0.161992443480662	0.182087043990002	0.926629236335844	0.985377541445192
327	RD_SLFL	0.027607684847891	-0.14231653860252	0.197531908298302	0.80296387303687	0.966917947956164
328	AD_SLFL	-0.0283901536582305	-0.20671164336012	0.149931336043659	0.777772994035337	0.966917947956164
329	smt_fa_SLFL	0.00899278045158606	-0.170600814587555	0.188586375490727	0.916038989896757	0.985377541445192
330	smt_long_SLFL	-0.0201191504546004	-0.197342182908403	0.157103881999202	0.808864052617176	0.966917947956164
331	smt_md_SLFL	-0.00747717700777064	-0.181074621210093	0.166120267194552	0.936132711413218	0.985377541445192
332	smt_trans_SLFL	0.0101659247155597	-0.163699178318765	0.184031027749885	0.934379968544471	0.985377541445192
333	smt_mc_intra_SLFL	0.0346123221532898	-0.141314346444829	0.210538990751408	0.703554848765591	0.966917947956164
334	smt_mc_extramd_SLFL	-0.00777045336661722	-0.183291890386318	0.167750983653084	0.929052682730409	0.985377541445192
335	smt_mc_extratrans_SLFL	-0.0172348566455714	-0.189511342642347	0.155041629351204	0.860370514891876	0.98115068044221
336	smt_mc_diff_SLFL	0.0266945162999812	-0.156650204948889	0.210039237548851	0.737588516229489	0.966917947956164
337	awf_SLFL	0.00627480757927719	-0.166670413466977	0.179220028625531	0.948328127862738	0.985536226738151
338	radEAD_SLFL	-0.0511063458713082	-0.231250210703097	0.12903751896048	0.471126466381203	0.901651218028642
339	v_intra_SLFR	0.0172763253176313	-0.161988977113809	0.196541627749072	0.855729778497226	0.98115068044221
340	v_extra_SLFR	-0.0622979602116766	-0.242334987008446	0.117739066585093	0.454581140935193	0.901651218028642
341	v_csf_SLFR	-0.0541951854401889	-0.233985887752845	0.125595516872467	0.613433732449566	0.955250448053141
342	micro_Rd_SLFR	-0.0886586252580254	-0.259492596230545	0.0821753457144947	0.276578957905609	0.790225594016025
343	micro_FA_SLFR	0.0314108122676986	-0.148545636432513	0.21136726096791	0.746614579413745	0.966917947956164
344	micro_Ax_SLFR	-0.139969565788702	-0.323323856949394	0.0433847253719901	0.185000261405973	0.751563561961766
345	micro_ADC_SLFR	-0.129474888868255	-0.307729120375394	0.0487793426388846	0.164739507457048	0.751538873747432
346	Dax_intra_SLFR	-0.12856378148011	-0.311887050701288	0.0547594877410678	0.232533418886344	0.758204579704685
347	Dax_extra_SLFR	-0.141396139574293	-0.324637517114548	0.0418452379659619	0.173632396913297	0.751538873747432
348	mk_SLFR	0.0320067981093276	-0.141442364307669	0.205455960526324	0.69122879629678	0.966917947956164
349	rk_SLFR	-0.00811105965766101	-0.181720791279877	0.165498671964555	0.923744394367131	0.985377541445192
350	ak_SLFR	0.108144797913163	-0.064010708109713	0.280300303936039	0.168590405227372	0.751538873747432
351	FA_SLFR	-0.00584294174968257	-0.176034787391266	0.164348903891901	0.949070012122194	0.985536226738151
352	MD_SLFR	-0.0637788780630718	-0.234134259921825	0.106576503795681	0.447392968256158	0.899457055063947
353	RD_SLFR	-0.0339785191551812	-0.202875270895193	0.134918232584831	0.690009843284992	0.966917947956164
354	AD_SLFR	-0.119471184638425	-0.295098481043372	0.0561561117665226	0.152629397805752	0.751538873747432
355	smt_fa_SLFR	0.0569930310492655	-0.12180801260027	0.235794074698801	0.371864670195681	0.840737515225018
356	smt_long_SLFR	-0.0437676904324663	-0.21937344623581	0.131838065370877	0.610130371590081	0.955250448053141
357	smt_md_SLFR	-0.0500908056185327	-0.221914027229785	0.12173241599272	0.555972039607063	0.944789086913964
358	smt_trans_SLFR	-0.0707417101223922	-0.243414578126081	0.101931157881297	0.342424830205872	0.838146970809389
359	smt_mc_intra_SLFR	0.0576279572945973	-0.11789632550567	0.233152240094865	0.471632944814982	0.901651218028642
360	smt_mc_extramd_SLFR	-0.0576330562391247	-0.230704915210398	0.115438802732149	0.492405741370967	0.9107641044154
361	smt_mc_extratrans_SLFR	-0.0590953248767713	-0.22996075274386	0.111770102990317	0.483382217799711	0.910720120492209
362	smt_mc_diff_SLFR	-0.00182687684451247	-0.184328312753729	0.180674559064704	0.982177447651748	0.987876736516265
363	awf_SLFR	0.0409301798668588	-0.131052575749838	0.212912935483555	0.642613707842324	0.960328720443831
364	radEAD_SLFR	-0.0843948020302631	-0.259119549494933	0.0903299454344064	0.313232398153876	0.815230180321661
365	v_intra_UFL	0.0469001006587214	-0.132041507014511	0.225841708331953	0.643509595899429	0.960328720443831
366	v_extra_UFL	-0.162330439627708	-0.344594452449385	0.0199335731939702	0.125224224880296	0.735922773817858
367	v_csf_UFL	-0.0504537355711359	-0.230052685000256	0.129145213857985	0.620015218080935	0.956700039768801
368	micro_Rd_UFL	-0.0619016824395714	-0.236551595856904	0.112748230977761	0.622025497045252	0.956962303146541
369	micro_FA_UFL	0.00909796791386881	-0.170966510558977	0.189162446386715	0.929739009702091	0.985377541445192
370	micro_Ax_UFL	-0.11790082776592	-0.301004876901151	0.0652032213693109	0.287244110898934	0.796489845884834
371	micro_ADC_UFL	-0.0705548271605545	-0.249363322791654	0.108253668470545	0.524989781634915	0.923171333008865
372	Dax_intra_UFL	-0.153156149034625	-0.336422304934731	0.0301100068654808	0.142464639342446	0.751538873747432
373	Dax_extra_UFL	-0.152772942506005	-0.335654826302634	0.030108941290625	0.150266448283727	0.751538873747432
374	mk_UFL	0.0710938982032037	-0.105270372881842	0.24745816928825	0.443064208041728	0.896472327555246
375	rk_UFL	0.117748956697546	-0.056752966560246	0.292250879955339	0.25070047964978	0.775977675106462
376	ak_UFL	0.0453833238194441	-0.133498432720272	0.22426508035916	0.546250968951596	0.936941319687657
377	FA_UFL	0.136987522648754	-0.0363653453188352	0.310340390616343	0.19413073537636	0.758204579704685
378	MD_UFL	0.0196098025816001	-0.152179447358254	0.191399052521454	0.886147447950015	0.985377541445192
379	RD_UFL	-0.0214730958810248	-0.192803277711367	0.149857085949317	0.87587576114956	0.985377541445192
380	AD_UFL	0.107173505663331	-0.0695824405226554	0.283929451849318	0.380582545497046	0.852392002032255
381	smt_fa_UFL	0.00180497231163009	-0.179181955022545	0.182791899645806	0.987056216228907	0.990867244090795
382	smt_long_UFL	-0.023095659068669	-0.200967035947954	0.154775717810616	0.793012867710315	0.966917947956164
383	smt_md_UFL	-0.010836547879093	-0.184180425535003	0.162507329776817	0.922402511335215	0.985377541445192
384	smt_trans_UFL	0.0217503318018272	-0.153736405343427	0.197237068947081	0.894729539635125	0.985377541445192
385	smt_mc_intra_UFL	0.0903628905063717	-0.0860310012772996	0.266756782290043	0.344069334772173	0.838146970809389
386	smt_mc_extramd_UFL	0.0149380749201227	-0.1624860181028	0.192362167943045	0.879733399252465	0.985377541445192
387	smt_mc_extratrans_UFL	-0.0295857681581376	-0.201683165174943	0.142511628858668	0.789317829421525	0.966917947956164
388	smt_mc_diff_UFL	0.0701576429733606	-0.112799620989038	0.253114906935759	0.418725963575292	0.882503885501808
389	awf_UFL	0.19911511334584	0.0262158683039972	0.372014358387683	0.0672891674177739	0.644159003104179
390	radEAD_UFL	0.0335935823570185	-0.142785767303434	0.209972932017471	0.790206491242288	0.966917947956164
391	v_intra_UFR	0.0627161565942184	-0.117270195931237	0.242702509119674	0.518713009504588	0.923171333008865
392	v_extra_UFR	-0.111294094036545	-0.293584672845018	0.070996484771928	0.258530590470109	0.785010071110313
393	v_csf_UFR	-0.0695658225323816	-0.249404172650234	0.110272527585471	0.495065264139654	0.9107641044154
394	micro_Rd_UFR	-0.182986707709556	-0.358913373939451	-0.00706004147966116	0.0434964406057606	0.576473921511844
395	micro_FA_UFR	0.0289904547805871	-0.152129043593775	0.210109953154949	0.770514887159554	0.966917947956164
396	micro_Ax_UFR	-0.154289554733303	-0.336240308793834	0.0276611993272276	0.173464092912036	0.751538873747432
397	micro_ADC_UFR	-0.171153024184742	-0.349470220566011	0.00716417219652737	0.0718485041923892	0.644159003104179
398	Dax_intra_UFR	-0.17953050737291	-0.362308676588734	0.00324766184291359	0.0873050403699948	0.65063045398133
399	Dax_extra_UFR	-0.19197282077616	-0.374215268375724	-0.009730373176596	0.0701728704054293	0.644159003104179
400	mk_UFR	0.0549300876027817	-0.124106498580747	0.233966673786311	0.482784381902606	0.910720120492209
401	rk_UFR	0.0337663666134616	-0.142627373821449	0.210160107048373	0.710503648036365	0.966917947956164
402	ak_UFR	0.0956256680625126	-0.0861457331507918	0.277397069275817	0.0957409088962959	0.661545458462323
403	FA_UFR	0.237527142521882	0.0629373160421544	0.41211696900161	0.00857441364313352	0.467840630225804
404	MD_UFR	-0.10503092427533	-0.280112149485142	0.0700503009344827	0.233293716832211	0.758204579704685
405	RD_UFR	-0.160686296556136	-0.333922234403889	0.0125496412916176	0.0711163652184745	0.644159003104179
406	AD_UFR	0.0359466666009806	-0.144199567751238	0.216092900953199	0.693067107659824	0.966917947956164
407	smt_fa_UFR	0.0238873937028488	-0.157681033424859	0.205455820830557	0.775427982775695	0.966917947956164
408	smt_long_UFR	-0.0684239049771728	-0.246228755072315	0.109380945117969	0.407773923677825	0.882503885501808
409	smt_md_UFR	-0.103787719966452	-0.278999915433979	0.0714244755010742	0.196011806520125	0.758204579704685
410	smt_trans_UFR	-0.109018879487121	-0.286140735861996	0.0681029768877548	0.229515327717123	0.758204579704685
411	smt_mc_intra_UFR	0.135040805359662	-0.0434756033556777	0.313557214075002	0.0997085491205796	0.661545458462323
412	smt_mc_extramd_UFR	-0.0507680600344432	-0.229335765420415	0.127799645351528	0.522059232212184	0.923171333008865
413	smt_mc_extratrans_UFR	-0.130395659877127	-0.306195063305481	0.0454037435512265	0.0888360812166815	0.65063045398133
414	smt_mc_diff_UFR	0.068544153950588	-0.11242850910771	0.249516817008886	0.422017948400952	0.882503885501808
415	awf_UFR	0.193729744491455	0.0171296520216905	0.37032983696122	0.025197467113285	0.527189648069089
416	radEAD_UFR	-0.139515624429294	-0.315949149312955	0.0369179004543672	0.111456775556184	0.698283413123083
417	v_intra_SLFTL	0.0148032289269279	-0.166094382033708	0.195700839887564	0.87473558118078	0.985377541445192
418	v_extra_SLFTL	-0.0675810798839216	-0.250287826253663	0.115125666485819	0.437059594267254	0.887777300855359
419	v_csf_SLFTL	-0.0586096955078933	-0.238775097977598	0.121555706961811	0.59748336794738	0.955250448053141
420	micro_Rd_SLFTL	-0.0984833468091239	-0.276891271650194	0.0799245780319466	0.305685919251231	0.808705955131257
421	micro_FA_SLFTL	0.026879988116107	-0.154637422600264	0.208397398832478	0.787026188403405	0.966917947956164
422	micro_Ax_SLFTL	-0.129293018940707	-0.312693458121053	0.0541074202396389	0.223378163993049	0.758204579704685
423	micro_ADC_SLFTL	-0.121893305006642	-0.302769233677631	0.058982623664347	0.238021385454305	0.759332027216189
424	Dax_intra_SLFTL	-0.136377159373761	-0.319749973980559	0.046995655233036	0.180498999471639	0.751538873747432
425	Dax_extra_SLFTL	-0.141917424772829	-0.325177629910328	0.0413427803646696	0.173222665954076	0.751538873747432
426	mk_SLFTL	0.0400218759013635	-0.139417462149278	0.219461213952005	0.607812673736632	0.955250448053141
427	rk_SLFTL	0.0210454076723664	-0.155821209915848	0.197912025260581	0.806308883497355	0.966917947956164
428	ak_SLFTL	0.0121821641514526	-0.170776811701093	0.195141140003998	0.856829129484869	0.98115068044221
429	FA_SLFTL	0.0456957882729028	-0.122935742002171	0.214327318547976	0.610800559345988	0.955250448053141
430	MD_SLFTL	-0.0435299272687263	-0.219249597876253	0.1321897433388	0.672461321303026	0.963305474042902
431	RD_SLFTL	-0.0349883619121347	-0.206174717362122	0.136197993537852	0.731723520345482	0.966917947956164
432	AD_SLFTL	-0.0472592208160451	-0.230299115093321	0.135780673461231	0.613883982697501	0.955250448053141
433	smt_fa_SLFTL	0.0207865961413996	-0.161115404848934	0.202688597131733	0.785547253777149	0.966917947956164
434	smt_long_SLFTL	-0.06224463899402	-0.241893902396241	0.117404624408201	0.4944556185632	0.9107641044154
435	smt_md_SLFTL	-0.0620487515215434	-0.238738730413901	0.114641227370814	0.516101546791442	0.923171333008865
436	smt_trans_SLFTL	-0.0322081855580706	-0.208854243668909	0.144437872552768	0.750335757171271	0.966917947956164
437	smt_mc_intra_SLFTL	0.0464336743449207	-0.132084116111926	0.224951464801767	0.565455065255777	0.955250448053141
438	smt_mc_extramd_SLFTL	-0.0541588298717583	-0.233565590191497	0.125247930447981	0.5422857967193	0.936839250146298
439	smt_mc_extratrans_SLFTL	-0.0591432471166639	-0.234200182347487	0.115913688114159	0.519004969506666	0.923171333008865
440	smt_mc_diff_SLFTL	-0.012798171533544	-0.196353612740092	0.170757269673004	0.872876197147905	0.985377541445192
441	awf_SLFTL	0.0724798071683128	-0.103874178316036	0.248833792652661	0.424280714183561	0.882503885501808
442	radEAD_SLFTL	-0.0419060926427788	-0.225267750985429	0.141455565699871	0.215758681804084	0.758204579704685
443	v_intra_SLTFR	0.0178871775903429	-0.161524315956866	0.197298671137551	0.844497078377788	0.98115068044221
444	v_extra_SLTFR	-0.0460835826058242	-0.226456295795029	0.134289130583381	0.627275911675692	0.957872808938416
445	v_csf_SLTFR	-0.120810721262084	-0.301604221189874	0.0599827786657066	0.275918338350803	0.790225594016025
446	micro_Rd_SLTFR	-0.202862061539565	-0.381944652928406	-0.0237794701507243	0.0234995782259004	0.527189648069089
447	micro_FA_SLTFR	0.067996189439923	-0.113097948527277	0.249090327407123	0.476074418829212	0.905432298445189
448	micro_Ax_SLTFR	-0.218555845850214	-0.401461976746104	-0.0356497149543233	0.0393557689548254	0.576473921511844
449	micro_ADC_SLTFR	-0.241543943837142	-0.423324678350841	-0.0597632093234417	0.013987048685165	0.484884354419055
450	Dax_intra_SLTFR	-0.184204704301475	-0.367429428523327	-0.000979980079622883	0.0878192185103422	0.65063045398133
451	Dax_extra_SLTFR	-0.21181522172014	-0.394988336810206	-0.0286421066300744	0.0482235096252028	0.583168023374546
452	mk_SLTFR	0.0539508665473404	-0.121830476985842	0.229732210080523	0.503939731984021	0.916254058152766
453	rk_SLTFR	0.0491295591214697	-0.126131846539683	0.224390964782622	0.582996138739109	0.955250448053141
454	ak_SLTFR	0.0690840829260616	-0.111239290222641	0.249407456074764	0.434153741443485	0.886210971085418
455	FA_SLTFR	0.132784576880978	-0.0404243787970629	0.305993532559018	0.16395219206694	0.751538873747432
456	MD_SLTFR	-0.202895573708173	-0.382062329182663	-0.0237288182336834	0.0324424398811747	0.527189648069089
457	RD_SLTFR	-0.193545890529402	-0.369984958675639	-0.0171068223831648	0.0404992491742978	0.576473921511844
458	AD_SLTFR	-0.156681982948411	-0.339859792406697	0.0264958265098743	0.101204755773364	0.661545458462323
459	smt_fa_SLTFR	-0.0639775343474357	-0.242529738296191	0.11457466960132	0.450737492642988	0.899457055063947
460	smt_long_SLTFR	-0.200836292545939	-0.383583529372963	-0.0180890557189152	0.0519697575641524	0.609937102955221
461	smt_md_SLTFR	-0.175622536677135	-0.3567087148664	0.00546364151212997	0.0967837033227036	0.661545458462323
462	smt_trans_SLTFR	-0.00258923093100675	-0.177362915929128	0.172184454067115	0.978741105452953	0.987263736173718
463	smt_mc_intra_SLTFR	-0.00794110349557691	-0.183466089883721	0.167583882892567	0.926873428799357	0.985377541445192
464	smt_mc_extramd_SLTFR	-0.178732679494108	-0.360742894210742	0.0032775352225263	0.0683086621141909	0.644159003104179
465	smt_mc_extratrans_SLTFR	-0.0921121679295658	-0.269217148610137	0.0849928127510051	0.33365927824138	0.838146970809389
466	smt_mc_diff_SLTFR	-0.155271539171959	-0.337065822789691	0.0265227444457737	0.0713375892610597	0.644159003104179
467	awf_SLTFR	0.0957873410398605	-0.0780706129544355	0.269645295034156	0.268923834817054	0.786687657405068
468	radEAD_SLTFR	-0.244221243476663	-0.424976234975513	-0.0634662519778142	0.00899693519665007	0.467840630225804
469	v_intra_FMIN	0.0763301661237692	-0.10041579258138	0.253076124828918	0.420070117691676	0.882503885501808
470	v_extra_FMIN	-0.0655433128737275	-0.245860743880811	0.114774118133356	0.456160754058354	0.901651218028642
471	v_csf_FMIN	-0.118780609659747	-0.299030518574216	0.0614692992547225	0.25557916885755	0.785010071110313
472	micro_Rd_FMIN	-0.19511048445765	-0.361565997877805	-0.0286549710374958	0.00521272934208211	0.398502621603222
473	micro_FA_FMIN	0.0990005474355357	-0.0790042744830957	0.277005369354167	0.290472588477163	0.796489845884834
474	micro_Ax_FMIN	-0.240856775515231	-0.423276115189708	-0.0584374358407553	0.0363503720510785	0.555946866663553
475	micro_ADC_FMIN	-0.232131759256924	-0.406071230373155	-0.0581922881406927	0.00536445836773568	0.398502621603222
476	Dax_intra_FMIN	-0.191487160812914	-0.374394659443968	-0.00857966218185974	0.0665398323398112	0.644159003104179
477	Dax_extra_FMIN	-0.225174434565743	-0.407465079054405	-0.0428837900770811	0.0295259905547665	0.527189648069089
478	mk_FMIN	0.0900249625112874	-0.0846088521662775	0.264658777188852	0.286549397558217	0.796489845884834
479	rk_FMIN	0.0449507693363574	-0.129815534079816	0.219717072752531	0.619609642169316	0.956700039768801
480	ak_FMIN	0.173444923972044	-0.00682892670456381	0.353718774648652	0.0202473589739706	0.527189648069089
481	FA_FMIN	0.127760074696425	-0.0321401396582778	0.287660289051127	0.104320629988289	0.661545458462323
482	MD_FMIN	-0.187636494958166	-0.352690120548591	-0.0225828693677401	0.0111507299889767	0.483198299522324
483	RD_FMIN	-0.146347438616012	-0.30807332359069	0.0153784463586655	0.0475731700445293	0.583168023374546
484	AD_FMIN	-0.238255956638807	-0.414496930063987	-0.0620149832136269	0.00332103531511873	0.398502621603222
485	smt_fa_FMIN	0.0766777540468233	-0.101345468299306	0.254700976392953	0.333386242276858	0.838146970809389
486	smt_long_FMIN	-0.147952379337939	-0.322671424569601	0.0267666658937232	0.0809833218413391	0.65063045398133
487	smt_md_FMIN	-0.155352185173521	-0.324505198323552	0.0138008279765099	0.0455475593599775	0.577676362614349
488	smt_trans_FMIN	-0.147241052657283	-0.317730003377026	0.02324789806246	0.0567160395892818	0.609937102955221
489	smt_mc_intra_FMIN	0.122456039204351	-0.0508662468068983	0.2957783252156	0.136850202993781	0.751538873747432
490	smt_mc_extramd_FMIN	-0.18174499758502	-0.35118761140964	-0.0123023837603999	0.0183402957589316	0.527189648069089
491	smt_mc_extratrans_FMIN	-0.167302148703711	-0.333498711821632	-0.00110558558579124	0.0292775885289471	0.527189648069089
492	smt_mc_diff_FMIN	-0.0449126986809395	-0.227023871376517	0.137198474014638	0.609638816783924	0.955250448053141
493	awf_FMIN	0.146188468865457	-0.0227883304540621	0.315165268184977	0.0934709018903362	0.661545458462323
494	radEAD_FMIN	-0.119252541140526	-0.29253789881233	0.0540328165312778	0.136001806090266	0.751538873747432
495	v_intra_FMAJ	-0.00565701035443294	-0.185225698050958	0.173911677342092	0.953729016718174	0.987263736173718
496	v_extra_FMAJ	-0.0624848370074227	-0.244018534973819	0.119048860958974	0.514300454990014	0.923171333008865
497	v_csf_FMAJ	-0.0113535884876031	-0.191612664844874	0.168905487869668	0.917003348127064	0.985377541445192
498	micro_Rd_FMAJ	-0.0745182817912476	-0.248221062180558	0.0991844985980628	0.336979377000245	0.838146970809389
499	micro_FA_FMAJ	0.0030516907219577	-0.176871117207419	0.182974498651335	0.974778126162023	0.987263736173718
500	micro_Ax_FMAJ	-0.112411443722548	-0.295348353392132	0.0705254659470368	0.297650205719443	0.797825293680982
501	micro_ADC_FMAJ	-0.0906525670185087	-0.268484641148024	0.0871795071110068	0.303521964319553	0.808705955131257
502	Dax_intra_FMAJ	-0.106376983816264	-0.289521698375618	0.0767677307430902	0.315117819701258	0.815230180321661
503	Dax_extra_FMAJ	-0.0993988121478506	-0.282528704142374	0.0837310798466728	0.339152083183231	0.838146970809389
504	mk_FMAJ	-0.0110404833885048	-0.18771099894681	0.1656300321698	0.896855972227886	0.985377541445192
505	rk_FMAJ	0.0203650106026056	-0.155339275587502	0.196069296792714	0.81926423294414	0.970426881847273
506	ak_FMAJ	0.042712610439179	-0.140783629417822	0.22620885029618	0.541672727877631	0.936839250146298
507	FA_FMAJ	0.00930788001913477	-0.156194799383547	0.174810559421816	0.905785246934686	0.985377541445192
508	MD_FMAJ	-0.0322764979531322	-0.204491366665381	0.139938370759117	0.687625537479627	0.966917947956164
509	RD_FMAJ	-0.0243615221696646	-0.191782664043754	0.143059619704425	0.753602075546599	0.966917947956164
510	AD_FMAJ	-0.0287614500647116	-0.211620582489197	0.154097682359774	0.726512646514858	0.966917947956164
511	smt_fa_FMAJ	0.0599573288597457	-0.118360134398948	0.238274792118439	0.347096810737467	0.838146970809389
512	smt_long_FMAJ	-0.0384709476186082	-0.217753245139991	0.140811349902774	0.642270006911758	0.960328720443831
513	smt_md_FMAJ	-0.0540403694043816	-0.229033624651312	0.120952885842549	0.493052402682454	0.9107641044154
514	smt_trans_FMAJ	-0.0643306641573567	-0.23968709960711	0.111025771292397	0.359647486187733	0.839299905648052
515	smt_mc_intra_FMAJ	0.0346242302932375	-0.142080913880229	0.211329374466704	0.681123396367978	0.966917947956164
516	smt_mc_extramd_FMAJ	-0.0757480689060882	-0.248803163756091	0.0973070259439143	0.319863741007698	0.823411610514867
517	smt_mc_extratrans_FMAJ	-0.0636735514320846	-0.23553750432846	0.108190401464291	0.4221470460002	0.882503885501808
518	smt_mc_diff_FMAJ	-0.0270906667766729	-0.210330464234186	0.15614913068084	0.754822107096781	0.966917947956164
519	awf_FMAJ	0.0234441802291554	-0.148866427163456	0.195754787621766	0.783872208837339	0.966917947956164
520	radEAD_FMAJ	-0.0822874448787279	-0.264384792993711	0.0998099032362549	0.147041745400422	0.751538873747432
