# Supplementary material for: White matter microstructure differences between 15q11.2 copy number variation carriers and non-carriers in mid-to-late life
Source: Transl Psychiatry. 2026 Mar 19;16:190. doi: 10.1038/s41398-026-03962-2 (PMC13039188; doi:10.1038/s41398-026-03962-2)
Supplement: Supplementary file 17 — Supplemental Table 1 [file 41398_2026_3962_MOESM17_ESM.xlsx]

## Sheet: Sheet1
Diffusion Approach	Parameter
Bayesian Rotationally Invariant Approach (BRIA) (Reisert et al., 2017)	intra-axonal axial diffusivity (DAX intra)
	extra-axonal radial diffusivity (DRAD extra)
	microscopic fractional anisotropy (micro FA)
	extra-axonal axial diffusivity (DAX extra)
	intra-axonal water fraction (V intra)
	extra-axonal water fraction (V extra)
	cerebrospinal fluid fraction (vCSF)
	microscopic axial diffusivity (micro AX)
	microscopic radial diffusivity (micro RD)
	microscopic apparent diffusion coefficient (micro ADC)
Diffusion Kurtosis Imaging (Fieremans et al., 2011; Jensen et al., 2005)	mean kurtosis (MK)
	radial kurtosis (RK)
	axial kurtosis (AK)
Diffusion Tensor Imaging (DTI) (Basser et al., 1994)	fractional anisotropy (FA)
	axial diffusivity (AD)
	mean diffusivity (MD)
	radial diffusivity (RD)
Spherical Mean Technique (SMT) (Kaden, Kruggel, & Alexander, 2016)	fractional anisotropy (SMT FA)
	mean diffusivity (SMT md)
	transverse diffusion coefficient (SMT trans)
	longitudinal diffusion coefficient (SMT long)
Multi-compartment Spherical Mean Technique (SMTmc) (Kaden, Kelm, et al., 2016)	extra-neurite microscopic mean diffusivity (SMTmc extra md)
	extra-neurite transverse microscopic diffusivity (SMTmc extra trans)
	mc SMTdiffusion coefficient (SMT mcd)
	intra-neurite volume fraction (SMTmc intra)
White Matter Tract Integrity (WMTI) (Fieremans et al., 2011)	axonal water fraction (AWF)
	radial extra-axonal diffusivity (radEAD)
	axial extra-axonal diffusivity (axEAD)
