# Supplementary material for: White matter microstructure differences between 15q11.2 copy number variation carriers and non-carriers in mid-to-late life
Source: Transl Psychiatry. 2026 Mar 19;16:190. doi: 10.1038/s41398-026-03962-2 (PMC13039188; doi:10.1038/s41398-026-03962-2)
Supplement: Supplementary file 18 — Supplemental Table 2 [file 41398_2026_3962_MOESM18_ESM.csv]

Region	Estimate	Lower CI	Higher CI	pFDR
AD_BodyCC	-0.40	-0.57	-0.24	3.19730608505936e-06
AD_BodyCC	-0.3893	-0.5547	-0.2238	0.0001
micro_Rd_BodyCC	-0.3676	-0.5287	-0.2065	0.0014
MD_BodyCC	-0.3489	-0.5091	-0.1886	0.0018
smt_mc_extratrans_UncinatefasciculusR	-0.3432	-0.5212	-0.1652	0.0196
smt_trans_BodyCC	-0.3399	-0.5097	-0.1701	0.0089
smt_mc_extratrans_BodyCC	-0.3390	-0.5049	-0.1730	0.0089
micro_ADC_BodyCC	-0.3346	-0.5013	-0.1679	0.0099
RD_UncinatefasciculusR	-0.3170	-0.4956	-0.1383	0.0344
smt_mc_extramd_BodyCC	-0.3142	-0.4777	-0.1508	0.0089
AD_GenuCC	-0.3050	-0.4711	-0.1389	0.0196
RD_BodyCC	-0.2848	-0.4477	-0.1219	0.0315
radEAD_BodyCC	-0.2787	-0.4410	-0.1164	0.0344
smt_mc_extratrans_CingulumhippocampusR	-0.2716	-0.4536	-0.0896	0.0472
smt_md_BodyCC	-0.2611	-0.4286	-0.0937	0.0397
ak_SpleniumCC	0.2233	0.0404	0.4062	0.0089
smt_fa_BodyCC	0.2758	0.0999	0.4516	0.0089
awf_BodyCC	0.2854	0.1146	0.4562	0.0472
smt_mc_intra_BodyCC	0.2961	0.1228	0.4694	0.0344
FA_UncinatefasciculusR	0.3482	0.1680	0.5285	0.0196
AD_SuperiorfrontooccipitalfasciculusR	-0.20	-0.36	-0.04	0.050500259
smt_md_CingulumhippocampusR	-0.27	-0.44	-0.09	0.054865808
awf_UncinatefasciculusR	0.30	0.13	0.47	0.054865808
RD_SuperiorcerebellarpeduncleR	0.28	0.10	0.45	0.059377794
smt_mc_extramd_GenuCC	-0.23	-0.38	-0.07	0.059377794
smt_mc_extratrans_ExternalcapsuleR	-0.20	-0.36	-0.03	0.059377794
FA_SuperiorcerebellarpeduncleR	-0.27	-0.45	-0.10	0.059550008
RD_SuperiorcerebellarpeduncleL	0.28	0.11	0.46	0.059550008
RD_ExternalcapsuleR	-0.20	-0.36	-0.04	0.059550008
awf_CingulumhippocampusR	0.25	0.07	0.42	0.059550008
radEAD_CingulumhippocampusR	-0.08	-0.26	0.10	0.059550008
awf_SuperiorcerebellarpeduncleR	-0.26	-0.44	-0.09	0.064060555
awf_ExternalcapsuleR	0.27	0.09	0.44	0.064060555
FA_SuperiorcerebellarpeduncleL	-0.28	-0.45	-0.10	0.065762326
FA_TapetumR	-0.24	-0.40	-0.08	0.065762326
rk_SuperiorcerebellarpeduncleR	-0.26	-0.44	-0.09	0.068196282
smt_mc_intra_UncinatefasciculusR	0.30	0.13	0.47	0.073475475
smt_trans_UncinatefasciculusR	-0.28	-0.45	-0.10	0.080547333
micro_Rd_ExternalcapsuleR	-0.24	-0.41	-0.08	0.080719691
FA_Fornix	-0.23	-0.37	-0.08	0.080719691
FA_ExternalcapsuleR	0.25	0.09	0.42	0.080719691
radEAD_SuperiorcerebellarpeduncleL	0.26	0.09	0.44	0.080719691
radEAD_UncinatefasciculusR	-0.25	-0.43	-0.08	0.080719691
micro_ADC_GenuCC	-0.24	-0.40	-0.08	0.089640357
micro_ADC_CingulumhippocampusR	-0.28	-0.46	-0.10	0.093854056
rk_Fornix	-0.19	-0.33	-0.05	0.093854056
awf_TapetumR	-0.22	-0.38	-0.07	0.098368661
smt_md_GenuCC	-0.21	-0.36	-0.05	0.105585235
smt_trans_CingulumhippocampusR	-0.23	-0.40	-0.06	0.105585235
MD_ExternalcapsuleR	-0.17	-0.34	-0.01	0.128857322
micro_Rd_CingulumhippocampusR	-0.27	-0.45	-0.10	0.135156887
rk_BodyCC	0.23	0.06	0.40	0.135156887
ak_SuperiorcoronaradiataR	0.20	0.03	0.37	0.135156887
FA_PosteriorlimbofinternalcapsuleL	0.23	0.05	0.40	0.135156887
smt_mc_extratrans_GenuCC	-0.22	-0.37	-0.06	0.135156887
awf_Fornix	-0.18	-0.32	-0.05	0.135156887
radEAD_SuperiorcerebellarpeduncleR	0.23	0.05	0.40	0.135156887
awf_MediallemniscusR	-0.19	-0.37	-0.02	0.143941606
awf_CingulumhippocampusL	0.23	0.06	0.41	0.143941606
smt_mc_intra_CingulumhippocampusL	0.21	0.04	0.38	0.158070454
awf_AnteriorcoronaradiataR	0.22	0.05	0.38	0.160665227
RD_TapetumR	0.23	0.07	0.39	0.161120085
awf_SuperiorcoronaradiataR	0.21	0.05	0.38	0.164934455
v_extra_Pontine	-0.14	-0.32	0.04	0.177992097
mk_Fornix	-0.17	-0.32	-0.03	0.177992097
FA_BodyCC	0.21	0.05	0.38	0.177992097
micro_Rd_SuperiorcerebellarpeduncleL	0.22	0.04	0.40	0.180829043
smt_mc_intra_ExternalcapsuleR	0.21	0.04	0.39	0.180848391
radEAD_TapetumR	0.23	0.06	0.39	0.19121376
MD_UncinatefasciculusR	-0.21	-0.38	-0.03	0.206598971
smt_trans_GenuCC	-0.21	-0.37	-0.04	0.21337047
RD_Fornix	0.19	0.05	0.33	0.215458303
RD_GenuCC	-0.19	-0.35	-0.04	0.223621379
radEAD_Fornix	0.19	0.04	0.33	0.231800983
rk_TapetumR	-0.19	-0.35	-0.02	0.23229848
awf_GenuCC	0.21	0.05	0.37	0.23229848
radEAD_GenuCC	-0.18	-0.34	-0.03	0.23229848
FA_CingulumhippocampusR	0.23	0.06	0.41	0.235448537
ak_CingulumhippocampusR	0.18	0.01	0.36	0.24242362
smt_trans_Pontine	-0.17	-0.34	0.01	0.24242362
smt_mc_intra_MediallemniscusL	-0.18	-0.35	0.00	0.25547573
radEAD_ExternalcapsuleR	-0.16	-0.32	0.00	0.26936659
smt_trans_CorticospinaltractR	-0.17	-0.34	0.00	0.272667714
ak_AnteriorcoronaradiataR	0.16	-0.01	0.33	0.273315304
MD_Fornix	0.17	0.03	0.31	0.275777
AD_SpleniumCC	-0.16	-0.33	0.01	0.281791952
smt_mc_extramd_CingulumhippocampusR	-0.18	-0.36	-0.01	0.281791952
ak_CerebralpeduncleR	0.14	-0.04	0.32	0.283850034
v_extra_UncinatefasciculusR	-0.23	-0.41	-0.06	0.288691016
smt_long_CingulumhippocampusR	-0.19	-0.37	-0.01	0.288691016
smt_fa_CingulumhippocampusL	0.16	-0.02	0.33	0.288793605
FA_TapetumL	-0.19	-0.36	-0.02	0.299129538
ak_TapetumL	0.18	0.01	0.35	0.305035477
MD_UncinatefasciculusL	-0.20	-0.38	-0.03	0.318176604
mk_SuperiorcerebellarpeduncleR	-0.17	-0.35	0.00	0.321244193
micro_Rd_AnteriorlimbofinternalcapsuleR	-0.19	-0.35	-0.03	0.326485659
FA_CingulumhippocampusL	0.21	0.04	0.39	0.327151191
smt_long_GenuCC	-0.16	-0.33	0.00	0.32845664
radEAD_PosteriorlimbofinternalcapsuleL	-0.20	-0.38	-0.03	0.32845664
awf_MediallemniscusL	-0.16	-0.33	0.02	0.329468698
smt_mc_extratrans_UncinatefasciculusL	-0.20	-0.38	-0.03	0.340076116
v_intra_Fornix	-0.16	-0.31	-0.01	0.350242734
micro_Rd_SuperiorcerebellarpeduncleR	0.21	0.03	0.38	0.350242734
micro_Rd_UncinatefasciculusL	-0.22	-0.40	-0.05	0.350242734
micro_ADC_ExternalcapsuleR	-0.17	-0.34	0.00	0.350242734
micro_ADC_UncinatefasciculusR	-0.22	-0.39	-0.04	0.350242734
mk_UncinatefasciculusR	0.20	0.02	0.37	0.350242734
rk_MediallemniscusL	-0.17	-0.35	0.00	0.350242734
rk_SuperiorcerebellarpeduncleL	-0.18	-0.35	0.00	0.350242734
ak_BodyCC	0.13	-0.05	0.30	0.350242734
FA_AnteriorlimbofinternalcapsuleR	0.17	0.01	0.34	0.350242734
MD_TapetumR	0.19	0.03	0.36	0.350242734
RD_AnteriorlimbofinternalcapsuleR	-0.15	-0.32	0.01	0.350242734
RD_.PosteriorlimbofinternalcapsuleR	-0.17	-0.34	0.00	0.350242734
smt_fa_MediallemniscusL	-0.16	-0.33	0.02	0.350242734
smt_long_BodyCC	-0.15	-0.32	0.02	0.350242734
smt_trans_AnteriorlimbofinternalcapsuleR	-0.16	-0.33	0.01	0.350242734
smt_mc_intra_Fornix	-0.15	-0.29	-0.01	0.350242734
smt_mc_extramd_CerebralpeduncleL	-0.17	-0.35	0.00	0.350242734
smt_mc_extratrans_AnteriorlimbofinternalcapsuleR	-0.16	-0.32	0.00	0.350242734
ak_ExternalcapsuleR	0.13	-0.05	0.30	0.366598941
RD_PosteriorlimbofinternalcapsuleL	-0.18	-0.36	-0.01	0.366598941
awf_SuperiorcerebellarpeduncleL	-0.18	-0.35	0.00	0.366598941
micro_FA_TapetumR	-0.19	-0.35	-0.03	0.368070416
FA_.PosteriorlimbofinternalcapsuleR	0.17	0.00	0.35	0.368070416
smt_fa_CorticospinaltractR	0.14	-0.03	0.32	0.368070416
smt_fa_ExternalcapsuleR	0.12	-0.06	0.30	0.368070416
smt_md_ExternalcapsuleR	-0.14	-0.30	0.03	0.368070416
smt_mc_extratrans_Fornix	0.14	0.00	0.28	0.368070416
smt_fa_GenuCC	0.17	0.00	0.34	0.372076178
Dax_extra_CingulumhippocampusR	-0.20	-0.38	-0.02	0.372539373
smt_mc_extratrans_CerebralpeduncleL	-0.16	-0.34	0.01	0.388370254
smt_mc_extratrans_SuperiorcerebellarpeduncleL	0.18	0.00	0.36	0.388595826
smt_md_UncinatefasciculusR	-0.18	-0.35	0.00	0.394376136
FA_ExternalcapsuleL	0.19	0.02	0.36	0.39893991
smt_mc_extramd_Fornix	0.13	-0.01	0.27	0.39893991
AD_PosteriorlimbofinternalcapsuleL	0.16	-0.02	0.33	0.415601051
smt_mc_extratrans_SuperiorcerebellarpeduncleR	0.18	0.01	0.36	0.415601051
micro_Rd_TapetumR	0.18	0.02	0.34	0.437149735
radEAD_CingulumcingulategyrusR	-0.13	-0.31	0.04	0.437149735
radEAD_.PosteriorlimbofinternalcapsuleR	-0.16	-0.33	0.02	0.441215069
micro_Rd_SpleniumCC	-0.15	-0.31	0.02	0.446428914
smt_trans_AnteriorcoronaradiataR	-0.15	-0.32	0.01	0.446428914
smt_mc_intra_CingulumhippocampusR	0.16	-0.01	0.34	0.446428914
smt_mc_extratrans_SpleniumCC	-0.15	-0.32	0.01	0.446428914
awf_InferiorcerebellarpeduncleL	-0.17	-0.35	0.01	0.446428914
rk_AnteriorcoronaradiataR	0.16	-0.01	0.32	0.4477355
ak_CingulumhippocampusL	0.15	-0.02	0.33	0.4477355
RD_CingulumcingulategyrusR	-0.14	-0.31	0.02	0.4477355
RD_Fornix_StriaterminalisR	0.16	0.01	0.32	0.4477355
smt_fa_CorticospinaltractL	0.13	-0.05	0.30	0.4477355
smt_trans_CorticospinaltractL	-0.15	-0.32	0.03	0.4477355
smt_mc_intra_MediallemniscusR	-0.15	-0.33	0.02	0.4477355
smt_mc_intra_InferiorcerebellarpeduncleR	-0.15	-0.32	0.03	0.4477355
smt_mc_intra_AnteriorcoronaradiataR	0.16	-0.01	0.32	0.4477355
smt_mc_extratrans_TapetumR	0.16	0.00	0.32	0.4477355
smt_md_UncinatefasciculusL	-0.16	-0.34	0.01	0.44895249
awf_SuperiorcoronaradiataL	0.16	0.00	0.32	0.44895249
mk_GenuCC	0.15	-0.02	0.33	0.452805248
mk_Fornix_StriaterminalisL	-0.14	-0.31	0.03	0.452805248
rk_Fornix_StriaterminalisL	-0.16	-0.32	0.01	0.452805248
smt_trans_SpleniumCC	-0.14	-0.30	0.03	0.452805248
smt_trans_MediallemniscusL	0.15	-0.03	0.33	0.452805248
smt_mc_intra_SuperiorcerebellarpeduncleR	-0.18	-0.35	0.00	0.452805248
awf_AnteriorlimbofinternalcapsuleR	0.15	-0.02	0.32	0.452805248
smt_fa_SpleniumCC	0.12	-0.05	0.29	0.45653964
smt_fa_AnteriorcoronaradiataR	0.14	-0.03	0.32	0.45653964
v_intra_TapetumR	-0.16	-0.32	0.00	0.459569131
micro_Rd_Fornix	0.12	-0.02	0.26	0.459569131
micro_FA_BodyCC	0.18	0.01	0.35	0.459569131
rk_UncinatefasciculusR	0.18	0.01	0.36	0.459569131
AD_UncinatefasciculusL	-0.15	-0.33	0.03	0.459569131
smt_mc_intra_GenuCC	0.16	-0.01	0.32	0.459569131
smt_mc_extramd_SuperiorcerebellarpeduncleL	0.15	-0.03	0.33	0.459569131
smt_mc_diff_UncinatefasciculusR	0.19	0.02	0.37	0.467563176
awf_AnteriorcoronaradiataL	0.17	0.01	0.33	0.4709741
radEAD_Fornix_StriaterminalisR	0.16	0.00	0.31	0.4709741
v_intra_UncinatefasciculusR	0.19	0.02	0.37	0.473373127
micro_ADC_UncinatefasciculusL	-0.18	-0.36	0.00	0.473373127
rk_ExternalcapsuleR	0.16	-0.02	0.33	0.473373127
FA_CerebralpeduncleL	0.14	-0.03	0.30	0.473373127
FA_Fornix_StriaterminalisL	-0.15	-0.31	0.01	0.473373127
smt_fa_Fornix	-0.14	-0.29	0.00	0.473373127
smt_mc_intra_Pontine	0.14	-0.03	0.32	0.473373127
smt_mc_extratrans_Fornix_StriaterminalisL	0.18	0.01	0.35	0.473373127
Dax_intra_CingulumhippocampusR	-0.18	-0.35	0.00	0.47655251
rk_RetrolenticularpartofinternalcapsuleR	-0.15	-0.32	0.03	0.47655251
FA_AnteriorlimbofinternalcapsuleL	0.18	0.02	0.35	0.47655251
FA_PosteriorthalamicradiationR	-0.14	-0.30	0.02	0.47655251
MD_SuperiorcerebellarpeduncleR	0.16	-0.02	0.34	0.47655251
MD_SuperiorcerebellarpeduncleL	0.15	-0.03	0.33	0.47655251
smt_trans_MediallemniscusR	0.15	-0.02	0.33	0.47655251
smt_trans_Fornix	0.14	0.00	0.29	0.478019081
smt_mc_intra_SuperiorcerebellarpeduncleL	-0.17	-0.34	0.01	0.478019081
smt_mc_extramd_SpleniumCC	-0.13	-0.30	0.03	0.478019081
radEAD_CerebralpeduncleL	-0.10	-0.28	0.07	0.478019081
smt_mc_extratrans_CingulumhippocampusL	-0.16	-0.33	0.02	0.478298264
micro_FA_Fornix	-0.12	-0.26	0.02	0.478620823
smt_fa_MediallemniscusR	-0.13	-0.31	0.05	0.479513066
v_intra_BodyCC	0.18	0.00	0.35	0.480349949
v_extra_AnteriorlimbofinternalcapsuleR	-0.18	-0.35	0.00	0.480892516
micro_ADC_TapetumR	0.16	0.00	0.33	0.480892516
mk_AnteriorcoronaradiataR	0.14	-0.03	0.30	0.480892516
rk_SuperiorfrontooccipitalfasciculusL	-0.15	-0.32	0.02	0.480892516
MD_SpleniumCC	-0.12	-0.29	0.04	0.480892516
AD_SuperiorlongitudinalfasciculusL	-0.16	-0.33	0.01	0.480892516
smt_md_Fornix	0.14	-0.01	0.29	0.480892516
smt_mc_intra_CorticospinaltractR	0.14	-0.03	0.31	0.480892516
v_extra_SuperiorfrontooccipitalfasciculusL	-0.16	-0.34	0.01	0.481823719
rk_.PosteriorlimbofinternalcapsuleR	0.14	-0.03	0.32	0.483828476
FA_PosteriorthalamicradiationL	-0.14	-0.30	0.02	0.483828476
smt_mc_intra_SpleniumCC	0.14	-0.03	0.31	0.483828476
smt_mc_extramd_SuperiorcerebellarpeduncleR	0.15	-0.03	0.32	0.483828476
smt_mc_extramd_TapetumR	0.16	0.00	0.32	0.483828476
smt_mc_extratrans_Pontine	-0.14	-0.31	0.03	0.483828476
radEAD_AnteriorlimbofinternalcapsuleR	-0.13	-0.30	0.03	0.483828476
v_extra_AnteriorcoronaradiataL	-0.15	-0.33	0.02	0.491104234
rk_SuperiorcoronaradiataR	0.13	-0.04	0.31	0.491104234
awf_Fornix_StriaterminalisL	-0.14	-0.31	0.03	0.491104234
RD_CingulumhippocampusL	-0.18	-0.35	0.00	0.492391092
RD_Fornix_StriaterminalisL	0.20	0.04	0.36	0.501114182
micro_Rd_UncinatefasciculusR	-0.13	-0.30	0.05	0.502610301
AD_Fornix	0.11	-0.03	0.26	0.502610301
smt_mc_diff_PosteriorcoronaradiataL	0.13	-0.05	0.30	0.502610301
v_extra_CorticospinaltractR	-0.14	-0.31	0.04	0.504534532
v_extra_SuperiorcoronaradiataR	-0.14	-0.32	0.03	0.504534532
FA_SuperiorlongitudinalfasciculusR	-0.15	-0.32	0.03	0.504909144
mk_InferiorcerebellarpeduncleR	-0.13	-0.31	0.05	0.515793908
smt_fa_SuperiorcoronaradiataR	0.11	-0.06	0.28	0.515793908
smt_mc_diff_InferiorcerebellarpeduncleR	-0.14	-0.32	0.03	0.51833001
v_extra_AnteriorcoronaradiataR	-0.15	-0.32	0.03	0.51896698
micro_Ax_CingulumhippocampusR	-0.16	-0.34	0.02	0.51896698
mk_SuperiorcerebellarpeduncleL	-0.12	-0.30	0.05	0.51896698
mk_TapetumR	-0.13	-0.29	0.03	0.51896698
smt_fa_TapetumR	-0.14	-0.31	0.02	0.532871593
smt_mc_extratrans_AnteriorcoronaradiataR	-0.12	-0.28	0.04	0.532871593
mk_MediallemniscusL	-0.11	-0.28	0.07	0.53444858
mk_Fornix_StriaterminalisR	-0.09	-0.27	0.08	0.53444858
AD_InferiorcerebellarpeduncleL	-0.14	-0.32	0.04	0.53444858
micro_Ax_BodyCC	-0.15	-0.33	0.02	0.537663203
mk_CingulumhippocampusL	0.12	-0.06	0.29	0.537663203
smt_trans_CerebralpeduncleL	-0.13	-0.30	0.05	0.537663203
FA_InferiorcerebellarpeduncleL	-0.14	-0.30	0.03	0.539380033
smt_mc_intra_TapetumR	-0.13	-0.29	0.03	0.539380033
FA_Fornix_StriaterminalisR	-0.14	-0.30	0.02	0.541075451
micro_Rd_Fornix_StriaterminalisR	0.12	-0.03	0.28	0.546150666
FA_CingulumcingulategyrusR	0.14	-0.03	0.31	0.546150666
smt_mc_intra_Fornix_StriaterminalisL	-0.14	-0.31	0.03	0.546150666
smt_mc_diff_CorticospinaltractR	0.13	-0.05	0.31	0.546150666
smt_mc_intra_CorticospinaltractL	0.13	-0.04	0.30	0.546387423
FA_GenuCC	0.13	-0.03	0.29	0.548254714
v_extra_ExternalcapsuleR	-0.16	-0.34	0.02	0.548674868
v_extra_CingulumhippocampusL	-0.15	-0.33	0.02	0.553350542
micro_Rd_.PosteriorlimbofinternalcapsuleR	-0.13	-0.31	0.04	0.553350542
micro_Rd_SuperiorfrontooccipitalfasciculusR	-0.13	-0.30	0.04	0.553350542
Dax_extra_BodyCC	-0.15	-0.33	0.03	0.553350542
Dax_extra_UncinatefasciculusL	-0.15	-0.33	0.03	0.553350542
mk_SuperiorcoronaradiataR	0.11	-0.06	0.28	0.553350542
rk_MediallemniscusR	-0.14	-0.32	0.04	0.553350542
ak_GenuCC	0.13	-0.05	0.30	0.553350542
ak_CerebralpeduncleL	0.12	-0.06	0.30	0.553350542
FA_MediallemniscusR	-0.15	-0.32	0.03	0.553350542
RD_CerebralpeduncleL	-0.12	-0.29	0.04	0.553350542
RD_UncinatefasciculusL	-0.16	-0.34	0.01	0.553350542
smt_trans_TapetumR	0.14	-0.02	0.30	0.553350542
smt_mc_intra_SuperiorcoronaradiataR	0.12	-0.05	0.29	0.553350542
radEAD_SpleniumCC	-0.05	-0.23	0.13	0.553350542
ak_AnteriorcoronaradiataL	0.13	-0.04	0.30	0.564564466
smt_long_AnteriorlimbofinternalcapsuleL	-0.13	-0.30	0.04	0.564564466
v_intra_MediallemniscusL	-0.14	-0.32	0.03	0.576016624
v_csf_TapetumR	0.17	-0.01	0.34	0.576016624
micro_ADC_SpleniumCC	-0.13	-0.30	0.04	0.576016624
Dax_intra_UncinatefasciculusR	-0.15	-0.33	0.02	0.576016624
Dax_extra_GenuCC	-0.15	-0.32	0.03	0.576016624
mk_Pontine	0.10	-0.07	0.28	0.576016624
rk_AnteriorlimbofinternalcapsuleR	0.13	-0.04	0.30	0.576016624
MD_AnteriorlimbofinternalcapsuleR	-0.10	-0.27	0.06	0.576016624
MD_SuperiorfrontooccipitalfasciculusR	-0.10	-0.27	0.06	0.576016624
AD_Pontine	-0.12	-0.30	0.05	0.576016624
smt_mc_intra_AnteriorlimbofinternalcapsuleR	0.13	-0.04	0.31	0.576016624
smt_mc_extramd_.PosteriorlimbofinternalcapsuleR	-0.11	-0.29	0.06	0.576016624
v_extra_TapetumL	-0.14	-0.31	0.04	0.576163278
micro_Rd_AnteriorcoronaradiataR	-0.12	-0.28	0.04	0.576163278
smt_mc_diff_BodyCC	-0.10	-0.28	0.07	0.576163278
smt_trans_SuperiorcoronaradiataR	-0.11	-0.28	0.06	0.58224431
micro_Rd_CingulumhippocampusL	-0.15	-0.33	0.02	0.58604458
mk_ExternalcapsuleR	0.11	-0.06	0.29	0.58604458
rk_InferiorcerebellarpeduncleR	-0.12	-0.29	0.06	0.58765459
v_extra_SuperiorcoronaradiataL	-0.12	-0.29	0.06	0.590268489
micro_Rd_CingulumcingulategyrusR	-0.15	-0.32	0.03	0.590487195
Dax_intra_UncinatefasciculusL	-0.14	-0.32	0.04	0.590487195
ak_SuperiorcoronaradiataL	0.11	-0.06	0.28	0.590487195
ak_SuperiorfrontooccipitalfasciculusL	-0.12	-0.28	0.04	0.590487195
smt_mc_extramd_ExternalcapsuleR	-0.09	-0.26	0.08	0.590487195
awf_ExternalcapsuleL	0.15	-0.02	0.33	0.590487195
rk_Fornix_StriaterminalisR	-0.10	-0.27	0.07	0.596560462
MD_Fornix_StriaterminalisR	0.13	-0.03	0.29	0.59882966
Dax_extra_UncinatefasciculusR	-0.15	-0.33	0.03	0.598995076
smt_fa_InferiorcerebellarpeduncleR	-0.11	-0.29	0.06	0.6009088
smt_mc_diff_GenuCC	-0.12	-0.29	0.06	0.604615123
v_intra_MediallemniscusR	-0.14	-0.32	0.04	0.610697383
v_extra_CerebralpeduncleL	-0.13	-0.31	0.04	0.610697383
micro_Ax_GenuCC	-0.14	-0.31	0.04	0.610697383
rk_CorticospinaltractL	0.12	-0.05	0.29	0.610697383
RD_PosteriorthalamicradiationR	0.12	-0.05	0.28	0.610697383
smt_md_SpleniumCC	-0.11	-0.27	0.06	0.610697383
smt_md_CerebralpeduncleL	-0.12	-0.30	0.05	0.610697383
smt_mc_extratrans_Fornix_StriaterminalisR	0.12	-0.05	0.28	0.610697383
smt_mc_diff_CorticospinaltractL	0.12	-0.05	0.30	0.610697383
smt_md_CingulumhippocampusL	-0.13	-0.31	0.04	0.613222486
v_extra_ExternalcapsuleL	-0.15	-0.33	0.03	0.613273499
v_csf_Fornix	0.10	-0.04	0.24	0.615215483
micro_FA_SuperiorcerebellarpeduncleR	-0.15	-0.32	0.03	0.615215483
smt_fa_Fornix_StriaterminalisL	-0.17	-0.34	0.01	0.615215483
smt_mc_extramd_SuperiorfrontooccipitalfasciculusR	-0.10	-0.26	0.06	0.615215483
smt_md_.PosteriorlimbofinternalcapsuleR	-0.11	-0.28	0.07	0.619463479
smt_long_InferiorcerebellarpeduncleR	-0.13	-0.31	0.05	0.622739203
smt_trans_Fornix_StriaterminalisL	0.21	0.04	0.38	0.622739203
v_extra_PosteriorcoronaradiataL	-0.14	-0.31	0.04	0.624571545
micro_ADC_Fornix	0.10	-0.04	0.24	0.628054521
smt_mc_extramd_Fornix_StriaterminalisR	0.11	-0.06	0.27	0.635863621
v_intra_SuperiorcerebellarpeduncleR	-0.14	-0.32	0.04	0.640291503
AD_SuperiorcoronaradiataR	-0.10	-0.27	0.07	0.640291503
awf_SagittalstratumR	0.12	-0.05	0.29	0.640291503
AD_ExternalcapsuleR	-0.10	-0.27	0.07	0.640598209
awf_InferiorcerebellarpeduncleR	-0.13	-0.30	0.05	0.643510337
smt_fa_AnteriorlimbofinternalcapsuleR	0.11	-0.07	0.29	0.643772347
rk_PosteriorlimbofinternalcapsuleL	0.13	-0.05	0.31	0.645613573
MD_Fornix_StriaterminalisL	0.18	0.01	0.35	0.645613573
smt_trans_UncinatefasciculusL	-0.12	-0.30	0.05	0.645613573
v_intra_Fornix_StriaterminalisL	-0.13	-0.30	0.05	0.651536569
micro_FA_SuperiorcerebellarpeduncleL	-0.14	-0.31	0.04	0.651536569
mk_CorticospinaltractR	0.10	-0.08	0.27	0.651536569
mk_CorticospinaltractL	0.11	-0.07	0.28	0.651536569
mk_MediallemniscusR	-0.10	-0.28	0.08	0.651536569
FA_MediallemniscusL	-0.13	-0.30	0.05	0.651536569
FA_SuperiorfrontooccipitalfasciculusR	-0.12	-0.30	0.05	0.651536569
MD_.PosteriorlimbofinternalcapsuleR	-0.10	-0.27	0.08	0.651536569
smt_long_UncinatefasciculusL	-0.11	-0.29	0.07	0.651536569
smt_mc_extramd_AnteriorlimbofinternalcapsuleR	-0.10	-0.26	0.07	0.651536569
smt_mc_diff_AnteriorcoronaradiataR	0.12	-0.06	0.30	0.651536569
radEAD_PosteriorthalamicradiationR	0.11	-0.05	0.27	0.651536569
radEAD_CingulumhippocampusL	-0.13	-0.31	0.05	0.651536569
radEAD_Fornix_StriaterminalisL	0.15	-0.01	0.32	0.651536569
smt_md_Pontine	-0.11	-0.29	0.06	0.651545019
smt_trans_SagittalstratumR	-0.09	-0.26	0.07	0.651545019
radEAD_UncinatefasciculusL	-0.13	-0.31	0.04	0.651545019
v_extra_SpleniumCC	-0.11	-0.29	0.06	0.652123292
micro_ADC_SuperiorfrontooccipitalfasciculusR	-0.11	-0.28	0.06	0.652123292
AD_CingulumhippocampusR	-0.11	-0.29	0.06	0.652123292
smt_fa_PosteriorcoronaradiataL	0.09	-0.08	0.26	0.652123292
smt_long_PosteriorlimbofinternalcapsuleL	-0.11	-0.29	0.06	0.652123292
smt_mc_intra_UncinatefasciculusL	0.11	-0.06	0.29	0.652123292
smt_mc_extratrans_CingulumcingulategyrusR	-0.10	-0.27	0.07	0.652123292
smt_long_.PosteriorlimbofinternalcapsuleR	-0.10	-0.28	0.07	0.653108245
rk_CorticospinaltractR	0.10	-0.07	0.27	0.653723933
smt_fa_SagittalstratumR	0.09	-0.08	0.26	0.676705137
v_extra_InferiorcerebellarpeduncleL	0.12	-0.05	0.30	0.680345064
MD_AnteriorcoronaradiataR	-0.09	-0.25	0.07	0.686600241
smt_mc_extratrans_SuperiorcoronaradiataR	-0.10	-0.26	0.06	0.686600241
v_extra_InferiorcerebellarpeduncleR	0.11	-0.07	0.28	0.694861229
micro_FA_Fornix_StriaterminalisL	-0.12	-0.30	0.05	0.694861229
mk_SpleniumCC	0.09	-0.08	0.26	0.694861229
smt_fa_Pontine	0.10	-0.07	0.28	0.694861229
FA_AnteriorcoronaradiataR	0.10	-0.06	0.26	0.699344234
smt_md_SuperiorfrontooccipitalfasciculusR	-0.09	-0.25	0.07	0.706266313
v_intra_SuperiorcerebellarpeduncleL	-0.13	-0.31	0.05	0.706748973
micro_Rd_SagittalstratumR	-0.11	-0.28	0.06	0.708248174
micro_ADC_.PosteriorlimbofinternalcapsuleR	-0.11	-0.29	0.07	0.708584626
AD_UncinatefasciculusR	0.12	-0.06	0.29	0.715439703
radEAD_SagittalstratumL	-0.03	-0.21	0.15	0.715439703
Dax_intra_GenuCC	-0.12	-0.30	0.06	0.717298921
Dax_extra_CingulumhippocampusL	-0.13	-0.30	0.05	0.717298921
rk_SuperiorlongitudinalfasciculusL	-0.11	-0.29	0.06	0.717298921
RD_AnteriorcoronaradiataR	-0.09	-0.25	0.06	0.717298921
smt_mc_diff_PosteriorlimbofinternalcapsuleL	-0.11	-0.29	0.07	0.719405212
smt_mc_extramd_UncinatefasciculusL	-0.10	-0.28	0.08	0.722023529
rk_PosteriorthalamicradiationL	-0.10	-0.27	0.06	0.723971952
micro_Rd_SuperiorlongitudinalfasciculusR	-0.11	-0.28	0.06	0.725507379
micro_FA_MediallemniscusR	-0.12	-0.30	0.06	0.725507379
micro_ADC_AnteriorlimbofinternalcapsuleR	-0.11	-0.27	0.06	0.725507379
Dax_intra_CingulumhippocampusL	-0.12	-0.30	0.06	0.725507379
mk_AnteriorlimbofinternalcapsuleR	0.09	-0.08	0.27	0.725507379
smt_mc_intra_CerebralpeduncleL	0.11	-0.07	0.28	0.725507379
smt_mc_extratrans_MediallemniscusR	0.10	-0.07	0.27	0.725507379
Dax_extra_ExternalcapsuleR	-0.11	-0.29	0.06	0.727955909
Dax_intra_SuperiorfrontooccipitalfasciculusL	-0.12	-0.29	0.06	0.728976236
rk_SagittalstratumR	0.10	-0.07	0.27	0.728976236
smt_long_MediallemniscusL	-0.11	-0.29	0.07	0.730660529
smt_mc_extramd_AnteriorlimbofinternalcapsuleL	-0.11	-0.27	0.06	0.7327124
rk_CingulumcingulategyrusR	0.10	-0.07	0.27	0.736633548
smt_mc_diff_PosteriorcoronaradiataR	0.09	-0.09	0.26	0.736633548
Dax_extra_SuperiorfrontooccipitalfasciculusL	-0.12	-0.29	0.06	0.737920775
Dax_intra_BodyCC	-0.11	-0.29	0.07	0.740483152
AD_InferiorcerebellarpeduncleR	-0.11	-0.29	0.07	0.740483152
smt_mc_extratrans_CorticospinaltractR	-0.10	-0.27	0.07	0.740483152
radEAD_CingulumcingulategyrusL	-0.08	-0.25	0.09	0.740483152
Dax_intra_Pontine	-0.13	-0.30	0.05	0.741251752
rk_PosteriorthalamicradiationR	-0.10	-0.26	0.07	0.741251752
AD_CerebralpeduncleR	0.09	-0.08	0.27	0.741251752
smt_md_InferiorcerebellarpeduncleR	-0.11	-0.29	0.07	0.741251752
smt_md_TapetumR	0.10	-0.06	0.27	0.741251752
smt_trans_CerebralpeduncleR	-0.09	-0.27	0.08	0.741251752
smt_mc_extratrans_MediallemniscusL	0.10	-0.07	0.28	0.741251752
rk_GenuCC	0.11	-0.06	0.28	0.741862176
smt_mc_extratrans_CerebralpeduncleR	-0.10	-0.28	0.07	0.741862176
v_extra_UncinatefasciculusL	-0.10	-0.28	0.08	0.748558001
rk_ExternalcapsuleL	0.12	-0.06	0.29	0.748558001
RD_Middlecerebellarpeduncle	-0.10	-0.28	0.08	0.748558001
smt_mc_diff_InferiorcerebellarpeduncleL	-0.10	-0.27	0.08	0.748558001
v_extra_AnteriorlimbofinternalcapsuleL	-0.11	-0.29	0.06	0.748704582
micro_ADC_CingulumhippocampusL	-0.12	-0.30	0.06	0.751468511
MD_Pontine	-0.09	-0.27	0.08	0.751468511
smt_mc_extramd_Fornix_StriaterminalisL	0.12	-0.06	0.29	0.751468511
rk_CerebralpeduncleL	0.09	-0.08	0.27	0.756476805
ak_PosteriorcoronaradiataR	0.08	-0.09	0.25	0.756476805
RD_MediallemniscusR	0.11	-0.06	0.29	0.756476805
AD_PosteriorthalamicradiationL	-0.10	-0.27	0.08	0.756476805
smt_md_Fornix_StriaterminalisL	0.13	-0.05	0.30	0.756476805
smt_mc_intra_AnteriorcoronaradiataL	0.10	-0.06	0.27	0.756476805
micro_ADC_AnteriorcoronaradiataR	-0.10	-0.26	0.07	0.756542134
ak_SuperiorfrontooccipitalfasciculusR	0.07	-0.10	0.23	0.756542134
awf_UncinatefasciculusL	0.10	-0.07	0.28	0.756542134
smt_long_SuperiorcoronaradiataL	-0.09	-0.25	0.08	0.758164082
micro_Rd_SuperiorcoronaradiataR	-0.10	-0.26	0.07	0.759084311
smt_long_SuperiorfrontooccipitalfasciculusR	-0.08	-0.25	0.08	0.759084311
smt_md_PosteriorlimbofinternalcapsuleL	-0.10	-0.27	0.08	0.759084311
smt_md_Fornix_StriaterminalisR	0.09	-0.08	0.26	0.759084311
smt_mc_extramd_PosteriorthalamicradiationR	0.09	-0.08	0.26	0.759084311
awf_Pontine	0.09	-0.08	0.27	0.759084311
awf_CorticospinaltractL	0.10	-0.07	0.27	0.759084311
awf_PosteriorthalamicradiationR	-0.09	-0.26	0.08	0.759592749
micro_Ax_UncinatefasciculusL	-0.11	-0.29	0.07	0.760929183
RD_PosteriorthalamicradiationL	0.09	-0.07	0.25	0.760929183
AD_CerebralpeduncleL	0.09	-0.08	0.26	0.760929183
AD_RetrolenticularpartofinternalcapsuleR	-0.09	-0.26	0.09	0.760929183
smt_mc_diff_MediallemniscusL	-0.10	-0.28	0.08	0.760929183
micro_FA_Fornix_StriaterminalisR	-0.11	-0.28	0.06	0.7618831
Dax_intra_ExternalcapsuleR	-0.10	-0.28	0.07	0.762722743
FA_AnteriorcoronaradiataL	0.09	-0.06	0.25	0.762722743
MD_SuperiorlongitudinalfasciculusR	-0.08	-0.25	0.09	0.762722743
smt_long_ExternalcapsuleR	-0.07	-0.24	0.09	0.762722743
smt_mc_extramd_PosteriorlimbofinternalcapsuleL	-0.09	-0.26	0.08	0.762722743
mk_CingulumhippocampusR	0.08	-0.10	0.25	0.76655679
v_extra_SagittalstratumR	-0.11	-0.29	0.07	0.769310373
Dax_extra_SpleniumCC	-0.11	-0.28	0.07	0.769310373
v_extra_CerebralpeduncleR	-0.09	-0.26	0.08	0.770680836
v_extra_PosteriorcoronaradiataR	-0.09	-0.27	0.09	0.770680836
micro_FA_MediallemniscusL	-0.11	-0.28	0.07	0.770680836
micro_ADC_CingulumcingulategyrusR	-0.09	-0.27	0.08	0.770680836
Dax_intra_SpleniumCC	-0.10	-0.28	0.07	0.770680836
Dax_intra_CerebralpeduncleL	-0.10	-0.28	0.07	0.770680836
mk_RetrolenticularpartofinternalcapsuleR	-0.07	-0.25	0.10	0.770680836
ak_MediallemniscusR	-0.07	-0.25	0.10	0.770680836
RD_SagittalstratumR	-0.09	-0.25	0.08	0.770680836
RD_TapetumL	0.10	-0.07	0.27	0.770680836
AD_TapetumR	0.10	-0.07	0.27	0.770680836
smt_fa_PosteriorcoronaradiataR	0.06	-0.11	0.24	0.770680836
smt_trans_PosteriorcoronaradiataL	-0.08	-0.25	0.09	0.770680836
smt_mc_diff_.PosteriorlimbofinternalcapsuleR	-0.08	-0.26	0.10	0.770680836
awf_SpleniumCC	0.08	-0.08	0.25	0.770680836
SMT_PC	0.08	-0.09	0.25	0.770680836
micro_ADC_SagittalstratumR	-0.10	-0.27	0.07	0.775435251
smt_mc_intra_SuperiorfrontooccipitalfasciculusL	0.11	-0.07	0.28	0.775435251
micro_Rd_Pontine	-0.08	-0.26	0.09	0.777306859
v_intra_Fornix_StriaterminalisR	-0.10	-0.27	0.08	0.778213869
micro_Rd_CingulumcingulategyrusL	-0.10	-0.27	0.08	0.778213869
MD_CingulumhippocampusL	-0.11	-0.29	0.07	0.778213869
smt_md_AnteriorlimbofinternalcapsuleR	-0.08	-0.24	0.09	0.778213869
smt_mc_diff_TapetumL	0.10	-0.08	0.27	0.778213869
micro_FA_PosteriorthalamicradiationR	-0.10	-0.28	0.07	0.781282841
Dax_intra_AnteriorlimbofinternalcapsuleL	-0.10	-0.28	0.07	0.781282841
Dax_extra_AnteriorlimbofinternalcapsuleL	-0.11	-0.28	0.07	0.781282841
Dax_extra_AnteriorcoronaradiataL	-0.10	-0.27	0.08	0.781282841
ak_Fornix	-0.06	-0.22	0.09	0.781282841
RD_CingulumcingulategyrusL	-0.08	-0.25	0.09	0.781282841
smt_mc_intra_InferiorcerebellarpeduncleL	-0.08	-0.25	0.10	0.781282841
smt_mc_extratrans_SuperiorfrontooccipitalfasciculusR	-0.08	-0.25	0.08	0.781282841
smt_mc_diff_AnteriorcoronaradiataL	0.09	-0.09	0.27	0.781282841
awf_PosteriorcoronaradiataL	0.08	-0.08	0.25	0.781282841
smt_long_CerebralpeduncleL	-0.09	-0.27	0.08	0.781486797
v_intra_ExternalcapsuleR	0.10	-0.08	0.28	0.783657011
v_extra_CorticospinaltractL	-0.11	-0.29	0.06	0.783657011
micro_ADC_SuperiorlongitudinalfasciculusR	-0.09	-0.26	0.08	0.783657011
Dax_intra_AnteriorcoronaradiataL	-0.10	-0.27	0.08	0.783657011
Dax_intra_SuperiorcoronaradiataL	-0.10	-0.27	0.08	0.783657011
Dax_extra_Pontine	-0.10	-0.28	0.07	0.783657011
MD_SagittalstratumR	-0.08	-0.25	0.09	0.783657011
smt_mc_intra_PosteriorcoronaradiataL	0.08	-0.09	0.25	0.783657011
radEAD_AnteriorlimbofinternalcapsuleL	-0.12	-0.29	0.05	0.783657011
v_intra_GenuCC	0.09	-0.08	0.26	0.787562158
v_intra_InferiorcerebellarpeduncleR	-0.10	-0.28	0.08	0.787562158
v_intra_InferiorcerebellarpeduncleL	-0.09	-0.26	0.09	0.787562158
v_intra_PosteriorthalamicradiationR	-0.08	-0.25	0.10	0.787562158
v_intra_CingulumhippocampusL	0.09	-0.08	0.26	0.787562158
v_extra_MediallemniscusL	0.08	-0.10	0.25	0.787562158
v_extra_SuperiorcerebellarpeduncleR	0.16	-0.01	0.33	0.787562158
v_extra_CingulumcingulategyrusR	-0.09	-0.26	0.09	0.787562158
v_extra_Fornix_StriaterminalisR	-0.08	-0.25	0.10	0.787562158
v_extra_SuperiorlongitudinalfasciculusR	-0.09	-0.26	0.09	0.787562158
v_csf_SLFTL	0.08	-0.10	0.26	0.787562158
v_csf_CorticospinaltractR	0.08	-0.10	0.26	0.787562158
v_csf_CorticospinaltractL	0.10	-0.08	0.28	0.787562158
v_csf_MediallemniscusR	0.09	-0.09	0.27	0.787562158
v_csf_MediallemniscusL	0.09	-0.09	0.27	0.787562158
v_csf_SuperiorcerebellarpeduncleR	0.09	-0.09	0.27	0.787562158
v_csf_SuperiorcerebellarpeduncleL	0.07	-0.11	0.25	0.787562158
v_csf_CerebralpeduncleR	0.09	-0.09	0.26	0.787562158
v_csf_PosteriorthalamicradiationR	0.10	-0.08	0.28	0.787562158
v_csf_PosteriorthalamicradiationL	0.08	-0.10	0.26	0.787562158
v_csf_SagittalstratumL	0.08	-0.09	0.26	0.787562158
v_csf_Fornix_StriaterminalisR	0.09	-0.08	0.27	0.787562158
v_csf_Fornix_StriaterminalisL	0.08	-0.09	0.26	0.787562158
v_csf_SuperiorlongitudinalfasciculusL	0.08	-0.10	0.26	0.787562158
v_csf_SuperiorfrontooccipitalfasciculusL	0.09	-0.08	0.27	0.787562158
v_csf_UncinatefasciculusR	0.08	-0.10	0.26	0.787562158
micro_Rd_Middlecerebellarpeduncle	-0.07	-0.24	0.11	0.787562158
micro_Rd_PosteriorlimbofinternalcapsuleL	-0.09	-0.27	0.08	0.787562158
micro_Rd_RetrolenticularpartofinternalcapsuleR	-0.07	-0.24	0.10	0.787562158
micro_Rd_SuperiorcoronaradiataL	-0.08	-0.24	0.09	0.787562158
micro_Rd_Fornix_StriaterminalisL	0.10	-0.07	0.26	0.787562158
micro_FA_GenuCC	0.09	-0.08	0.26	0.787562158
micro_FA_CerebralpeduncleR	-0.09	-0.26	0.09	0.787562158
micro_FA_CerebralpeduncleL	-0.08	-0.26	0.10	0.787562158
micro_FA_PosteriorthalamicradiationL	-0.09	-0.26	0.09	0.787562158
micro_Ax_Middlecerebellarpeduncle	-0.08	-0.26	0.10	0.787562158
micro_Ax_SpleniumCC	-0.09	-0.27	0.09	0.787562158
micro_Ax_MediallemniscusL	-0.10	-0.28	0.08	0.787562158
micro_Ax_InferiorcerebellarpeduncleR	-0.09	-0.27	0.08	0.787562158
micro_Ax_InferiorcerebellarpeduncleL	-0.09	-0.27	0.09	0.787562158
micro_Ax_AnteriorlimbofinternalcapsuleL	-0.09	-0.27	0.09	0.787562158
micro_Ax_.PosteriorlimbofinternalcapsuleR	-0.09	-0.27	0.08	0.787562158
micro_Ax_PosteriorlimbofinternalcapsuleL	-0.09	-0.26	0.09	0.787562158
micro_Ax_RetrolenticularpartofinternalcapsuleR	-0.09	-0.27	0.09	0.787562158
micro_Ax_RetrolenticularpartofinternalcapsuleL	-0.08	-0.26	0.10	0.787562158
micro_Ax_SagittalstratumR	-0.08	-0.26	0.10	0.787562158
micro_Ax_ExternalcapsuleR	-0.08	-0.26	0.10	0.787562158
micro_Ax_CingulumcingulategyrusR	-0.08	-0.26	0.10	0.787562158
micro_Ax_CingulumcingulategyrusL	-0.08	-0.26	0.10	0.787562158
micro_Ax_SuperiorlongitudinalfasciculusR	-0.08	-0.26	0.10	0.787562158
micro_Ax_SuperiorlongitudinalfasciculusL	-0.08	-0.26	0.10	0.787562158
micro_Ax_SuperiorfrontooccipitalfasciculusR	-0.09	-0.27	0.08	0.787562158
micro_ADC_Middlecerebellarpeduncle	-0.08	-0.26	0.10	0.787562158
micro_ADC_Pontine	-0.09	-0.27	0.09	0.787562158
micro_ADC_InferiorcerebellarpeduncleR	-0.09	-0.27	0.09	0.787562158
micro_ADC_InferiorcerebellarpeduncleL	-0.09	-0.26	0.09	0.787562158
micro_ADC_SuperiorcerebellarpeduncleR	0.09	-0.09	0.26	0.787562158
micro_ADC_AnteriorlimbofinternalcapsuleL	-0.10	-0.27	0.07	0.787562158
micro_ADC_PosteriorlimbofinternalcapsuleL	-0.10	-0.28	0.08	0.787562158
micro_ADC_RetrolenticularpartofinternalcapsuleR	-0.08	-0.26	0.09	0.787562158
micro_ADC_SuperiorcoronaradiataL	-0.08	-0.25	0.09	0.787562158
micro_ADC_CingulumcingulategyrusL	-0.08	-0.26	0.10	0.787562158
Dax_intra_SLFTL	-0.09	-0.26	0.09	0.787562158
Dax_intra_Middlecerebellarpeduncle	-0.09	-0.26	0.09	0.787562158
Dax_intra_CorticospinaltractL	-0.08	-0.26	0.10	0.787562158
Dax_intra_MediallemniscusL	-0.08	-0.26	0.09	0.787562158
Dax_intra_CerebralpeduncleR	-0.09	-0.27	0.09	0.787562158
Dax_intra_AnteriorlimbofinternalcapsuleR	-0.09	-0.27	0.08	0.787562158
Dax_intra_.PosteriorlimbofinternalcapsuleR	-0.09	-0.27	0.09	0.787562158
Dax_intra_PosteriorlimbofinternalcapsuleL	-0.07	-0.25	0.10	0.787562158
Dax_intra_AnteriorcoronaradiataR	-0.10	-0.27	0.08	0.787562158
Dax_intra_SuperiorcoronaradiataR	-0.09	-0.27	0.09	0.787562158
Dax_intra_PosteriorcoronaradiataR	-0.08	-0.26	0.10	0.787562158
Dax_intra_PosteriorcoronaradiataL	-0.08	-0.26	0.10	0.787562158
Dax_intra_SagittalstratumR	-0.09	-0.27	0.09	0.787562158
Dax_intra_SagittalstratumL	-0.08	-0.26	0.10	0.787562158
Dax_intra_ExternalcapsuleL	-0.10	-0.27	0.08	0.787562158
Dax_intra_CingulumcingulategyrusR	-0.09	-0.27	0.09	0.787562158
Dax_intra_CingulumcingulategyrusL	-0.09	-0.26	0.09	0.787562158
Dax_intra_SuperiorlongitudinalfasciculusR	-0.09	-0.26	0.09	0.787562158
Dax_intra_SuperiorlongitudinalfasciculusL	-0.09	-0.26	0.09	0.787562158
Dax_intra_SuperiorfrontooccipitalfasciculusR	-0.09	-0.27	0.09	0.787562158
Dax_intra_TapetumL	-0.09	-0.27	0.09	0.787562158
Dax_extra_SLFTL	-0.09	-0.26	0.09	0.787562158
Dax_extra_Middlecerebellarpeduncle	-0.08	-0.26	0.10	0.787562158
Dax_extra_Fornix	-0.08	-0.26	0.10	0.787562158
Dax_extra_MediallemniscusL	-0.09	-0.27	0.09	0.787562158
Dax_extra_InferiorcerebellarpeduncleL	-0.08	-0.26	0.09	0.787562158
Dax_extra_CerebralpeduncleR	-0.08	-0.26	0.10	0.787562158
Dax_extra_CerebralpeduncleL	-0.10	-0.27	0.08	0.787562158
Dax_extra_AnteriorlimbofinternalcapsuleR	-0.08	-0.25	0.10	0.787562158
Dax_extra_.PosteriorlimbofinternalcapsuleR	-0.09	-0.27	0.09	0.787562158
Dax_extra_PosteriorlimbofinternalcapsuleL	-0.08	-0.26	0.10	0.787562158
Dax_extra_RetrolenticularpartofinternalcapsuleR	-0.08	-0.26	0.10	0.787562158
Dax_extra_RetrolenticularpartofinternalcapsuleL	-0.08	-0.26	0.10	0.787562158
Dax_extra_AnteriorcoronaradiataR	-0.10	-0.27	0.08	0.787562158
Dax_extra_SuperiorcoronaradiataR	-0.08	-0.26	0.09	0.787562158
Dax_extra_SuperiorcoronaradiataL	-0.09	-0.27	0.08	0.787562158
Dax_extra_PosteriorcoronaradiataR	-0.08	-0.25	0.10	0.787562158
Dax_extra_SagittalstratumR	-0.10	-0.27	0.08	0.787562158
Dax_extra_ExternalcapsuleL	-0.09	-0.27	0.08	0.787562158
Dax_extra_CingulumcingulategyrusR	-0.09	-0.27	0.08	0.787562158
Dax_extra_CingulumcingulategyrusL	-0.09	-0.27	0.09	0.787562158
Dax_extra_SuperiorlongitudinalfasciculusR	-0.09	-0.27	0.09	0.787562158
Dax_extra_SuperiorlongitudinalfasciculusL	-0.09	-0.26	0.09	0.787562158
Dax_extra_SuperiorfrontooccipitalfasciculusR	-0.10	-0.27	0.08	0.787562158
Dax_extra_TapetumL	-0.08	-0.25	0.10	0.787562158
mk_Middlecerebellarpeduncle	-0.08	-0.25	0.10	0.787562158
mk_AnteriorcoronaradiataL	0.08	-0.08	0.25	0.787562158
mk_SuperiorcoronaradiataL	0.07	-0.10	0.24	0.787562158
mk_SagittalstratumR	0.06	-0.11	0.24	0.787562158
mk_UncinatefasciculusL	0.08	-0.10	0.25	0.787562158
rk_SpleniumCC	0.07	-0.11	0.24	0.787562158
rk_InferiorcerebellarpeduncleL	-0.08	-0.25	0.10	0.787562158
rk_AnteriorcoronaradiataL	0.08	-0.08	0.25	0.787562158
rk_PosteriorcoronaradiataL	0.07	-0.11	0.24	0.787562158
rk_CingulumhippocampusL	0.07	-0.11	0.24	0.787562158
rk_SuperiorlongitudinalfasciculusR	-0.09	-0.26	0.09	0.787562158
rk_UncinatefasciculusL	0.08	-0.10	0.25	0.787562158
rk_TapetumL	-0.07	-0.24	0.10	0.787562158
ak_Middlecerebellarpeduncle	-0.08	-0.25	0.10	0.787562158
ak_Pontine	0.07	-0.11	0.25	0.787562158
ak_PosteriorthalamicradiationR	-0.07	-0.24	0.11	0.787562158
ak_SuperiorlongitudinalfasciculusR	0.06	-0.11	0.22	0.787562158
FA_CorticospinaltractR	0.08	-0.10	0.25	0.787562158
FA_SagittalstratumR	0.07	-0.10	0.23	0.787562158
FA_SuperiorlongitudinalfasciculusL	-0.08	-0.26	0.09	0.787562158
FA_SuperiorfrontooccipitalfasciculusL	-0.08	-0.25	0.10	0.787562158
MD_Middlecerebellarpeduncle	-0.09	-0.27	0.09	0.787562158
MD_PosteriorthalamicradiationR	0.08	-0.09	0.25	0.787562158
MD_CingulumcingulategyrusR	-0.07	-0.25	0.10	0.787562158
MD_CingulumcingulategyrusL	-0.06	-0.23	0.11	0.787562158
RD_SpleniumCC	-0.08	-0.24	0.09	0.787562158
RD_MediallemniscusL	0.08	-0.10	0.25	0.787562158
AD_CorticospinaltractL	0.08	-0.10	0.26	0.787562158
AD_SuperiorcerebellarpeduncleL	-0.07	-0.25	0.11	0.787562158
AD_AnteriorcoronaradiataR	-0.07	-0.24	0.10	0.787562158
AD_SagittalstratumL	-0.08	-0.26	0.09	0.787562158
smt_fa_SuperiorcerebellarpeduncleR	-0.09	-0.26	0.09	0.787562158
smt_fa_SuperiorcerebellarpeduncleL	-0.08	-0.26	0.10	0.787562158
smt_fa_AnteriorlimbofinternalcapsuleL	-0.14	-0.32	0.04	0.787562158
smt_fa_PosteriorlimbofinternalcapsuleL	-0.10	-0.27	0.08	0.787562158
smt_long_Middlecerebellarpeduncle	-0.09	-0.27	0.09	0.787562158
smt_long_Pontine	-0.07	-0.25	0.10	0.787562158
smt_long_SpleniumCC	-0.07	-0.24	0.10	0.787562158
smt_long_InferiorcerebellarpeduncleL	-0.07	-0.25	0.11	0.787562158
smt_long_ExternalcapsuleL	-0.07	-0.24	0.10	0.787562158
smt_long_Fornix_StriaterminalisR	0.07	-0.10	0.25	0.787562158
smt_long_SuperiorlongitudinalfasciculusL	-0.07	-0.24	0.10	0.787562158
smt_md_Middlecerebellarpeduncle	-0.09	-0.27	0.09	0.787562158
smt_md_InferiorcerebellarpeduncleL	-0.07	-0.24	0.11	0.787562158
smt_md_AnteriorlimbofinternalcapsuleL	-0.09	-0.25	0.08	0.787562158
smt_md_AnteriorcoronaradiataR	-0.07	-0.23	0.09	0.787562158
smt_md_SuperiorcoronaradiataL	-0.08	-0.24	0.08	0.787562158
smt_md_SagittalstratumR	-0.08	-0.25	0.10	0.787562158
smt_md_SuperiorlongitudinalfasciculusR	-0.06	-0.23	0.11	0.787562158
smt_trans_InferiorcerebellarpeduncleR	0.06	-0.11	0.24	0.787562158
smt_trans_SuperiorcerebellarpeduncleR	0.08	-0.09	0.26	0.787562158
smt_trans_SuperiorcerebellarpeduncleL	0.08	-0.10	0.26	0.787562158
smt_trans_PosteriorcoronaradiataR	-0.06	-0.23	0.11	0.787562158
smt_trans_CingulumcingulategyrusR	-0.08	-0.25	0.09	0.787562158
smt_trans_SuperiorlongitudinalfasciculusR	-0.06	-0.23	0.11	0.787562158
smt_mc_intra_CerebralpeduncleR	0.08	-0.09	0.26	0.787562158
smt_mc_intra_SuperiorcoronaradiataL	0.08	-0.09	0.24	0.787562158
smt_mc_intra_PosteriorcoronaradiataR	0.06	-0.11	0.23	0.787562158
smt_mc_intra_SagittalstratumR	0.08	-0.09	0.25	0.787562158
smt_mc_intra_ExternalcapsuleL	0.08	-0.09	0.26	0.787562158
smt_mc_intra_CingulumcingulategyrusR	0.07	-0.10	0.24	0.787562158
smt_mc_intra_Fornix_StriaterminalisR	-0.06	-0.23	0.11	0.787562158
smt_mc_extramd_Pontine	-0.08	-0.26	0.09	0.787562158
smt_mc_extramd_SuperiorcoronaradiataL	-0.06	-0.23	0.10	0.787562158
smt_mc_extramd_SuperiorlongitudinalfasciculusR	-0.06	-0.23	0.11	0.787562158
smt_mc_extratrans_CorticospinaltractL	-0.08	-0.25	0.09	0.787562158
smt_mc_extratrans_AnteriorlimbofinternalcapsuleL	-0.09	-0.25	0.08	0.787562158
smt_mc_extratrans_.PosteriorlimbofinternalcapsuleR	-0.07	-0.24	0.10	0.787562158
smt_mc_extratrans_AnteriorcoronaradiataL	-0.08	-0.24	0.08	0.787562158
smt_mc_extratrans_SuperiorcoronaradiataL	-0.08	-0.24	0.08	0.787562158
smt_mc_extratrans_PosteriorthalamicradiationR	0.07	-0.10	0.24	0.787562158
smt_mc_extratrans_SagittalstratumR	-0.07	-0.24	0.09	0.787562158
smt_mc_extratrans_CingulumcingulategyrusL	-0.06	-0.23	0.10	0.787562158
smt_mc_extratrans_SuperiorfrontooccipitalfasciculusL	-0.10	-0.26	0.07	0.787562158
smt_mc_diff_Middlecerebellarpeduncle	-0.08	-0.26	0.09	0.787562158
smt_mc_diff_Fornix	0.05	-0.11	0.21	0.787562158
smt_mc_diff_AnteriorlimbofinternalcapsuleL	-0.09	-0.26	0.09	0.787562158
smt_mc_diff_RetrolenticularpartofinternalcapsuleR	-0.06	-0.24	0.11	0.787562158
smt_mc_diff_SuperiorcoronaradiataR	0.07	-0.11	0.24	0.787562158
smt_mc_diff_SuperiorfrontooccipitalfasciculusR	-0.06	-0.24	0.11	0.787562158
awf_AnteriorlimbofinternalcapsuleL	0.09	-0.08	0.25	0.787562158
awf_.PosteriorlimbofinternalcapsuleR	0.07	-0.11	0.24	0.787562158
awf_PosteriorthalamicradiationL	-0.07	-0.24	0.10	0.787562158
awf_SuperiorfrontooccipitalfasciculusR	0.07	-0.10	0.24	0.787562158
radEAD_PosteriorthalamicradiationL	-0.02	-0.20	0.15	0.787562158
radEAD_SagittalstratumR	-0.07	-0.23	0.10	0.787562158
BRIA_PC	0.09	-0.09	0.27	0.787562158
SMTmc_PC	-0.07	-0.23	0.09	0.787562158
micro_Ax_SuperiorcoronaradiataL	-0.08	-0.25	0.10	0.787640632
micro_ADC_SuperiorcoronaradiataR	-0.07	-0.24	0.10	0.787640632
Dax_intra_RetrolenticularpartofinternalcapsuleL	-0.08	-0.25	0.10	0.787640632
mk_PosteriorcoronaradiataL	0.06	-0.11	0.23	0.787640632
AD_PosteriorcoronaradiataR	-0.06	-0.22	0.10	0.787640632
smt_long_AnteriorcoronaradiataL	-0.06	-0.23	0.11	0.787640632
smt_mc_extramd_Middlecerebellarpeduncle	-0.07	-0.25	0.11	0.788288943
smt_fa_SuperiorlongitudinalfasciculusR	0.05	-0.12	0.23	0.789089244
v_csf_CingulumhippocampusL	0.08	-0.10	0.26	0.790360153
micro_Ax_SLFTL	-0.08	-0.25	0.10	0.790360153
awf_CerebralpeduncleL	0.06	-0.11	0.24	0.790360153
ak_PosteriorthalamicradiationL	-0.06	-0.23	0.11	0.792417856
awf_PosteriorlimbofinternalcapsuleL	0.07	-0.11	0.24	0.792417856
radEAD_MediallemniscusR	0.08	-0.10	0.25	0.792876958
v_extra_PosteriorthalamicradiationR	-0.07	-0.25	0.10	0.794957744
v_csf_CerebralpeduncleL	0.07	-0.10	0.25	0.794957744
Dax_intra_MediallemniscusR	-0.08	-0.25	0.10	0.794957744
mk_RetrolenticularpartofinternalcapsuleL	-0.06	-0.23	0.12	0.794957744
ak_SagittalstratumR	0.05	-0.12	0.22	0.794957744
RD_Pontine	-0.07	-0.24	0.11	0.794957744
AD_SuperiorcoronaradiataL	-0.07	-0.24	0.09	0.794957744
AD_CingulumcingulategyrusR	0.06	-0.11	0.24	0.794957744
smt_mc_extratrans_InferiorcerebellarpeduncleR	0.06	-0.11	0.24	0.794957744
Dax_intra_InferiorcerebellarpeduncleR	-0.08	-0.26	0.10	0.796150365
Dax_extra_SagittalstratumL	-0.07	-0.25	0.10	0.796591877
v_extra_CingulumhippocampusR	-0.08	-0.25	0.10	0.799710029
Dax_intra_RetrolenticularpartofinternalcapsuleR	-0.07	-0.25	0.10	0.799710029
Dax_extra_PosteriorcoronaradiataL	-0.07	-0.25	0.10	0.799710029
MD_SuperiorcoronaradiataR	-0.06	-0.22	0.11	0.799710029
AD_.PosteriorlimbofinternalcapsuleR	0.05	-0.12	0.23	0.799710029
smt_mc_extratrans_SuperiorlongitudinalfasciculusR	-0.06	-0.23	0.11	0.802839686
v_csf_TapetumL	0.07	-0.10	0.25	0.803214556
ak_CingulumcingulategyrusR	-0.05	-0.22	0.12	0.803214556
v_csf_AnteriorlimbofinternalcapsuleL	0.07	-0.10	0.25	0.803655351
v_csf_ExternalcapsuleL	0.07	-0.11	0.25	0.803655351
RD_CorticospinaltractR	-0.06	-0.24	0.12	0.803655351
smt_md_MediallemniscusL	-0.07	-0.24	0.11	0.803655351
smt_md_CingulumcingulategyrusR	-0.05	-0.23	0.12	0.803871707
v_intra_RetrolenticularpartofinternalcapsuleR	-0.07	-0.25	0.11	0.80664339
v_intra_PosteriorthalamicradiationL	-0.07	-0.24	0.10	0.80664339
Dax_extra_MediallemniscusR	-0.08	-0.25	0.10	0.80664339
v_csf_SuperiorcoronaradiataL	0.07	-0.11	0.25	0.807125604
micro_Rd_InferiorcerebellarpeduncleR	-0.07	-0.24	0.11	0.807125604
micro_Rd_ExternalcapsuleL	-0.10	-0.26	0.07	0.807125604
smt_trans_Fornix_StriaterminalisR	0.06	-0.10	0.23	0.807125604
micro_FA_InferiorcerebellarpeduncleL	-0.07	-0.25	0.11	0.807878992
micro_FA_SuperiorlongitudinalfasciculusL	-0.07	-0.25	0.10	0.810131643
v_intra_RetrolenticularpartofinternalcapsuleL	-0.07	-0.25	0.11	0.810263784
v_csf_SagittalstratumR	0.07	-0.10	0.25	0.810263784
Dax_extra_InferiorcerebellarpeduncleR	-0.07	-0.25	0.10	0.810263784
v_intra_AnteriorcoronaradiataR	0.07	-0.10	0.24	0.810405151
v_extra_SLFTL	-0.06	-0.24	0.12	0.810405151
v_extra_GenuCC	-0.06	-0.24	0.11	0.810405151
v_extra_SuperiorlongitudinalfasciculusL	-0.07	-0.25	0.10	0.810405151
v_extra_TapetumR	-0.07	-0.25	0.10	0.810405151
v_csf_InferiorcerebellarpeduncleR	0.07	-0.11	0.25	0.810405151
v_csf_AnteriorcoronaradiataL	0.07	-0.11	0.25	0.810405151
v_csf_SuperiorcoronaradiataR	0.07	-0.11	0.24	0.810405151
v_csf_SuperiorlongitudinalfasciculusR	0.07	-0.11	0.25	0.810405151
micro_FA_Middlecerebellarpeduncle	-0.07	-0.25	0.11	0.810405151
micro_FA_PosteriorlimbofinternalcapsuleL	-0.07	-0.24	0.11	0.810405151
micro_FA_RetrolenticularpartofinternalcapsuleL	-0.07	-0.25	0.11	0.810405151
micro_Ax_Pontine	-0.07	-0.25	0.11	0.810405151
micro_Ax_MediallemniscusR	-0.07	-0.25	0.10	0.810405151
micro_Ax_CerebralpeduncleL	-0.07	-0.25	0.11	0.810405151
micro_Ax_SuperiorcoronaradiataR	-0.07	-0.24	0.11	0.810405151
micro_Ax_SagittalstratumL	-0.07	-0.25	0.11	0.810405151
micro_Ax_CingulumhippocampusL	-0.07	-0.25	0.11	0.810405151
micro_ADC_SLFTL	-0.07	-0.24	0.10	0.810405151
micro_ADC_SuperiorcerebellarpeduncleL	0.07	-0.11	0.24	0.810405151
Dax_intra_CorticospinaltractR	-0.07	-0.25	0.11	0.810405151
Dax_intra_InferiorcerebellarpeduncleL	-0.07	-0.25	0.11	0.810405151
Dax_intra_SuperiorcerebellarpeduncleR	-0.07	-0.24	0.11	0.810405151
Dax_intra_PosteriorthalamicradiationR	-0.07	-0.24	0.11	0.810405151
Dax_intra_PosteriorthalamicradiationL	-0.07	-0.25	0.11	0.810405151
mk_PosteriorthalamicradiationL	-0.05	-0.23	0.12	0.810405151
rk_Middlecerebellarpeduncle	-0.06	-0.23	0.12	0.810405151
ak_UncinatefasciculusR	0.06	-0.12	0.23	0.810405151
FA_PosteriorcoronaradiataR	-0.06	-0.23	0.12	0.810405151
FA_UncinatefasciculusL	0.07	-0.10	0.25	0.810405151
RD_AnteriorlimbofinternalcapsuleL	-0.09	-0.25	0.08	0.810405151
AD_MediallemniscusL	-0.06	-0.24	0.11	0.810405151
smt_fa_UncinatefasciculusR	0.06	-0.11	0.24	0.810405151
smt_long_Fornix	-0.03	-0.20	0.15	0.810405151
smt_long_CorticospinaltractR	0.06	-0.12	0.24	0.810405151
smt_long_SuperiorlongitudinalfasciculusR	-0.05	-0.22	0.12	0.810405151
smt_long_UncinatefasciculusR	-0.07	-0.25	0.11	0.810405151
smt_md_SuperiorcoronaradiataR	-0.05	-0.21	0.11	0.810405151
smt_trans_PosteriorthalamicradiationR	0.05	-0.12	0.22	0.810405151
smt_mc_extramd_InferiorcerebellarpeduncleR	-0.06	-0.24	0.12	0.810405151
smt_mc_extramd_InferiorcerebellarpeduncleL	-0.05	-0.23	0.12	0.810405151
smt_mc_extramd_UncinatefasciculusR	-0.07	-0.24	0.11	0.810405151
smt_mc_diff_CingulumhippocampusL	0.07	-0.11	0.24	0.810405151
smt_mc_diff_SuperiorlongitudinalfasciculusL	-0.06	-0.23	0.12	0.810405151
radEAD_Pontine	-0.05	-0.23	0.13	0.810405151
radEAD_TapetumL	0.03	-0.14	0.21	0.810405151
FA_PosteriorcoronaradiataL	0.06	-0.12	0.23	0.811077074
MD_InferiorcerebellarpeduncleR	-0.06	-0.24	0.12	0.811077074
v_csf_PosteriorlimbofinternalcapsuleL	0.06	-0.11	0.24	0.811191484
micro_Ax_PosteriorcoronaradiataR	-0.06	-0.24	0.11	0.811191484
micro_ADC_RetrolenticularpartofinternalcapsuleL	-0.06	-0.24	0.11	0.811191484
mk_InferiorcerebellarpeduncleL	-0.05	-0.22	0.13	0.811191484
FA_SagittalstratumL	-0.06	-0.22	0.11	0.811191484
MD_MediallemniscusR	0.06	-0.12	0.24	0.811191484
smt_long_RetrolenticularpartofinternalcapsuleR	-0.05	-0.23	0.12	0.811191484
smt_md_RetrolenticularpartofinternalcapsuleR	-0.05	-0.22	0.12	0.811191484
smt_trans_SuperiorfrontooccipitalfasciculusR	-0.05	-0.22	0.12	0.811191484
v_intra_PosteriorlimbofinternalcapsuleL	-0.06	-0.24	0.11	0.812440136
v_extra_SagittalstratumL	-0.06	-0.24	0.12	0.812440136
v_csf_AnteriorlimbofinternalcapsuleR	0.07	-0.11	0.24	0.812440136
v_csf_RetrolenticularpartofinternalcapsuleR	0.06	-0.12	0.24	0.812440136
v_csf_RetrolenticularpartofinternalcapsuleL	0.06	-0.12	0.24	0.812440136
v_csf_AnteriorcoronaradiataR	0.06	-0.12	0.24	0.812440136
v_csf_ExternalcapsuleR	0.06	-0.11	0.24	0.812440136
v_csf_SuperiorfrontooccipitalfasciculusR	0.06	-0.12	0.24	0.812440136
v_csf_UncinatefasciculusL	0.06	-0.12	0.24	0.812440136
micro_Rd_AnteriorlimbofinternalcapsuleL	-0.08	-0.25	0.08	0.812440136
micro_FA_InferiorcerebellarpeduncleR	-0.06	-0.24	0.11	0.812440136
micro_FA_SagittalstratumL	-0.06	-0.24	0.11	0.812440136
micro_FA_TapetumL	-0.06	-0.22	0.11	0.812440136
micro_Ax_AnteriorlimbofinternalcapsuleR	-0.06	-0.24	0.11	0.812440136
micro_Ax_AnteriorcoronaradiataR	-0.06	-0.24	0.12	0.812440136
micro_Ax_SuperiorfrontooccipitalfasciculusL	-0.07	-0.24	0.11	0.812440136
micro_Ax_UncinatefasciculusR	-0.07	-0.25	0.11	0.812440136
micro_ADC_ExternalcapsuleL	-0.08	-0.25	0.09	0.812440136
Dax_intra_TapetumR	-0.06	-0.24	0.11	0.812440136
mk_PosteriorcoronaradiataR	0.05	-0.12	0.22	0.812440136
ak_InferiorcerebellarpeduncleR	-0.05	-0.23	0.12	0.812440136
ak_InferiorcerebellarpeduncleL	0.05	-0.13	0.22	0.812440136
ak_.PosteriorlimbofinternalcapsuleR	0.03	-0.15	0.21	0.812440136
MD_InferiorcerebellarpeduncleL	-0.05	-0.23	0.13	0.812440136
MD_RetrolenticularpartofinternalcapsuleR	-0.05	-0.22	0.12	0.812440136
AD_SuperiorfrontooccipitalfasciculusL	-0.08	-0.24	0.09	0.812440136
smt_fa_RetrolenticularpartofinternalcapsuleL	-0.05	-0.23	0.12	0.812440136
smt_trans_.PosteriorlimbofinternalcapsuleR	-0.04	-0.21	0.13	0.812440136
smt_mc_extramd_PosteriorthalamicradiationL	0.05	-0.11	0.21	0.812440136
smt_mc_diff_Fornix_StriaterminalisR	0.05	-0.13	0.23	0.812440136
awf_SLFTL	0.06	-0.11	0.23	0.812440136
awf_TapetumL	-0.06	-0.22	0.11	0.812440136
DTI_PC	0.05	-0.10	0.21	0.812440136
v_csf_CingulumcingulategyrusR	0.06	-0.12	0.24	0.814269024
micro_FA_SLFTL	-0.06	-0.24	0.12	0.814269024
micro_Ax_AnteriorcoronaradiataL	-0.06	-0.24	0.12	0.814269024
FA_CorticospinaltractL	0.05	-0.12	0.23	0.814269024
FA_Middlecerebellarpeduncle	0.05	-0.12	0.22	0.81457973
v_extra_SuperiorfrontooccipitalfasciculusR	-0.06	-0.23	0.12	0.814786776
micro_Ax_CerebralpeduncleR	-0.06	-0.24	0.12	0.814786776
micro_Ax_ExternalcapsuleL	-0.06	-0.24	0.11	0.814786776
v_intra_Middlecerebellarpeduncle	-0.06	-0.24	0.12	0.817295686
v_intra_UncinatefasciculusL	0.06	-0.12	0.23	0.817295686
v_extra_.PosteriorlimbofinternalcapsuleR	-0.05	-0.23	0.12	0.817295686
v_csf_Pontine	0.06	-0.12	0.24	0.817295686
v_csf_CingulumcingulategyrusL	0.06	-0.12	0.24	0.817295686
v_csf_CingulumhippocampusR	0.06	-0.12	0.24	0.817295686
Dax_intra_SuperiorcerebellarpeduncleL	-0.05	-0.23	0.12	0.817295686
mk_CerebralpeduncleL	0.05	-0.13	0.22	0.817295686
mk_SuperiorlongitudinalfasciculusR	0.05	-0.13	0.22	0.817295686
FA_InferiorcerebellarpeduncleR	-0.05	-0.22	0.12	0.817295686
smt_fa_CerebralpeduncleL	0.05	-0.12	0.22	0.817295686
smt_trans_PosteriorlimbofinternalcapsuleL	0.06	-0.11	0.23	0.817295686
radEAD_AnteriorcoronaradiataR	-0.05	-0.20	0.11	0.817295686
FA_CingulumcingulategyrusL	0.05	-0.12	0.22	0.818878728
smt_mc_diff_SuperiorfrontooccipitalfasciculusL	0.05	-0.12	0.22	0.818878728
radEAD_ExternalcapsuleL	-0.07	-0.23	0.10	0.818878728
mk_SuperiorfrontooccipitalfasciculusL	0.06	-0.11	0.23	0.819715467
smt_fa_Middlecerebellarpeduncle	-0.05	-0.23	0.12	0.819715467
Dax_extra_SuperiorcerebellarpeduncleR	-0.06	-0.24	0.12	0.819832333
micro_Ax_PosteriorthalamicradiationL	-0.06	-0.24	0.12	0.821743573
micro_Rd_TapetumL	0.05	-0.11	0.22	0.822932421
micro_FA_RetrolenticularpartofinternalcapsuleR	-0.06	-0.23	0.12	0.822932421
Dax_extra_CorticospinaltractR	-0.06	-0.24	0.12	0.822932421
rk_Pontine	0.05	-0.13	0.22	0.822932421
RD_ExternalcapsuleL	-0.07	-0.24	0.09	0.822932421
smt_mc_extramd_SuperiorlongitudinalfasciculusL	-0.05	-0.22	0.12	0.822932421
smt_mc_extratrans_PosteriorthalamicradiationL	0.04	-0.12	0.21	0.822932421
v_csf_Middlecerebellarpeduncle	0.05	-0.13	0.23	0.824121746
v_extra_PosteriorthalamicradiationL	-0.06	-0.24	0.12	0.824370945
rk_SuperiorcoronaradiataL	0.04	-0.13	0.22	0.824370945
v_csf_SpleniumCC	0.06	-0.12	0.23	0.825144796
v_csf_.PosteriorlimbofinternalcapsuleR	0.05	-0.12	0.23	0.825144796
micro_ADC_CerebralpeduncleL	-0.06	-0.24	0.11	0.825144796
Dax_extra_PosteriorthalamicradiationR	-0.06	-0.23	0.12	0.825144796
Dax_extra_PosteriorthalamicradiationL	-0.06	-0.23	0.12	0.825144796
smt_fa_PosteriorthalamicradiationR	-0.04	-0.21	0.13	0.825144796
smt_mc_extramd_CingulumcingulategyrusL	-0.04	-0.22	0.13	0.825144796
smt_mc_extratrans_ExternalcapsuleL	-0.06	-0.23	0.10	0.825144796
smt_mc_diff_MediallemniscusR	-0.06	-0.23	0.12	0.825144796
micro_ADC_SuperiorlongitudinalfasciculusL	-0.06	-0.23	0.12	0.827747101
AD_SagittalstratumR	-0.05	-0.22	0.13	0.829623099
smt_long_SagittalstratumR	-0.05	-0.23	0.12	0.829623099
v_csf_PosteriorcoronaradiataR	0.05	-0.13	0.23	0.830645216
v_csf_PosteriorcoronaradiataL	0.05	-0.13	0.23	0.830645216
micro_Ax_PosteriorthalamicradiationR	-0.05	-0.23	0.12	0.830645216
micro_ADC_AnteriorcoronaradiataL	-0.06	-0.22	0.11	0.830645216
Dax_intra_Fornix_StriaterminalisL	-0.05	-0.23	0.12	0.830645216
smt_long_SLFTL	-0.05	-0.22	0.13	0.830645216
smt_mc_extramd_CerebralpeduncleR	-0.05	-0.23	0.13	0.830645216
smt_mc_extramd_TapetumL	0.05	-0.12	0.21	0.830645216
smt_mc_diff_PosteriorthalamicradiationR	0.05	-0.13	0.23	0.830645216
awf_Fornix_StriaterminalisR	-0.04	-0.21	0.13	0.830645216
awf_SuperiorlongitudinalfasciculusL	-0.05	-0.22	0.12	0.830645216
radEAD_InferiorcerebellarpeduncleR	-0.05	-0.22	0.13	0.830645216
v_intra_SuperiorlongitudinalfasciculusL	-0.05	-0.23	0.12	0.8311684
v_extra_BodyCC	-0.05	-0.22	0.13	0.8311684
v_extra_CingulumcingulategyrusL	-0.05	-0.22	0.12	0.8311684
micro_Rd_AnteriorcoronaradiataL	-0.06	-0.22	0.10	0.8311684
micro_Rd_PosteriorcoronaradiataR	-0.04	-0.21	0.12	0.8311684
micro_FA_CingulumcingulategyrusL	-0.05	-0.23	0.12	0.8311684
micro_Ax_SuperiorcerebellarpeduncleR	-0.05	-0.23	0.13	0.8311684
micro_Ax_SuperiorcerebellarpeduncleL	-0.05	-0.23	0.13	0.8311684
micro_Ax_PosteriorcoronaradiataL	-0.05	-0.23	0.12	0.8311684
micro_Ax_Fornix_StriaterminalisL	-0.05	-0.23	0.12	0.8311684
Dax_extra_CorticospinaltractL	-0.05	-0.23	0.12	0.8311684
Dax_extra_SuperiorcerebellarpeduncleL	-0.05	-0.23	0.13	0.8311684
mk_CingulumcingulategyrusR	0.04	-0.14	0.21	0.8311684
rk_RetrolenticularpartofinternalcapsuleL	-0.05	-0.22	0.13	0.8311684
rk_CingulumcingulategyrusL	0.05	-0.12	0.22	0.8311684
rk_CingulumhippocampusR	0.04	-0.13	0.22	0.8311684
ak_Fornix_StriaterminalisL	-0.04	-0.22	0.14	0.8311684
FA_Pontine	-0.05	-0.23	0.13	0.8311684
MD_CerebralpeduncleR	0.05	-0.13	0.22	0.8311684
MD_SuperiorcoronaradiataL	-0.05	-0.21	0.11	0.8311684
AD_TapetumL	-0.05	-0.22	0.12	0.8311684
smt_fa_CingulumcingulategyrusR	0.04	-0.13	0.21	0.8311684
smt_fa_CingulumhippocampusR	0.04	-0.14	0.21	0.8311684
smt_long_MediallemniscusR	-0.05	-0.23	0.13	0.8311684
smt_long_AnteriorlimbofinternalcapsuleR	-0.04	-0.21	0.12	0.8311684
smt_long_RetrolenticularpartofinternalcapsuleL	-0.04	-0.22	0.13	0.8311684
smt_md_ExternalcapsuleL	-0.05	-0.22	0.11	0.8311684
smt_md_CingulumcingulategyrusL	-0.04	-0.21	0.13	0.8311684
smt_mc_intra_RetrolenticularpartofinternalcapsuleL	-0.05	-0.22	0.13	0.8311684
smt_mc_extramd_RetrolenticularpartofinternalcapsuleR	-0.04	-0.21	0.13	0.8311684
smt_mc_diff_CerebralpeduncleR	0.04	-0.13	0.22	0.8311684
smt_mc_diff_RetrolenticularpartofinternalcapsuleL	-0.04	-0.22	0.13	0.8311684
smt_mc_diff_TapetumR	0.05	-0.13	0.22	0.8311684
radEAD_SuperiorcoronaradiataR	0.04	-0.12	0.21	0.8311684
v_csf_InferiorcerebellarpeduncleL	0.05	-0.13	0.22	0.833361205
micro_Rd_MediallemniscusR	0.05	-0.13	0.23	0.833361205
micro_ADC_SagittalstratumL	-0.05	-0.22	0.12	0.833361205
smt_mc_extramd_CingulumcingulategyrusR	-0.04	-0.21	0.14	0.833361205
awf_CingulumcingulategyrusR	0.04	-0.13	0.21	0.833361205
smt_long_SuperiorcerebellarpeduncleR	-0.04	-0.22	0.14	0.833458497
v_extra_SuperiorcerebellarpeduncleL	0.05	-0.12	0.23	0.833742044
micro_Rd_SLFTL	-0.05	-0.22	0.12	0.833742044
ak_PosteriorlimbofinternalcapsuleL	0.03	-0.15	0.20	0.833742044
smt_md_AnteriorcoronaradiataL	-0.05	-0.21	0.11	0.833742044
smt_trans_AnteriorlimbofinternalcapsuleL	0.10	-0.07	0.28	0.833742044
smt_mc_intra_Middlecerebellarpeduncle	-0.05	-0.22	0.12	0.833742044
smt_mc_intra_SuperiorlongitudinalfasciculusR	0.04	-0.13	0.22	0.833742044
smt_mc_extramd_SuperiorcoronaradiataR	-0.04	-0.20	0.13	0.833742044
awf_SuperiorfrontooccipitalfasciculusL	-0.05	-0.22	0.12	0.833742044
micro_Rd_RetrolenticularpartofinternalcapsuleL	-0.05	-0.22	0.12	0.836148801
AD_SLFTL	-0.04	-0.22	0.13	0.836148801
mk_ExternalcapsuleL	0.05	-0.13	0.22	0.837723772
micro_Rd_PosteriorcoronaradiataL	-0.04	-0.21	0.12	0.837988404
micro_Rd_PosteriorthalamicradiationR	0.04	-0.12	0.21	0.837988404
micro_FA_CorticospinaltractL	-0.05	-0.23	0.13	0.837988404
micro_FA_UncinatefasciculusR	0.05	-0.13	0.23	0.837988404
micro_ADC_PosteriorcoronaradiataR	-0.04	-0.21	0.12	0.837988404
micro_ADC_PosteriorcoronaradiataL	-0.04	-0.21	0.12	0.837988404
micro_ADC_Fornix_StriaterminalisL	0.05	-0.12	0.22	0.837988404
Dax_extra_Fornix_StriaterminalisL	-0.05	-0.22	0.13	0.837988404
ak_PosteriorcoronaradiataL	0.04	-0.13	0.20	0.837988404
ak_CingulumcingulategyrusL	-0.03	-0.20	0.14	0.837988404
ak_UncinatefasciculusL	0.03	-0.14	0.21	0.837988404
ak_TapetumR	-0.04	-0.21	0.13	0.837988404
FA_RetrolenticularpartofinternalcapsuleR	-0.04	-0.21	0.13	0.837988404
MD_TapetumL	0.05	-0.12	0.21	0.837988404
AD_Middlecerebellarpeduncle	-0.04	-0.22	0.13	0.837988404
AD_CorticospinaltractR	0.04	-0.14	0.22	0.837988404
AD_Fornix_StriaterminalisL	0.06	-0.12	0.23	0.837988404
smt_fa_InferiorcerebellarpeduncleL	-0.04	-0.21	0.14	0.837988404
smt_fa_CerebralpeduncleR	0.04	-0.14	0.21	0.837988404
smt_fa_SuperiorlongitudinalfasciculusL	-0.05	-0.22	0.13	0.837988404
smt_long_CingulumhippocampusL	-0.04	-0.22	0.13	0.837988404
smt_long_Fornix_StriaterminalisL	0.04	-0.13	0.22	0.837988404
smt_md_SLFTL	-0.04	-0.21	0.13	0.837988404
smt_md_SuperiorcerebellarpeduncleL	0.04	-0.14	0.22	0.837988404
smt_md_SuperiorlongitudinalfasciculusL	-0.04	-0.21	0.13	0.837988404
smt_mc_extramd_AnteriorcoronaradiataR	-0.03	-0.20	0.13	0.837988404
smt_mc_extramd_PosteriorcoronaradiataL	0.04	-0.12	0.20	0.837988404
smt_mc_extramd_SagittalstratumR	-0.04	-0.21	0.13	0.837988404
smt_mc_extramd_SuperiorfrontooccipitalfasciculusL	-0.04	-0.21	0.12	0.837988404
smt_mc_diff_CerebralpeduncleL	-0.04	-0.22	0.13	0.837988404
smt_mc_diff_ExternalcapsuleR	0.04	-0.14	0.21	0.837988404
awf_Middlecerebellarpeduncle	-0.04	-0.21	0.13	0.837988404
awf_CorticospinaltractR	0.04	-0.14	0.21	0.837988404
radEAD_CorticospinaltractR	-0.04	-0.22	0.14	0.837988404
DKI_PC	0.04	-0.13	0.20	0.837988404
WMTI_PC	0.04	-0.12	0.20	0.837988404
micro_ADC_MediallemniscusL	-0.05	-0.22	0.13	0.838035706
Dax_intra_Fornix_StriaterminalisR	-0.04	-0.22	0.13	0.838035706
FA_SuperiorcoronaradiataL	0.04	-0.13	0.21	0.838035706
micro_FA_.PosteriorlimbofinternalcapsuleR	-0.04	-0.22	0.13	0.838268635
micro_ADC_Fornix_StriaterminalisR	0.04	-0.12	0.21	0.838268635
Dax_intra_Fornix	-0.04	-0.20	0.13	0.838268635
mk_SuperiorfrontooccipitalfasciculusR	0.04	-0.14	0.21	0.838268635
smt_mc_extramd_SLFTL	-0.04	-0.21	0.13	0.838268635
rk_SuperiorfrontooccipitalfasciculusR	-0.04	-0.22	0.13	0.841326773
smt_mc_intra_TapetumL	0.04	-0.13	0.20	0.841326773
smt_mc_extramd_CingulumhippocampusL	-0.04	-0.22	0.14	0.843554584
smt_long_PosteriorcoronaradiataL	0.03	-0.13	0.20	0.846196797
micro_Rd_CerebralpeduncleL	-0.04	-0.22	0.13	0.846468255
micro_Rd_SuperiorlongitudinalfasciculusL	-0.05	-0.22	0.12	0.847112629
v_intra_CingulumhippocampusR	0.04	-0.14	0.22	0.84747583
ak_SLFTL	-0.03	-0.21	0.14	0.84747583
smt_trans_RetrolenticularpartofinternalcapsuleL	0.04	-0.13	0.21	0.84747583
smt_mc_diff_SagittalstratumL	0.04	-0.14	0.22	0.84747583
AD_CingulumhippocampusL	0.04	-0.14	0.22	0.847587051
v_intra_AnteriorlimbofinternalcapsuleR	0.04	-0.13	0.22	0.847921089
v_intra_.PosteriorlimbofinternalcapsuleR	-0.04	-0.22	0.14	0.847921089
radEAD_MediallemniscusL	0.04	-0.14	0.22	0.847921089
RD_SuperiorlongitudinalfasciculusL	0.05	-0.12	0.21	0.849096528
rk_SLFTL	0.04	-0.14	0.21	0.850116854
MD_PosteriorlimbofinternalcapsuleL	-0.04	-0.21	0.14	0.850116854
smt_mc_intra_RetrolenticularpartofinternalcapsuleR	-0.03	-0.21	0.14	0.850116854
smt_mc_intra_PosteriorthalamicradiationR	-0.03	-0.21	0.14	0.850116854
smt_mc_diff_CingulumhippocampusR	-0.04	-0.21	0.14	0.850116854
micro_Rd_SagittalstratumL	-0.03	-0.20	0.13	0.851505796
Dax_extra_Fornix_StriaterminalisR	-0.04	-0.22	0.14	0.851505796
smt_long_SuperiorfrontooccipitalfasciculusL	-0.03	-0.20	0.13	0.851505796
smt_long_CingulumcingulategyrusL	-0.03	-0.21	0.14	0.853068771
smt_md_PosteriorthalamicradiationR	0.03	-0.14	0.20	0.853890235
v_csf_BodyCC	-0.04	-0.21	0.14	0.856321895
v_intra_AnteriorcoronaradiataL	0.04	-0.13	0.21	0.857337539
micro_FA_AnteriorlimbofinternalcapsuleL	-0.04	-0.22	0.13	0.857337539
micro_FA_SuperiorlongitudinalfasciculusR	-0.04	-0.22	0.14	0.857856098
ak_CorticospinaltractL	0.03	-0.14	0.21	0.857856098
AD_ExternalcapsuleL	0.05	-0.12	0.22	0.857856098
smt_fa_ExternalcapsuleL	-0.05	-0.22	0.13	0.857856098
smt_mc_intra_PosteriorlimbofinternalcapsuleL	-0.04	-0.21	0.14	0.857856098
smt_mc_diff_CingulumcingulategyrusR	0.03	-0.14	0.21	0.857856098
awf_CingulumcingulategyrusL	0.04	-0.13	0.21	0.857856098
v_intra_CerebralpeduncleR	-0.04	-0.22	0.14	0.858606498
micro_Ax_Fornix_StriaterminalisR	-0.04	-0.22	0.14	0.858606498
mk_PosteriorthalamicradiationR	-0.03	-0.20	0.14	0.858606498
MD_PosteriorthalamicradiationL	0.03	-0.13	0.20	0.858606498
AD_SuperiorcerebellarpeduncleR	-0.03	-0.21	0.14	0.858606498
smt_long_AnteriorcoronaradiataR	-0.03	-0.19	0.13	0.858606498
smt_long_CingulumcingulategyrusR	-0.03	-0.21	0.15	0.858606498
smt_long_TapetumR	-0.03	-0.21	0.14	0.858606498
smt_mc_extratrans_SLFTL	-0.04	-0.20	0.13	0.858606498
smt_mc_extratrans_RetrolenticularpartofinternalcapsuleL	0.03	-0.14	0.20	0.858606498
micro_FA_ExternalcapsuleR	0.04	-0.14	0.21	0.858977477
micro_ADC_PosteriorthalamicradiationR	0.04	-0.13	0.21	0.858977477
micro_FA_CingulumcingulategyrusR	-0.04	-0.21	0.14	0.861181896
micro_Rd_InferiorcerebellarpeduncleL	-0.03	-0.20	0.14	0.861776908
mk_SLFTL	0.03	-0.14	0.20	0.861776908
ak_SuperiorcerebellarpeduncleR	0.03	-0.15	0.20	0.861776908
FA_SLFTL	0.03	-0.13	0.19	0.861776908
FA_SpleniumCC	0.03	-0.14	0.20	0.861776908
smt_fa_UncinatefasciculusL	0.03	-0.15	0.20	0.861776908
smt_long_CorticospinaltractL	0.03	-0.14	0.21	0.861776908
smt_md_PosteriorcoronaradiataR	-0.03	-0.19	0.14	0.861776908
smt_trans_SagittalstratumL	-0.03	-0.20	0.14	0.861776908
smt_trans_SuperiorlongitudinalfasciculusL	0.05	-0.13	0.22	0.861776908
smt_mc_intra_PosteriorthalamicradiationL	-0.03	-0.20	0.14	0.861776908
smt_mc_extramd_PosteriorcoronaradiataR	0.03	-0.13	0.19	0.861776908
awf_RetrolenticularpartofinternalcapsuleL	0.03	-0.14	0.21	0.861776908
radEAD_CerebralpeduncleR	-0.03	-0.20	0.14	0.861776908
MD_CerebralpeduncleL	-0.03	-0.20	0.14	0.866029697
FA_CerebralpeduncleR	0.03	-0.14	0.20	0.868723207
AD_AnteriorlimbofinternalcapsuleL	0.04	-0.13	0.20	0.869469209
mk_TapetumL	0.03	-0.14	0.19	0.87064986
ak_ExternalcapsuleL	0.03	-0.15	0.20	0.87064986
v_intra_SagittalstratumL	-0.03	-0.21	0.14	0.871989273
v_intra_ExternalcapsuleL	0.04	-0.14	0.21	0.871989273
v_intra_CingulumcingulategyrusL	-0.03	-0.21	0.14	0.871989273
v_extra_Fornix	-0.03	-0.20	0.14	0.871989273
micro_ADC_TapetumL	0.03	-0.13	0.20	0.871989273
MD_SLFTL	-0.03	-0.20	0.13	0.871989273
smt_fa_SuperiorfrontooccipitalfasciculusL	-0.06	-0.24	0.12	0.871989273
smt_mc_diff_SuperiorcerebellarpeduncleR	-0.03	-0.21	0.15	0.871989273
radEAD_RetrolenticularpartofinternalcapsuleR	-0.03	-0.20	0.14	0.871989273
smt_fa_Fornix_StriaterminalisR	-0.03	-0.19	0.14	0.87260156
micro_FA_SuperiorcoronaradiataL	-0.03	-0.21	0.14	0.873126752
MD_AnteriorlimbofinternalcapsuleL	-0.04	-0.21	0.12	0.873126752
smt_long_SuperiorcoronaradiataR	-0.03	-0.19	0.14	0.873126752
smt_md_CorticospinaltractL	-0.03	-0.21	0.15	0.87376145
v_intra_CerebralpeduncleL	-0.03	-0.21	0.14	0.876670465
micro_FA_SuperiorfrontooccipitalfasciculusL	-0.04	-0.21	0.14	0.876670465
FA_SuperiorcoronaradiataR	-0.03	-0.20	0.14	0.876670465
smt_mc_extramd_ExternalcapsuleL	-0.03	-0.20	0.14	0.876670465
smt_mc_extratrans_PosteriorcoronaradiataL	-0.03	-0.19	0.14	0.876670465
smt_mc_diff_SagittalstratumR	0.03	-0.15	0.21	0.876670465
radEAD_InferiorcerebellarpeduncleL	-0.02	-0.20	0.15	0.876670465
radEAD_PosteriorcoronaradiataR	0.03	-0.14	0.19	0.876670465
v_intra_SLFTL	-0.03	-0.21	0.14	0.883510261
ak_Fornix_StriaterminalisR	-0.02	-0.20	0.16	0.88372418
micro_FA_PosteriorcoronaradiataR	-0.03	-0.20	0.14	0.884949034
v_intra_Pontine	0.03	-0.15	0.21	0.885182757
v_intra_CorticospinaltractR	0.03	-0.15	0.21	0.885182757
mk_.PosteriorlimbofinternalcapsuleR	0.02	-0.16	0.20	0.885182757
AD_PosteriorthalamicradiationR	-0.03	-0.21	0.15	0.885182757
smt_fa_.PosteriorlimbofinternalcapsuleR	0.02	-0.16	0.19	0.885182757
v_csf_GenuCC	0.03	-0.14	0.21	0.885358869
RD_SuperiorfrontooccipitalfasciculusR	-0.02	-0.19	0.14	0.885358869
AD_MediallemniscusR	-0.03	-0.20	0.15	0.885358869
AD_RetrolenticularpartofinternalcapsuleL	-0.03	-0.21	0.15	0.885358869
smt_md_RetrolenticularpartofinternalcapsuleL	-0.02	-0.20	0.15	0.885358869
smt_trans_SuperiorfrontooccipitalfasciculusL	0.06	-0.11	0.24	0.885358869
smt_mc_extratrans_InferiorcerebellarpeduncleL	0.02	-0.15	0.20	0.885358869
awf_SagittalstratumL	0.03	-0.14	0.19	0.885358869
ak_SuperiorlongitudinalfasciculusL	0.02	-0.15	0.19	0.889586404
radEAD_SuperiorlongitudinalfasciculusR	0.02	-0.15	0.19	0.890287554
smt_long_TapetumL	-0.02	-0.19	0.15	0.890693105
smt_mc_diff_SLFTL	-0.02	-0.20	0.15	0.890693105
smt_trans_RetrolenticularpartofinternalcapsuleR	-0.02	-0.19	0.16	0.891014544
smt_mc_intra_SuperiorfrontooccipitalfasciculusR	0.03	-0.15	0.20	0.894545207
micro_Rd_CorticospinaltractR	-0.03	-0.20	0.15	0.898268198
micro_FA_SuperiorfrontooccipitalfasciculusR	-0.03	-0.20	0.15	0.898268198
smt_mc_intra_.PosteriorlimbofinternalcapsuleR	0.02	-0.15	0.20	0.898268198
smt_mc_extratrans_PosteriorcoronaradiataR	-0.02	-0.18	0.14	0.898701767
v_intra_SpleniumCC	0.03	-0.15	0.20	0.900787927
ak_AnteriorlimbofinternalcapsuleR	-0.01	-0.18	0.15	0.900787927
RD_SLFTL	-0.03	-0.19	0.14	0.902298977
micro_FA_PosteriorcoronaradiataL	-0.03	-0.20	0.15	0.903980182
micro_ADC_CerebralpeduncleR	-0.03	-0.20	0.15	0.906414933
mk_SuperiorlongitudinalfasciculusL	-0.02	-0.20	0.15	0.908047926
micro_Ax_Fornix	0.02	-0.15	0.19	0.910640941
micro_FA_SuperiorcoronaradiataR	-0.03	-0.20	0.15	0.911533605
MD_CorticospinaltractR	-0.02	-0.20	0.15	0.911769519
MD_SagittalstratumL	-0.02	-0.19	0.15	0.911769519
RD_PosteriorcoronaradiataL	-0.02	-0.19	0.14	0.911769519
smt_fa_RetrolenticularpartofinternalcapsuleR	0.01	-0.16	0.19	0.911769519
smt_trans_CingulumcingulategyrusL	-0.02	-0.19	0.14	0.911769519
smt_mc_extratrans_PosteriorlimbofinternalcapsuleL	-0.02	-0.19	0.15	0.911769519
micro_Ax_TapetumL	-0.03	-0.20	0.15	0.913130925
v_intra_SuperiorfrontooccipitalfasciculusL	0.03	-0.15	0.20	0.913941626
MD_MediallemniscusL	0.02	-0.15	0.20	0.913941626
radEAD_Middlecerebellarpeduncle	0.03	-0.15	0.21	0.914819921
v_extra_Fornix_StriaterminalisL	0.02	-0.16	0.20	0.915440671
mk_PosteriorlimbofinternalcapsuleL	-0.02	-0.20	0.15	0.915440671
MD_CorticospinaltractL	0.02	-0.15	0.20	0.915440671
MD_ExternalcapsuleL	-0.03	-0.20	0.13	0.915440671
MD_SuperiorlongitudinalfasciculusL	-0.02	-0.19	0.14	0.915440671
RD_InferiorcerebellarpeduncleL	0.02	-0.15	0.19	0.915440671
smt_fa_SuperiorfrontooccipitalfasciculusR	0.02	-0.16	0.20	0.915440671
smt_trans_SuperiorcoronaradiataL	-0.03	-0.19	0.14	0.915440671
smt_mc_intra_SagittalstratumL	0.02	-0.15	0.19	0.915440671
RD_SagittalstratumL	0.02	-0.14	0.18	0.917976347
RD_SuperiorfrontooccipitalfasciculusL	0.03	-0.13	0.20	0.917976347
awf_PosteriorcoronaradiataR	0.02	-0.15	0.18	0.920029084
v_intra_SuperiorlongitudinalfasciculusR	-0.02	-0.20	0.15	0.922027409
micro_Ax_CorticospinaltractR	-0.02	-0.20	0.15	0.922027409
rk_AnteriorlimbofinternalcapsuleL	0.02	-0.15	0.20	0.922027409
RD_CerebralpeduncleR	-0.02	-0.19	0.15	0.922027409
RD_SuperiorcoronaradiataL	-0.02	-0.18	0.14	0.922027409
smt_fa_CingulumcingulategyrusL	-0.02	-0.19	0.15	0.922027409
smt_mc_extramd_SagittalstratumL	0.02	-0.15	0.19	0.922027409
smt_mc_extratrans_SuperiorlongitudinalfasciculusL	-0.02	-0.19	0.15	0.922027409
micro_FA_CorticospinaltractR	-0.02	-0.20	0.16	0.92335598
ak_SagittalstratumL	-0.01	-0.19	0.16	0.92335598
smt_mc_diff_Pontine	0.02	-0.16	0.20	0.92335598
v_extra_MediallemniscusR	0.02	-0.16	0.20	0.924594504
v_intra_SuperiorfrontooccipitalfasciculusR	-0.02	-0.20	0.16	0.924864767
RD_PosteriorcoronaradiataR	0.02	-0.15	0.18	0.924864767
RD_SuperiorlongitudinalfasciculusR	0.02	-0.15	0.18	0.924864767
smt_md_SuperiorcerebellarpeduncleR	0.02	-0.16	0.20	0.924864767
smt_md_TapetumL	-0.02	-0.18	0.15	0.924864767
smt_mc_intra_CingulumcingulategyrusL	0.02	-0.15	0.19	0.925053958
micro_ADC_CorticospinaltractR	-0.02	-0.20	0.16	0.930580414
RD_CorticospinaltractL	-0.02	-0.19	0.16	0.930716659
smt_md_PosteriorcoronaradiataL	-0.02	-0.18	0.15	0.930759507
smt_mc_extratrans_TapetumL	0.02	-0.15	0.18	0.930759507
smt_mc_diff_SpleniumCC	0.02	-0.16	0.19	0.930759507
smt_mc_diff_PosteriorthalamicradiationL	0.02	-0.16	0.20	0.930759507
micro_Rd_PosteriorthalamicradiationL	0.02	-0.15	0.18	0.930816732
smt_mc_intra_SLFTL	0.02	-0.15	0.19	0.930816732
Dax_extra_TapetumR	-0.02	-0.19	0.16	0.931533638
radEAD_SuperiorfrontooccipitalfasciculusR	-0.02	-0.19	0.16	0.932910308
v_intra_CorticospinaltractL	0.02	-0.16	0.19	0.935611715
smt_mc_diff_SuperiorlongitudinalfasciculusR	-0.01	-0.19	0.16	0.940584963
micro_FA_AnteriorcoronaradiataL	-0.02	-0.19	0.16	0.940871081
micro_FA_SagittalstratumR	-0.02	-0.19	0.16	0.940871081
rk_SagittalstratumL	-0.02	-0.19	0.16	0.940871081
MD_PosteriorcoronaradiataR	-0.01	-0.17	0.15	0.940871081
MD_PosteriorcoronaradiataL	-0.01	-0.18	0.15	0.940871081
RD_AnteriorcoronaradiataL	-0.02	-0.17	0.14	0.940871081
smt_long_PosteriorthalamicradiationR	0.01	-0.16	0.19	0.940871081
smt_md_SagittalstratumL	-0.01	-0.18	0.16	0.940871081
awf_CerebralpeduncleR	0.01	-0.16	0.19	0.941475893
v_intra_PosteriorcoronaradiataL	0.02	-0.16	0.19	0.941852056
micro_FA_ExternalcapsuleL	-0.02	-0.19	0.16	0.941852056
MD_AnteriorcoronaradiataL	-0.02	-0.18	0.14	0.941852056
radEAD_SLFTL	-0.02	-0.18	0.15	0.941852056
RD_SuperiorcoronaradiataR	-0.01	-0.18	0.15	0.941980647
AD_Fornix_StriaterminalisR	0.02	-0.16	0.19	0.941980647
smt_fa_TapetumL	0.01	-0.15	0.18	0.942499761
micro_Rd_SuperiorfrontooccipitalfasciculusL	-0.02	-0.19	0.14	0.943040332
rk_PosteriorcoronaradiataR	-0.01	-0.19	0.16	0.943040332
MD_RetrolenticularpartofinternalcapsuleL	-0.01	-0.18	0.16	0.943040332
mk_SagittalstratumL	-0.01	-0.18	0.16	0.943264969
v_intra_SuperiorcoronaradiataR	0.02	-0.16	0.19	0.943445903
ak_AnteriorlimbofinternalcapsuleL	0.01	-0.16	0.18	0.943590259
smt_md_MediallemniscusR	-0.01	-0.19	0.16	0.943590259
ak_CorticospinaltractR	0.01	-0.17	0.19	0.9437292
RD_RetrolenticularpartofinternalcapsuleR	-0.01	-0.18	0.16	0.9437292
AD_AnteriorcoronaradiataL	-0.02	-0.19	0.16	0.9437292
smt_fa_SagittalstratumL	0.01	-0.16	0.18	0.9437292
smt_long_CerebralpeduncleR	0.01	-0.16	0.19	0.9437292
smt_md_CorticospinaltractR	-0.01	-0.19	0.17	0.9437292
smt_trans_Middlecerebellarpeduncle	0.01	-0.16	0.18	0.9437292
smt_mc_extramd_MediallemniscusR	0.01	-0.16	0.19	0.9437292
smt_mc_extramd_AnteriorcoronaradiataL	-0.01	-0.18	0.15	0.9437292
v_intra_TapetumL	-0.01	-0.18	0.15	0.944218263
v_intra_SagittalstratumR	0.01	-0.16	0.19	0.947884928
smt_mc_intra_SuperiorlongitudinalfasciculusL	-0.01	-0.19	0.16	0.947884928
radEAD_CorticospinaltractL	0.01	-0.17	0.19	0.950226541
micro_ADC_CorticospinaltractL	0.01	-0.16	0.19	0.950283129
smt_mc_extramd_MediallemniscusL	-0.01	-0.19	0.17	0.952793045
v_intra_AnteriorlimbofinternalcapsuleL	-0.01	-0.19	0.16	0.954958022
micro_FA_CingulumhippocampusL	0.01	-0.16	0.19	0.954958022
micro_ADC_SuperiorfrontooccipitalfasciculusL	-0.01	-0.18	0.15	0.954958022
mk_AnteriorlimbofinternalcapsuleL	-0.01	-0.19	0.16	0.954958022
mk_CingulumcingulategyrusL	0.01	-0.16	0.18	0.954958022
smt_md_CerebralpeduncleR	-0.01	-0.19	0.17	0.954958022
smt_mc_extramd_CorticospinaltractR	-0.01	-0.19	0.17	0.954958022
smt_mc_extratrans_SagittalstratumL	-0.01	-0.17	0.16	0.954958022
radEAD_SuperiorlongitudinalfasciculusL	0.01	-0.16	0.18	0.954958022
micro_Ax_CorticospinaltractL	-0.01	-0.19	0.17	0.9585242
v_intra_CingulumcingulategyrusR	-0.01	-0.19	0.16	0.958743267
smt_trans_ExternalcapsuleL	0.02	-0.15	0.19	0.958743267
ak_SuperiorcerebellarpeduncleL	0.01	-0.17	0.18	0.958752215
smt_mc_diff_Fornix_StriaterminalisL	-0.01	-0.19	0.17	0.959269593
AD_AnteriorlimbofinternalcapsuleR	-0.01	-0.17	0.16	0.959780641
radEAD_SuperiorcoronaradiataL	0.01	-0.16	0.18	0.959780641
micro_FA_AnteriorcoronaradiataR	0.01	-0.16	0.18	0.960257871
smt_md_SuperiorfrontooccipitalfasciculusL	-0.01	-0.17	0.15	0.960257871
smt_trans_TapetumL	-0.01	-0.18	0.16	0.960257871
smt_mc_intra_AnteriorlimbofinternalcapsuleL	0.01	-0.16	0.19	0.960257871
micro_Rd_CerebralpeduncleR	-0.01	-0.18	0.16	0.962303674
smt_fa_SuperiorcoronaradiataL	0.01	-0.16	0.18	0.962303674
radEAD_RetrolenticularpartofinternalcapsuleL	-0.01	-0.18	0.16	0.962833641
v_extra_PosteriorlimbofinternalcapsuleL	0.01	-0.17	0.18	0.963310357
ak_RetrolenticularpartofinternalcapsuleR	0.01	-0.17	0.18	0.963310357
ak_RetrolenticularpartofinternalcapsuleL	-0.01	-0.18	0.17	0.963310357
RD_InferiorcerebellarpeduncleR	-0.01	-0.18	0.16	0.963310357
AD_CingulumcingulategyrusL	0.01	-0.17	0.19	0.963310357
radEAD_SuperiorfrontooccipitalfasciculusL	0.01	-0.16	0.18	0.96384066
radEAD_AnteriorcoronaradiataL	0.01	-0.15	0.17	0.966664917
MD_SuperiorfrontooccipitalfasciculusL	-0.01	-0.17	0.15	0.969184657
smt_md_PosteriorthalamicradiationL	0.01	-0.16	0.17	0.969273951
smt_fa_AnteriorcoronaradiataL	-0.01	-0.18	0.16	0.969654863
smt_long_SagittalstratumL	-0.01	-0.18	0.17	0.969654863
smt_mc_extramd_CorticospinaltractL	-0.01	-0.18	0.17	0.969654863
FA_RetrolenticularpartofinternalcapsuleL	-0.01	-0.18	0.17	0.96970107
smt_fa_SLFTL	-0.01	-0.18	0.17	0.970291537
micro_FA_Pontine	-0.01	-0.18	0.17	0.971745666
v_extra_RetrolenticularpartofinternalcapsuleL	-0.01	-0.18	0.17	0.972963402
radEAD_PosteriorcoronaradiataL	0.00	-0.17	0.16	0.973556408
smt_trans_InferiorcerebellarpeduncleL	0.00	-0.17	0.18	0.973782001
smt_mc_diff_UncinatefasciculusL	-0.01	-0.18	0.17	0.973920357
mk_CerebralpeduncleR	0.00	-0.18	0.17	0.97816416
ak_MediallemniscusL	0.00	-0.18	0.17	0.97816416
smt_trans_PosteriorthalamicradiationL	0.00	-0.17	0.17	0.97816416
smt_long_PosteriorthalamicradiationL	0.00	-0.16	0.17	0.981131518
micro_ADC_PosteriorthalamicradiationL	0.00	-0.16	0.17	0.986331253
smt_fa_PosteriorthalamicradiationL	0.00	-0.18	0.17	0.986331253
smt_mc_diff_AnteriorlimbofinternalcapsuleR	0.00	-0.17	0.18	0.986331253
awf_SuperiorlongitudinalfasciculusR	0.00	-0.18	0.17	0.986331253
smt_long_PosteriorcoronaradiataR	0.00	-0.16	0.17	0.987011169
v_extra_RetrolenticularpartofinternalcapsuleR	0.00	-0.17	0.18	0.988545734
micro_Rd_CorticospinaltractL	0.00	-0.17	0.18	0.988942083
micro_ADC_MediallemniscusR	0.00	-0.18	0.17	0.989953123
micro_Ax_TapetumR	0.00	-0.17	0.18	0.990263131
v_extra_Middlecerebellarpeduncle	0.00	-0.17	0.17	0.991485217
smt_mc_diff_SuperiorcoronaradiataL	0.00	-0.17	0.18	0.991485217
v_intra_SuperiorcoronaradiataL	0.00	-0.17	0.18	0.993172443
rk_CerebralpeduncleR	0.00	-0.18	0.17	0.993172443
smt_mc_diff_CingulumcingulategyrusL	0.00	-0.17	0.18	0.993662714
smt_mc_diff_ExternalcapsuleL	0.00	-0.17	0.18	0.993796168
micro_FA_UncinatefasciculusL	0.00	-0.18	0.17	0.994211199
smt_mc_extramd_RetrolenticularpartofinternalcapsuleL	0.00	-0.17	0.17	0.994211199
smt_long_SuperiorcerebellarpeduncleL	0.00	-0.18	0.18	0.994637737
smt_mc_diff_SuperiorcerebellarpeduncleL	0.00	-0.18	0.18	0.995582484
smt_mc_extratrans_Middlecerebellarpeduncle	0.00	-0.17	0.17	0.995709197
v_intra_PosteriorcoronaradiataR	0.00	-0.17	0.17	0.996641819
micro_Rd_MediallemniscusL	0.00	-0.18	0.18	0.996641819
micro_FA_AnteriorlimbofinternalcapsuleR	0.00	-0.18	0.18	0.996641819
RD_RetrolenticularpartofinternalcapsuleL	0.00	-0.17	0.17	0.996641819
smt_trans_SLFTL	0.00	-0.17	0.17	0.996641819
smt_trans_AnteriorcoronaradiataL	0.00	-0.17	0.16	0.996641819
smt_mc_extratrans_RetrolenticularpartofinternalcapsuleR	0.00	-0.17	0.17	0.996641819
AD_PosteriorcoronaradiataL	0.00	-0.16	0.16	0.997684163
micro_FA_SpleniumCC	0.00	-0.18	0.17	0.99788529
micro_FA_CingulumhippocampusR	0.00	-0.18	0.18	0.99788529
awf_RetrolenticularpartofinternalcapsuleR	0.00	-0.17	0.17	0.999089251
	0.2858
	-0.3211
