# Supplementary material for: White matter microstructure differences between 15q11.2 copy number variation carriers and non-carriers in mid-to-late life
Source: Transl Psychiatry. 2026 Mar 19;16:190. doi: 10.1038/s41398-026-03962-2 (PMC13039188; doi:10.1038/s41398-026-03962-2)
Supplement: Supplementary file 19 — Supplemental Table 3 [file 41398_2026_3962_MOESM19_ESM.csv]

	Variable	N	Mean	Std. Dev.	Min	Pctl. 25	Pctl. 75	Max
1	micro_Rd_BodyCC	126	0.64	0.11	0.28	0.56	0.7	0.97
2	micro_ADC_BodyCC	126	1.1	0.11	0.64	1.1	1.2	1.4
3	mk_BodyCC	126	1.1	0.062	0.98	1.1	1.2	1.3
4	ak_SpleniumCC	126	0.61	0.028	0.55	0.59	0.62	0.71
5	FA_UncinatefasciculusR	126	0.51	0.045	0.32	0.48	0.54	0.62
6	FA_TapetumR	126	0.45	0.069	0.23	0.4	0.5	0.6
7	MD_BodyCC	126	1	0.07	0.87	0.96	1.1	1.2
8	MD_CingulumhippocampusR	126	0.86	0.039	0.76	0.83	0.88	0.95
9	RD_BodyCC	126	0.57	0.078	0.43	0.51	0.62	0.83
10	RD_CingulumhippocampusR	126	0.62	0.048	0.5	0.59	0.66	0.74
11	RD_UncinatefasciculusR	126	0.57	0.048	0.48	0.55	0.6	0.8
12	AD_GenuCC	126	1.8	0.067	1.6	1.8	1.8	2
13	AD_BodyCC	126	1.9	0.072	1.7	1.8	1.9	2.1
14	AD_SuperiorfrontooccipitalfasciculusR	126	1.4	0.059	1.2	1.3	1.4	1.5
15	smt_fa_BodyCC	126	0.95	0.014	0.89	0.95	0.96	0.98
16	smt_md_BodyCC	126	0.001	0.000046	0.0009	0.001	0.0011	0.0012
17	smt_md_CingulumhippocampusR	126	0.00087	0.000048	0.00077	0.00084	0.00091	0.001
18	smt_trans_BodyCC	126	0.00012	0.000037	0.00005	0.000097	0.00014	0.00029
19	smt_trans_ExternalcapsuleR	126	0.0002	0.00002	0.00014	0.00019	0.00021	0.00025
20	smt_trans_CingulumhippocampusL	126	0.00024	0.000025	0.00018	0.00023	0.00026	0.0003
21	smt_mc_intra_BodyCC	126	0.69	0.048	0.54	0.65	0.72	0.81
22	smt_mc_extramd_BodyCC	126	0.0014	0.000092	0.0012	0.0013	0.0014	0.0016
23	smt_mc_extratrans_BodyCC	126	0.00079	0.00012	0.00051	0.00071	0.00087	0.0012
24	smt_mc_extratrans_CingulumhippocampusR	126	0.00085	0.000047	0.00076	0.00082	0.00089	0.00096
25	smt_mc_extratrans_UncinatefasciculusR	126	0.00082	0.000052	0.00065	0.00079	0.00085	0.001
26	awf_BodyCC	126	0.45	0.028	0.37	0.44	0.48	0.52
27	awf_ExternalcapsuleR	126	0.35	0.016	0.3	0.34	0.36	0.4
28	awf_TapetumR	126	0.35	0.048	0.22	0.32	0.38	0.48
29	radEAD_BodyCC	126	0.96	0.09	0.75	0.89	1	1.2
The table presents the summary statistics for the regions where significant differences were found for the deletion group.
