# Supplementary material for: White matter microstructure differences between 15q11.2 copy number variation carriers and non-carriers in mid-to-late life
Source: Transl Psychiatry. 2026 Mar 19;16:190. doi: 10.1038/s41398-026-03962-2 (PMC13039188; doi:10.1038/s41398-026-03962-2)
Supplement: Supplementary file 20 — Supplemental Table 4 [file 41398_2026_3962_MOESM20_ESM.csv]

	Variable	N	Mean	Std. Dev.	Min	Pctl. 25	Pctl. 75	Max
1	micro_Rd_BodyCC	1260	0.68	0.12	0.13	0.6	0.76	1.2
2	micro_ADC_BodyCC	1260	1.2	0.11	0.46	1.1	1.2	1.6
3	mk_BodyCC	1260	1.1	0.08	0.57	1.1	1.2	2.5
4	ak_SpleniumCC	1260	0.6	0.053	0.47	0.58	0.61	1.9
5	FA_UncinatefasciculusR	1260	0.5	0.043	0.15	0.47	0.52	0.6
6	FA_TapetumR	1260	0.46	0.07	0.23	0.42	0.51	0.67
7	MD_BodyCC	1260	1	0.081	0.37	0.98	1.1	1.4
8	MD_CingulumhippocampusR	1260	0.87	0.048	0.22	0.84	0.9	1.5
9	RD_BodyCC	1260	0.6	0.088	0.31	0.53	0.65	0.96
10	RD_CingulumhippocampusR	1260	0.64	0.054	0.11	0.61	0.67	1.2
11	RD_UncinatefasciculusR	1260	0.59	0.048	0.45	0.55	0.62	0.92
12	AD_GenuCC	1260	1.8	0.082	0.79	1.8	1.9	2.2
13	AD_BodyCC	1260	1.9	0.09	0.53	1.9	2	2.2
14	AD_SuperiorfrontooccipitalfasciculusR	1260	1.4	0.084	0.36	1.3	1.4	2.2
15	smt_fa_BodyCC	1260	0.95	0.019	0.56	0.94	0.96	1
16	smt_md_BodyCC	1260	0.001	0.000055	0.00024	0.001	0.0011	0.0012
17	smt_md_CingulumhippocampusR	1260	0.00089	0.000058	0.00014	0.00086	0.00092	0.0014
18	smt_trans_BodyCC	1260	0.00014	0.00004	-0.000007	0.00011	0.00016	0.00034
19	smt_trans_ExternalcapsuleR	1260	0.00021	0.000025	0.000012	0.00019	0.00022	0.00056
20	smt_trans_CingulumhippocampusL	1260	0.00025	0.00003	-0.000025	0.00023	0.00027	0.00056
21	smt_mc_intra_BodyCC	1260	0.67	0.052	0.28	0.64	0.71	0.97
22	smt_mc_extramd_BodyCC	1260	0.0014	0.00011	0.00017	0.0013	0.0015	0.0018
23	smt_mc_extratrans_BodyCC	1260	0.00084	0.00013	0.000051	0.00075	0.00092	0.0013
24	smt_mc_extratrans_CingulumhippocampusR	1260	0.00087	0.000058	-0.0000016	0.00084	0.0009	0.0015
25	smt_mc_extratrans_UncinatefasciculusR	1260	0.00084	0.000052	0.000087	0.00081	0.00086	0.0011
26	awf_BodyCC	1260	0.45	0.03	0.33	0.43	0.47	0.62
27	awf_ExternalcapsuleR	1260	0.34	0.017	0.24	0.33	0.35	0.55
28	awf_TapetumR	1260	0.36	0.045	0.19	0.33	0.39	0.5
29	radEAD_BodyCC	1260	0.98	0.1	0.61	0.91	1.1	1.4
The table presents the summary statistics for the regions where significant differences were found for the matched controls to the deletion group.
